# Supplementary material for: Knockout of Tobacco Homologs of Arabidopsis Multi-Antibiotic Resistance 1 Gene Confers a Limited Resistance to Aminoglycoside Antibiotics
Source: Int J Mol Sci. 2022 Feb 11;23(4):2006. doi: 10.3390/ijms23042006 (PMC8878083; doi:10.3390/ijms23042006)
Supplement: Supplementary file 1 [file ijms-23-02006-s001.zip]

Archive with 2 entries (2 files):
- ijms-1545506-supplementary Table S3.xlsx
- ijms-1545506-supplementary.pdf
