# Supplementary material for: Knockout of Tobacco Homologs of Arabidopsis Multi-Antibiotic Resistance 1 Gene Confers a Limited Resistance to Aminoglycoside Antibiotics
Source: Int J Mol Sci. 2022 Feb 11;23(4):2006. doi: 10.3390/ijms23042006 (PMC8878083; doi:10.3390/ijms23042006)
Supplement: Supplementary file 1 [file ijms-23-02006-s001.zip › ijms-1545506-supplementary Table S3.xlsx]

## Sheet: SR1-T2-1
Aligned_Sequence	Reference_Sequence	Reference_Name	Read_Status	n_deleted	n_inserted	n_mutated	#Reads	%Reads
----------------------------------------------------------------------------------------------------------------------TAATGGCTTTCGTTGCTAAGGTATTAACTTTTTTACTTTTTTGGATAAGGTAAGATGTTCTATTAATAGAAATGTATCAAGGTGCGAAAGAGGTTTGAAAAAGAGCAGGACTTGAATAGAAGTTACAGGAAGACTAAAGGCTTGAAGATAATTATTTACCTTACATCCTGCTATACTTTGTACAGCTTGCTGTAATTGGTGGAGGTCCTCTGGTTGGCAAGCTTATGGATCACTTTCCGAGGGTACCTGCATATAATTGTCTATCTATAGTCCAGGTATCC…	TGCATTCGAACAGCTTTATATGCTAGTTGCCTGGCTGGGAATTTGGTGGAACAACTATGGAATTTTGCCTCGCCTGCTGCTATTGCATTGATTCATCCTAGTCTTCTTCCTGTAGCACTAATGGCTTTCGTTGCTAAGGTATTAACTTTTTTACTTTTTTGGATAAGGTAAGATGTTCTATTAATAGAAATGTATCAAGGTGCGAAAGAGGTTTGAAAAAGAGCAGGACTTGAATAGAAGTTACAGGAAGACTAAAGGCTTGAAGATAATTATTTACCTTACATCCTGCTATACTTTGTACAGCTTGCTGTAATTGGTGGAGGTCCTCTGGTTGGCAAGCTTATGGATCACTTTCCGAGGGTACCTGCATATAATTGTCTATCTATAGTCCAGGTATCC…	T2T	UNMODIFIED	0	0	0	442	2.93746
----------------------------------------------------------------------------------------------------------------------TAATGGCTTTCGTTGCTAAGGTATTAACTTTTTTACTTTTTTGGATAAGGTAAGATGTTCTATTAATAGAAATGTATCAAGGTGCGAAAGAGGTTTGAAAAAGAGCAGGACTTGAATAGAAGTTACAGGAAGACTAAAGGCTTGAAGATAATTATTTACCTTACATCCTGCTATACTTTGTACAGCTTGCTGTAATTGGTGGAGGTCCTCTGGTTGGCAAGCTTATGGATCACTTTCCGAGG-TACCTGCATATAATTGTCTATCTATAGTCCAGGTATCC…	TGCATTCGAACAGCTTTATATGCTAGTTGCCTGGCTGGGAATTTGGTGGAACAACTATGGAATTTTGCCTCGCCTGCTGCTATTGCATTGATTCATCCTAGTCTTCTTCCTGTAGCACTAATGGCTTTCGTTGCTAAGGTATTAACTTTTTTACTTTTTTGGATAAGGTAAGATGTTCTATTAATAGAAATGTATCAAGGTGCGAAAGAGGTTTGAAAAAGAGCAGGACTTGAATAGAAGTTACAGGAAGACTAAAGGCTTGAAGATAATTATTTACCTTACATCCTGCTATACTTTGTACAGCTTGCTGTAATTGGTGGAGGTCCTCTGGTTGGCAAGCTTATGGATCACTTTCCGAGGGTACCTGCATATAATTGTCTATCTATAGTCCAGGTATCC…	T2T	MODIFIED	1	0	0	421	2.7979
----------------------------------------------------------------------------------------------------------------------TAATGGCTTTCGTTGCTAAGGTATTAACTTTTTTACTTTTTTGGATAAGGTAAGATGTTCTATTAATAGAAATGTATCAAGGTGCGAAAGAGGTTTGAAAAAGAGCAGGACTTGAATAGAAGTTACAGGAAGACTAAAGGCTTGAAGATAATTATTTACCTTACATCCTGCTATACTTTGTACAGCTTGCTGTAATTGGTGGAGGTCCTCTGGTTGGCAAGCTTATGGATCACTTTCCGAGGTGTACCTGCATATAATTGTCTATCTATAGTCCAGGTATC…	TGCATTCGAACAGCTTTATATGCTAGTTGCCTGGCTGGGAATTTGGTGGAACAACTATGGAATTTTGCCTCGCCTGCTGCTATTGCATTGATTCATCCTAGTCTTCTTCCTGTAGCACTAATGGCTTTCGTTGCTAAGGTATTAACTTTTTTACTTTTTTGGATAAGGTAAGATGTTCTATTAATAGAAATGTATCAAGGTGCGAAAGAGGTTTGAAAAAGAGCAGGACTTGAATAGAAGTTACAGGAAGACTAAAGGCTTGAAGATAATTATTTACCTTACATCCTGCTATACTTTGTACAGCTTGCTGTAATTGGTGGAGGTCCTCTGGTTGGCAAGCTTATGGATCACTTTCCGAGG-GTACCTGCATATAATTGTCTATCTATAGTCCAGGTATC…	T2T	MODIFIED	0	1	0	215	1.42886
----------------------------------------------------------------------------------------------------------------------TAATGGCTTTCGTTGCTAAGGTATTAACTTTTTTACTTTTTTGGATAAGGTAAGATGTTCTATTAATAGAAATGTATCAAGGTGCGAAAGAGGTTTGAAAAAGAGCAGGACTTGAATAGAAGTTACAGGAAGACTAAAGGCTTGAAGATAATTATTTACCTTACATCCTGCTATACTTTGTACAGCTTGCTGTAATTGGTGGAGGTCCTCTGGTTGGCAAGCTTATGGATCACTTTCCGAGG-----TGCATATAATTGTCTATCTATAGTCCAGGTATCC…	TGCATTCGAACAGCTTTATATGCTAGTTGCCTGGCTGGGAATTTGGTGGAACAACTATGGAATTTTGCCTCGCCTGCTGCTATTGCATTGATTCATCCTAGTCTTCTTCCTGTAGCACTAATGGCTTTCGTTGCTAAGGTATTAACTTTTTTACTTTTTTGGATAAGGTAAGATGTTCTATTAATAGAAATGTATCAAGGTGCGAAAGAGGTTTGAAAAAGAGCAGGACTTGAATAGAAGTTACAGGAAGACTAAAGGCTTGAAGATAATTATTTACCTTACATCCTGCTATACTTTGTACAGCTTGCTGTAATTGGTGGAGGTCCTCTGGTTGGCAAGCTTATGGATCACTTTCCGAGGGTACCTGCATATAATTGTCTATCTATAGTCCAGGTATCC…	T2T	MODIFIED	5	0	0	193	1.28265
----------------------------------------------------------------------------------------------------------------------TAATGGCTTTCGTTGCTAAGGTATTAACTTTTTTACTTTTTTGGATAAGGTAAGATGTTCTATTAATAGAAATGTATCAAGGTGCGAAAGAGGTTTGAAAAAGAGCAGGACTTGAATAGAAGTTACAGGAAGACTAAAGGCTTGAAGATAATTATTTACCTTACATCCTGCTATACTTTGTACAGCTTGCTGTAATTGGTGGAGGTCCTCTGGTTGGCAAGCTTATGGATCACTTTCCGAGG-TACCTGCATATAATTGTCTATCTATAGTCCAGGTATCC…	TGCATTCGAACAGCTTTATATGCTAGTTGCCTGGCTGGGAATTTGGTGGAACAACTATGGAATTTTGCCTCGCCTGCTGCTATTGCATTGATTCATCCTAGTCTTCTTCCTGTAGCACTAATGGCTTTCGTTGCTAAGGTATTAACTTTTTTACTTTTTTGGATAAGGTAAGATGTTCTATTAATAGAAATGTATCAAGGTGCGAAAGAGGTTTGAAAAAGAGCAGGACTTGAATAGAAGTTACAGGAAGACTAAAGGCTTGAAGATAATTATTTACCTTACATCCTGCTATACTTTGTACAGCTTGCTGTAATTGGTGGAGGTCCTCTGGTTGGCAAGCTTATGGATCACTTTCCGAGGGTACCTGCATATAATTGTCTATCTATAGTCCAGGTATCC…	T2T	MODIFIED	1	0	0	159	1.05669
----------------------------------------------------------------------------------------------------------------------TAATGGCTTTCGTTGCTAAGGTATTAACTTTTTTACTTTTTTGGATAAGGTAAGATGTTCTATTAATAGAAATGTATCAAGGTGCGAAAGAGGTTTGAAAAAGAGCAGGACTTGAATAGAAGTTACAGGAAGACTAAAGGCTTGAAGATAATTATTTACCTTACATCCTGCTATACTTTGTACAGCTTGCTGTAATTGGTGGAGGTCCTCTGGTTGGCAAGCTTATGGATCACTTTCCGAGGGTACCTGCATATAATTGTCTATCTATAGTCCAGGTATCC…	TGCATTCGAACAGCTTTATATGCTAGTTGCCTGGCTGGGAATTTGGTGGAACAACTATGGAATTTTGCCTCGCCTGCTGCTATTGCATTGATTCATCCTAGTCTTCTTCCTGTAGCACTAATGGCTTTCGTTGCTAAGGTATTAACTTTTTTACTTTTTTGGATAAGGTAAGATGTTCTATTAATAGAAATGTATCAAGGTGCGAAAGAGGTTTGAAAAAGAGCAGGACTTGAATAGAAGTTACAGGAAGACTAAAGGCTTGAAGATAATTATTTACCTTACATCCTGCTATACTTTGTACAGCTTGCTGTAATTGGTGGAGGTCCTCTGGTTGGCAAGCTTATGGATCACTTTCCGAGGGTACCTGCATATAATTGTCTATCTATAGTCCAGGTATCC…	T2T	UNMODIFIED	0	0	0	132	0.877251
----------------------------------------------------------------------------------------------------------------------TAATGGCTTTCGTTGCTAAGGTATTAACTTTTTTACTTTTTTGGATAAGGTAAGATGTTCTATTAATAGAAATGTATCAAGGTGCGAAAGAGGTTTGAAAAAGAGCAGGACTTGAATAGAAGTTACAGGAAGACTAAAGGCTTGAAGATAATTATTTACCTTACATCCTGCTATACTTTGTACAGCTTGCTGTAATTGGTGGAGGTCCTCTGGTTGGCAAGCTTATGGATCACTTTCCGAGGGGTACCTGCATATAATTGTCTATCTATAGTCCAGGTATC…	TGCATTCGAACAGCTTTATATGCTAGTTGCCTGGCTGGGAATTTGGTGGAACAACTATGGAATTTTGCCTCGCCTGCTGCTATTGCATTGATTCATCCTAGTCTTCTTCCTGTAGCACTAATGGCTTTCGTTGCTAAGGTATTAACTTTTTTACTTTTTTGGATAAGGTAAGATGTTCTATTAATAGAAATGTATCAAGGTGCGAAAGAGGTTTGAAAAAGAGCAGGACTTGAATAGAAGTTACAGGAAGACTAAAGGCTTGAAGATAATTATTTACCTTACATCCTGCTATACTTTGTACAGCTTGCTGTAATTGGTGGAGGTCCTCTGGTTGGCAAGCTTATGGATCACTTTCCGAGG-GTACCTGCATATAATTGTCTATCTATAGTCCAGGTATC…	T2T	MODIFIED	0	1	0	84	0.558251
----------------------------------------------------------------------------------------------------------------------TAATGGCTTTCGTTGCTAAGGTATTAACTTTTTTACTTTTTTGGATAAGGTAAGATGTTCTATTAATAGAAATGTATCAAGGTGCGAAAGAGGTTTGAAAAAGAGCAGGACTTGAATAGAAGTTACAGGAAGACTAAAGGCTTGAAGATAATTATTTACCTTACATCCTGCTATACTTTGTACAGCTTGCTGTAATTGGTGGAGGTCCTCTGGTTGGCAAGCTTATGGATCACTTTCCGAGG----------------------------------TATCC…	TGCATTCGAACAGCTTTATATGCTAGTTGCCTGGCTGGGAATTTGGTGGAACAACTATGGAATTTTGCCTCGCCTGCTGCTATTGCATTGATTCATCCTAGTCTTCTTCCTGTAGCACTAATGGCTTTCGTTGCTAAGGTATTAACTTTTTTACTTTTTTGGATAAGGTAAGATGTTCTATTAATAGAAATGTATCAAGGTGCGAAAGAGGTTTGAAAAAGAGCAGGACTTGAATAGAAGTTACAGGAAGACTAAAGGCTTGAAGATAATTATTTACCTTACATCCTGCTATACTTTGTACAGCTTGCTGTAATTGGTGGAGGTCCTCTGGTTGGCAAGCTTATGGATCACTTTCCGAGGGTACCTGCATATAATTGTCTATCTATAGTCCAGGTATCC…	T2T	MODIFIED	34	0	0	49	0.325646
----------------------------------------------------------------------------------------------------------------------TAATGGCTTTCGTTGCTAAGGTATTAACTTTTTTACTTTTTTGGATAAGGTAAGATGTTCTATTAATAGAAATGTATCAAGGTGCGAAAGAGGTTTGAAAAAGAGCAGGACTTGAATAGAAGTTACAGGAAGACTAAAGGCTTGAAGATAATTATTTACCTTACATCCTGCTATACTTTGTACAGCTTGCTGTAATTGGTGGAGGTCCTCTGGTTGGCAAGCTTATGGATCACTTTCCGAGGGTACCTGCATATAATTGTCTATCTATAGTCCAGGTATCC…	TGCATTCGAACAGCTTTATATGCTAGTTGCCTGGCTGGGAATTTGGTGGAACAACTATGGAATTTTGCCTCGCCTGCTGCTATTGCATTGATTCATCCTAGTCTTCTTCCTGTAGCACTAATGGCTTTCGTTGCTAAGGTATTAACTTTTTTACTTTTTTGGATAAGGTAAGATGTTCTATTAATAGAAATGTATCAAGGTGCGAAAGAGGTTTGAAAAAGAGCAGGACTTGAATAGAAGTTACAGGAAGACTAAAGGCTTGAAGATAATTATTTACCTTACATCCTGCTATACTTTGTACAGCTTGCTGTAATTGGTGGAGGTCCTCTGGTTGGCAAGCTTATGGATCACTTTCCGAGGGTACCTGCATATAATTGTCTATCTATAGTCCAGGTATCC…	T2T	UNMODIFIED	0	0	0	45	0.299063
----------------------------------------------------------------------------------------------------------------------TAATGGCTTTCGTTGCTAAGGTATTAACTTTTTTACTTTTTTGGATAAGGTAAGATGTTCTATTAATAGAAATGTATCAAGGTGCGAAAGAGGTTTGAAAAAGAGCAGGACTTGAATAGAAGTTACAGGAAGACTAAAGGCTTGAAGATAATTATTTACCTTACATCCTGCTATACTTTGTACAGCTTGCTGTAATTGGTGGAGGTCCTCTGGTTGGCAAGCTTATGGATCACTTTCCGAG--TACCTGCATATAATTGTCTATCTATAGTCCAGGTATCC…	TGCATTCGAACAGCTTTATATGCTAGTTGCCTGGCTGGGAATTTGGTGGAACAACTATGGAATTTTGCCTCGCCTGCTGCTATTGCATTGATTCATCCTAGTCTTCTTCCTGTAGCACTAATGGCTTTCGTTGCTAAGGTATTAACTTTTTTACTTTTTTGGATAAGGTAAGATGTTCTATTAATAGAAATGTATCAAGGTGCGAAAGAGGTTTGAAAAAGAGCAGGACTTGAATAGAAGTTACAGGAAGACTAAAGGCTTGAAGATAATTATTTACCTTACATCCTGCTATACTTTGTACAGCTTGCTGTAATTGGTGGAGGTCCTCTGGTTGGCAAGCTTATGGATCACTTTCCGAGGGTACCTGCATATAATTGTCTATCTATAGTCCAGGTATCC…	T2T	MODIFIED	2	0	0	45	0.299063
----------------------------------------------------------------------------------------------------------------------TAATGGCTTTCGTTGCTAAGGTATTAACTTTTTTACTTTTTTGGATAAGGTAAGATGTTCTATTAATAGAAATGTATCAAGGTGCGAAAGAGGTTTGAAAAAGAGCAGGACTTGAATAGAAGTTACAGGAAGACTAAAGGCTTGAAGATAATTATTTACCTTACATCCTGCTATACTTTGTACAGCTTGCTGTAATTGGTGGAGGTCCTCTGGTTGGCAAGCTTATGGATCACTTTCCGAGG-TACCTGCATATAATTGTCTATCTATAGTCCAGGTATCC…	TGCATTCGAACAGCTTTATATGCTAGTTGCCTGGCTGGGAATTTGGTGGAACAACTATGGAATTTTGCCTCGCCTGCTGCTATTGCATTGATTCATCCTAGTCTTCTTCCTGTAGCACTAATGGCTTTCGTTGCTAAGGTATTAACTTTTTTACTTTTTTGGATAAGGTAAGATGTTCTATTAATAGAAATGTATCAAGGTGCGAAAGAGGTTTGAAAAAGAGCAGGACTTGAATAGAAGTTACAGGAAGACTAAAGGCTTGAAGATAATTATTTACCTTACATCCTGCTATACTTTGTACAGCTTGCTGTAATTGGTGGAGGTCCTCTGGTTGGCAAGCTTATGGATCACTTTCCGAGGGTACCTGCATATAATTGTCTATCTATAGTCCAGGTATCC…	T2T	MODIFIED	1	0	0	41	0.27248
----------------------------------------------------------------------------------------------------------------------TAATGGCTTTCGTTGCTAAGGTATTAACTTTTTTACTTTTTTGGATAAGGTAAGATGTTCTATTAATAGAAATGTATCAAGGTGCGAAAGAGGTTTGAAAAAGAGCAGGACTTGAATAGAAGTTACAGGAAGACTAAAGGCTTGAAGATAATTATTTACCTTACATCCTGCTATACTTTGTACAGCTTGCTGTAATTGGTGGAGGTCCTCTGGTTGGCAAGCTTATGGATCACTTTCCGAGGTATCCTTTACCTTGATACATCCTGCTATACTTTGTACCT…	TGCATTCGAACAGCTTTATATGCTAGTTGCCTGGCTGGGAATTTGGTGGAACAACTATGGAATTTTGCCTCGCCTGCTGCTATTGCATTGATTCATCCTAGTCTTCTTCCTGTAGCACTAATGGCTTTCGTTGCTAAGGTATTAACTTTTTTACTTTTTTGGATAAGGTAAGATGTTCTATTAATAGAAATGTATCAAGGTGCGAAAGAGGTTTGAAAAAGAGCAGGACTTGAATAGAAGTTACAGGAAGACTAAAGGCTTGAAGATAATTATTTACCTTACATCCTGCTATACTTTGTACAGCTTGCTGTAATTGGTGGAGGTCCTCTGGTTGGCAAGCTTATGGATCACTTTCCGAGG---------------------------------GTACCT…	T2T	MODIFIED	0	33	0	37	0.245896
----------------------------------------------------------------------------------------------------------------------TAATGGCTTTCGTTGCTAAGGTATTAACTTTTTTACTTTTTTGGATAAGGTAAGATGTTCTATTAATAGAAATGTATCAAGGTGCGAAAGAGGTTTGAAAAAGAGCAGGACTTGAATAGAAGTTACAGGAAGACTAAAGGCTTGAAGATAATTATTTACCTTACATCCTGCTATACTTTGTACAGCTTGCTGTAATTGGTGGAGGTCCTCTGGTTGGCAAGCTTATGGATCACTTTCCGAGGGGTACCTGCATATAATTGTCTATCTATAGTCCAGGTATC…	TGCATTCGAACAGCTTTATATGCTAGTTGCCTGGCTGGGAATTTGGTGGAACAACTATGGAATTTTGCCTCGCCTGCTGCTATTGCATTGATTCATCCTAGTCTTCTTCCTGTAGCACTAATGGCTTTCGTTGCTAAGGTATTAACTTTTTTACTTTTTTGGATAAGGTAAGATGTTCTATTAATAGAAATGTATCAAGGTGCGAAAGAGGTTTGAAAAAGAGCAGGACTTGAATAGAAGTTACAGGAAGACTAAAGGCTTGAAGATAATTATTTACCTTACATCCTGCTATACTTTGTACAGCTTGCTGTAATTGGTGGAGGTCCTCTGGTTGGCAAGCTTATGGATCACTTTCCGAGG-GTACCTGCATATAATTGTCTATCTATAGTCCAGGTATC…	T2T	MODIFIED	0	1	0	31	0.206021
----------------------------------------------------------------------------------------------------------------------TAATGGCTTTCGTTGCTAAGGTATTAACTTTTTTACTTTTTTGGATAAGGTAAGATGTTCTATTAATAGAAATGTATCAAGGTGCGAAAGAGGTTTGAAAAAGAGCAGGACTTGAATAGAAGTTACAGGAAGACTAAAGGCTTGAAGATAATTATTTACCTTACATCCTGCTATACTTTGTACAGCTTGCTGTAATTGGTGGAGGTCCTCTGGTTGGCAAGCTTATGGATCACTTTCCGAGGTGTACCTGCATATAATTGTCTATCTATAGTCCAGGTATC…	TGCATTCGAACAGCTTTATATGCTAGTTGCCTGGCTGGGAATTTGGTGGAACAACTATGGAATTTTGCCTCGCCTGCTGCTATTGCATTGATTCATCCTAGTCTTCTTCCTGTAGCACTAATGGCTTTCGTTGCTAAGGTATTAACTTTTTTACTTTTTTGGATAAGGTAAGATGTTCTATTAATAGAAATGTATCAAGGTGCGAAAGAGGTTTGAAAAAGAGCAGGACTTGAATAGAAGTTACAGGAAGACTAAAGGCTTGAAGATAATTATTTACCTTACATCCTGCTATACTTTGTACAGCTTGCTGTAATTGGTGGAGGTCCTCTGGTTGGCAAGCTTATGGATCACTTTCCGAGG-GTACCTGCATATAATTGTCTATCTATAGTCCAGGTATC…	T2T	MODIFIED	0	1	0	26	0.172792
----------------------------------------------------------------------------------------------------------------------TAATGGCTTTCGTTGCTAAGGTATTAACTTTTTTACTTTTTTGGATAAGGTAAGATGTTCTATTAATAGAAATGTATCAAGGTGCGAAAGAGGTTTGAAAAAGAGCAGGACTTGAATAGAAGTTACAGGAAGACTAAAGGCTTGAAGATAATTATTTACCTTACATCCTGCTATACTTTGTACAGCTTGCTGTAATTGGTGGAGGTCCTCTGGTTGGCAAGCTTATGGATCACTTTCCGAGG-----TGCATATAATTGTCTATCTATAGTCCAGGTATCC…	TGCATTCGAACAGCTTTATATGCTAGTTGCCTGGCTGGGAATTTGGTGGAACAACTATGGAATTTTGCCTCGCCTGCTGCTATTGCATTGATTCATCCTAGTCTTCTTCCTGTAGCACTAATGGCTTTCGTTGCTAAGGTATTAACTTTTTTACTTTTTTGGATAAGGTAAGATGTTCTATTAATAGAAATGTATCAAGGTGCGAAAGAGGTTTGAAAAAGAGCAGGACTTGAATAGAAGTTACAGGAAGACTAAAGGCTTGAAGATAATTATTTACCTTACATCCTGCTATACTTTGTACAGCTTGCTGTAATTGGTGGAGGTCCTCTGGTTGGCAAGCTTATGGATCACTTTCCGAGGGTACCTGCATATAATTGTCTATCTATAGTCCAGGTATCC…	T2T	MODIFIED	5	0	0	26	0.172792
----------------------------------------------------------------------------------------------------------------------TAATGGCTTTCGTTGCTAAGGTATTAACTTTTTTACTTTTTTGGATAAGGTAAGATGTTCTATTAATAGAAATGTATCAAGGTGCGAAAGAGGTTTGAAAAAGAGCAGGACTTGAATAGAAGTTACAGGAAGACTAAAGGCTTGAAGATAATTATTTACCTTACATCCTGCTATACTTTGTACAGCTTGCTGTAATTGGTGGAGGTCCTCTGGTTGGCAAGCTTATGGATCACTTTCCGAGG-TACCTGCATATAATTGTCTATCTATAGTCCAGGTATCC…	TGCATTCGAACAGCTTTATATGCTAGTTGCCTGGCTGGGAATTTGGTGGAACAACTATGGAATTTTGCCTCGCCTGCTGCTATTGCATTGATTCATCCTAGTCTTCTTCCTGTAGCACTAATGGCTTTCGTTGCTAAGGTATTAACTTTTTTACTTTTTTGGATAAGGTAAGATGTTCTATTAATAGAAATGTATCAAGGTGCGAAAGAGGTTTGAAAAAGAGCAGGACTTGAATAGAAGTTACAGGAAGACTAAAGGCTTGAAGATAATTATTTACCTTACATCCTGCTATACTTTGTACAGCTTGCTGTAATTGGTGGAGGTCCTCTGGTTGGCAAGCTTATGGATCACTTTCCGAGGGTACCTGCATATAATTGTCTATCTATAGTCCAGGTATCC…	T2T	MODIFIED	1	0	0	25	0.166146
----------------------------------------------------------------------------------------------------------------------TAATGGCTTTCGTTGCTAAGGTATTAACTTTTTTACTTTTTTGGATAAGGTAAGATGTTCTATTAATAGAAATGTATCAAGGTGCGAAAGAGGTTTGAAAAAGAGCAGGACTTGAATAGAAGTTACAGGAAGACTAAAGGCTTGAAGATAATTATTTACCTTACATCCTGCTATACTTTGTACAGCTTGCTGTAATTGGTGGAGGTCCTCTGGTTGGCAAGCTTATGGATCACTTTCCGAGG-TACCTGCATATAATTGTCTATCTATAGTCCAGGTATCC…	TGCATTCGAACAGCTTTATATGCTAGTTGCCTGGCTGGGAATTTGGTGGAACAACTATGGAATTTTGCCTCGCCTGCTGCTATTGCATTGATTCATCCTAGTCTTCTTCCTGTAGCACTAATGGCTTTCGTTGCTAAGGTATTAACTTTTTTACTTTTTTGGATAAGGTAAGATGTTCTATTAATAGAAATGTATCAAGGTGCGAAAGAGGTTTGAAAAAGAGCAGGACTTGAATAGAAGTTACAGGAAGACTAAAGGCTTGAAGATAATTATTTACCTTACATCCTGCTATACTTTGTACAGCTTGCTGTAATTGGTGGAGGTCCTCTGGTTGGCAAGCTTATGGATCACTTTCCGAGGGTACCTGCATATAATTGTCTATCTATAGTCCAGGTATCC…	T2T	MODIFIED	1	0	0	23	0.152854
----------------------------------------------------------------------------------------------------------------------TAATGGCTTTCGTTGCTAAGGTATTAACTTTTTTACTTTTTTGGATAAGGTAAGATGTTCTATTAATAGAAATGTATCAAGGTGCGAAAGAGGTTTGAAAAAGAGCAGGACTTGAATAGAAGTTACAGGAAGACTAAAGGCTTGAAGATAATTATTTACCTTACATCCTGCTATACTTTGTACAGCTTGCTGTAATTGGTGGAGGTCCTCTGGTTGGCAAGCTTATGGATCACTTTCCGAGG----CTGCATATAATTGTCTATCTATAGTCCAGGTATCC…	TGCATTCGAACAGCTTTATATGCTAGTTGCCTGGCTGGGAATTTGGTGGAACAACTATGGAATTTTGCCTCGCCTGCTGCTATTGCATTGATTCATCCTAGTCTTCTTCCTGTAGCACTAATGGCTTTCGTTGCTAAGGTATTAACTTTTTTACTTTTTTGGATAAGGTAAGATGTTCTATTAATAGAAATGTATCAAGGTGCGAAAGAGGTTTGAAAAAGAGCAGGACTTGAATAGAAGTTACAGGAAGACTAAAGGCTTGAAGATAATTATTTACCTTACATCCTGCTATACTTTGTACAGCTTGCTGTAATTGGTGGAGGTCCTCTGGTTGGCAAGCTTATGGATCACTTTCCGAGGGTACCTGCATATAATTGTCTATCTATAGTCCAGGTATCC…	T2T	MODIFIED	4	0	0	22	0.146209
----------------------------------------------------------------------------------------------------------------------TAATGGCTTTCGTTGCTAAGGTATTAACTTTTTTACTTTTTTGGATAAGGTAAGATGTTCTATTAATAGAAATGTATCAAGGTGCGAAAGAGGTTTGAAAAAGAGCAGGACTTGAATAGAAGTTACAGGAAGACTAAAGGCTTGAAGATAATTATTTACCTTACATCCTGCTATACTTTGTACAGCTTGCTGTAATTGGTGGAGGTCCTCTGGTTGGCAAGCTTATGGATCACTTTCCGAGGGTACCTGCATATAATTGTCTATCTATAGTCCAGGTATCC…	TGCATTCGAACAGCTTTATATGCTAGTTGCCTGGCTGGGAATTTGGTGGAACAACTATGGAATTTTGCCTCGCCTGCTGCTATTGCATTGATTCATCCTAGTCTTCTTCCTGTAGCACTAATGGCTTTCGTTGCTAAGGTATTAACTTTTTTACTTTTTTGGATAAGGTAAGATGTTCTATTAATAGAAATGTATCAAGGTGCGAAAGAGGTTTGAAAAAGAGCAGGACTTGAATAGAAGTTACAGGAAGACTAAAGGCTTGAAGATAATTATTTACCTTACATCCTGCTATACTTTGTACAGCTTGCTGTAATTGGTGGAGGTCCTCTGGTTGGCAAGCTTATGGATCACTTTCCGAGGGTACCTGCATATAATTGTCTATCTATAGTCCAGGTATCC…	T2T	UNMODIFIED	0	0	0	20	0.132917
----------------------------------------------------------------------------------------------------------------------TAATGGCTTTCGTTGCTAAGGTATTAACTTTTTTACTTTTTTGGATAAGGTAAGATGTTCTATTAATAGAAATGTATCAAGGTGCGAAAGAGGTTTGAAAAAGAGCAGGACTTGAATAGAAGTTACAGGAAGACTAAAGGCTTGAAGATAATTATTTACCTTACATCCTGCTATACTTTGTACAGCTTGCTGTAATTGGTGGAGGTCCTCTGGTTGGCAAGCTTATGGATCACTTTCCGAGG--------------TTGTCTATCTATAGTCCAGGTATCC…	TGCATTCGAACAGCTTTATATGCTAGTTGCCTGGCTGGGAATTTGGTGGAACAACTATGGAATTTTGCCTCGCCTGCTGCTATTGCATTGATTCATCCTAGTCTTCTTCCTGTAGCACTAATGGCTTTCGTTGCTAAGGTATTAACTTTTTTACTTTTTTGGATAAGGTAAGATGTTCTATTAATAGAAATGTATCAAGGTGCGAAAGAGGTTTGAAAAAGAGCAGGACTTGAATAGAAGTTACAGGAAGACTAAAGGCTTGAAGATAATTATTTACCTTACATCCTGCTATACTTTGTACAGCTTGCTGTAATTGGTGGAGGTCCTCTGGTTGGCAAGCTTATGGATCACTTTCCGAGGGTACCTGCATATAATTGTCTATCTATAGTCCAGGTATCC…	T2T	MODIFIED	14	0	0	19	0.126271
----------------------------------------------------------------------------------------------------------------------TAATGGCTTTCGTTGCTAAGGTATTAACTTTTTTACTTTTTTGGATAAGGTAAGATGTTCTATTAATAGAAATGTATCAAGGTGCGAAAGAGGTTTGAAAAAGAGCAGGACTTGAATAGAAGTTACAGGAAGACTAAAGGCTTGAAGATAATTATTTACCTTACATCCTGCTATACTTTGTACAGCTTGCTGTAATTGGTGGAGGTCCTCTGGTTGGCAAGCTTATGGATCACTTTCCGAGG-------CATATAATTGTCTATCTATAGTCCAGGTATCC…	TGCATTCGAACAGCTTTATATGCTAGTTGCCTGGCTGGGAATTTGGTGGAACAACTATGGAATTTTGCCTCGCCTGCTGCTATTGCATTGATTCATCCTAGTCTTCTTCCTGTAGCACTAATGGCTTTCGTTGCTAAGGTATTAACTTTTTTACTTTTTTGGATAAGGTAAGATGTTCTATTAATAGAAATGTATCAAGGTGCGAAAGAGGTTTGAAAAAGAGCAGGACTTGAATAGAAGTTACAGGAAGACTAAAGGCTTGAAGATAATTATTTACCTTACATCCTGCTATACTTTGTACAGCTTGCTGTAATTGGTGGAGGTCCTCTGGTTGGCAAGCTTATGGATCACTTTCCGAGGGTACCTGCATATAATTGTCTATCTATAGTCCAGGTATCC…	T2T	MODIFIED	7	0	0	19	0.126271
----------------------------------------------------------------------------------------------------------------------TAATGGCTTTCGTTGCTAAGGTATTAACTTTTTTACTTTTTTGGATAAGGTAAGATGTTCTATTAATAGAAATGTATCAAGGTGCGAAAGAGGTTTGAAAAAGAGCAGGACTTGAATAGAAGTTACAGGAAGACTAAAGGCTTGAAGATAATTATTTACCTTACATCCTGCTATACTTTGTACAGCTTGCTGTAATTGGTGGAGGTCCTCTGGTTGGCAAGCTTATGGATCACTTTCCGAGG------GCATATAATTGTCTATCTATAGTCCAGGTATCC…	TGCATTCGAACAGCTTTATATGCTAGTTGCCTGGCTGGGAATTTGGTGGAACAACTATGGAATTTTGCCTCGCCTGCTGCTATTGCATTGATTCATCCTAGTCTTCTTCCTGTAGCACTAATGGCTTTCGTTGCTAAGGTATTAACTTTTTTACTTTTTTGGATAAGGTAAGATGTTCTATTAATAGAAATGTATCAAGGTGCGAAAGAGGTTTGAAAAAGAGCAGGACTTGAATAGAAGTTACAGGAAGACTAAAGGCTTGAAGATAATTATTTACCTTACATCCTGCTATACTTTGTACAGCTTGCTGTAATTGGTGGAGGTCCTCTGGTTGGCAAGCTTATGGATCACTTTCCGAGGGTACCTGCATATAATTGTCTATCTATAGTCCAGGTATCC…	T2T	MODIFIED	6	0	0	18	0.119625
----------------------------------------------------------------------------------------------------------------------TAATGGCTTTCGTTGCTAAGGTATTAACTTTTTTACTTTTTTGGATAAGGTAAGATGTTCTATTAATAGAAATGTATCAAGGTGCGAAAGAGGTTTGAAAAAGAGCAGGACTTGAATAGAAGTTACAGGAAGACTAAAGGCTTGAAGATAATTATTTACCTTACATCCTGCTATACTTTGTACAGCTTGCTGTAATTGGTGGAGGTCCTCTGGTTGGCAAGCTTATGGATCACTTTCCGAGG-TACCTGCATATAATTGTCTATCTATAGTCCAGGTATCC…	TGCATTCGAACAGCTTTATATGCTAGTTGCCTGGCTGGGAATTTGGTGGAACAACTATGGAATTTTGCCTCGCCTGCTGCTATTGCATTGATTCATCCTAGTCTTCTTCCTGTAGCACTAATGGCTTTCGTTGCTAAGGTATTAACTTTTTTACTTTTTTGGATAAGGTAAGATGTTCTATTAATAGAAATGTATCAAGGTGCGAAAGAGGTTTGAAAAAGAGCAGGACTTGAATAGAAGTTACAGGAAGACTAAAGGCTTGAAGATAATTATTTACCTTACATCCTGCTATACTTTGTACAGCTTGCTGTAATTGGTGGAGGTCCTCTGGTTGGCAAGCTTATGGATCACTTTCCGAGGGTACCTGCATATAATTGTCTATCTATAGTCCAGGTATCC…	T2T	MODIFIED	1	0	0	18	0.119625
----------------------------------------------------------------------------------------------------------------------TCATGGCTTTCGTTGCTAAGGTATTAACTTTTTTACTTTTTTGGATAAGGTAAGATGTTCTATTAATAGAAATGTATCAAGGTGCGAAAGAGGTTTGAAAAAGAGCAGGACTTGAATAGAAGTTACAGGAAGACTAAAGGCTTGAAGATAATTATTTACCTTACATCCTGCTATACTTTGTACAGCTTGCTGTAATTGGTGGAGGTCCTCTGGTTGGCAAGCTTATGGATCACTTTCCGAGGGTACCTGCATATAATTGTCTATCTATAGTCCAGGTATCC…	TGCATTCGAACAGCTTTATATGCTAGTTGCCTGGCTGGGAATTTGGTGGAACAACTATGGAATTTTGCCTCGCCTGCTGCTATTGCATTGATTCATCCTAGTCTTCTTCCTGTAGCACTAATGGCTTTCGTTGCTAAGGTATTAACTTTTTTACTTTTTTGGATAAGGTAAGATGTTCTATTAATAGAAATGTATCAAGGTGCGAAAGAGGTTTGAAAAAGAGCAGGACTTGAATAGAAGTTACAGGAAGACTAAAGGCTTGAAGATAATTATTTACCTTACATCCTGCTATACTTTGTACAGCTTGCTGTAATTGGTGGAGGTCCTCTGGTTGGCAAGCTTATGGATCACTTTCCGAGGGTACCTGCATATAATTGTCTATCTATAGTCCAGGTATCC…	T2T	UNMODIFIED	0	0	0	17	0.112979
----------------------------------------------------------------------------------------------------------------------TAATGGCTTTCGTTGCTAAGGTATTAACTTTTTTACTTTTTTGGATAAGGTAAGATGTTCTATTAATAGAAATGTATCAAGGTGCGAAAGAGGTTTGAAAAAGAGCAGGACTTGAATAGAAGTTACAGGAAGACTAAAGGCTTGAAGATAATTATTTACCTTACATCCTGCTATACTTTGTACAGCTTGCTGTAATTGGTGGAGGTCCTCTGGTTGGCAAGCTTATGGATCACTTTCCGAGGGGTACCTGCATATAATTGTCTATCTATAGTCCAGGTATC…	TGCATTCGAACAGCTTTATATGCTAGTTGCCTGGCTGGGAATTTGGTGGAACAACTATGGAATTTTGCCTCGCCTGCTGCTATTGCATTGATTCATCCTAGTCTTCTTCCTGTAGCACTAATGGCTTTCGTTGCTAAGGTATTAACTTTTTTACTTTTTTGGATAAGGTAAGATGTTCTATTAATAGAAATGTATCAAGGTGCGAAAGAGGTTTGAAAAAGAGCAGGACTTGAATAGAAGTTACAGGAAGACTAAAGGCTTGAAGATAATTATTTACCTTACATCCTGCTATACTTTGTACAGCTTGCTGTAATTGGTGGAGGTCCTCTGGTTGGCAAGCTTATGGATCACTTTCCGAGG-GTACCTGCATATAATTGTCTATCTATAGTCCAGGTATC…	T2T	MODIFIED	0	1	0	17	0.112979
----------------------------------------------------------------------------------------------------------------------TAATGGCTTTCGTTGCTAAGGTATTAACTTTTTTACTTTTTTGGATAAGGTAAGATGTTCTATTAATAGAAATGTATCAAGGTGCGAAAGAGGTTTGAAAAAGAGCAGGACTTGAATAGAAGTTACAGGAAGACTAAAGGCTTGAAGATAATTATTTACCTTACATCCTGCTATACTTTGTACAGCTTGCTGTAATTGGTGGAGGTCCTCTGGTTGGCAAGCTTATGGATCACTTTCCGAGGGTACCTGCATATAATTGTCTATCTATAGTCCAGGTATCC…	TGCATTCGAACAGCTTTATATGCTAGTTGCCTGGCTGGGAATTTGGTGGAACAACTATGGAATTTTGCCTCGCCTGCTGCTATTGCATTGATTCATCCTAGTCTTCTTCCTGTAGCACTAATGGCTTTCGTTGCTAAGGTATTAACTTTTTTACTTTTTTGGATAAGGTAAGATGTTCTATTAATAGAAATGTATCAAGGTGCGAAAGAGGTTTGAAAAAGAGCAGGACTTGAATAGAAGTTACAGGAAGACTAAAGGCTTGAAGATAATTATTTACCTTACATCCTGCTATACTTTGTACAGCTTGCTGTAATTGGTGGAGGTCCTCTGGTTGGCAAGCTTATGGATCACTTTCCGAGGGTACCTGCATATAATTGTCTATCTATAGTCCAGGTATCC…	T2T	UNMODIFIED	0	0	0	16	0.106333
----------------------------------------------------------------------------------------------------------------------TCATGGCTTTCGTTGCTAAGGTATTAACTTTTTTACTTTTTTGGATAAGGTAAGATGTTCTATTAATAGAAATGTATCAAGGTGCGAAAGAGGTTTGAAAAAGAGCAGGACTTGAATAGAAGTTACAGGAAGACTAAAGGCTTGAAGATAATTATTTACCTTACATCCTGCTATACTTTGTACAGCTTGCTGTAATTGGTGGAGGTCCTCTGGTTGGCAAGCTTATGGATCACTTTCCGAGG-TACCTGCATATAATTGTCTATCTATAGTCCAGGTATCC…	TGCATTCGAACAGCTTTATATGCTAGTTGCCTGGCTGGGAATTTGGTGGAACAACTATGGAATTTTGCCTCGCCTGCTGCTATTGCATTGATTCATCCTAGTCTTCTTCCTGTAGCACTAATGGCTTTCGTTGCTAAGGTATTAACTTTTTTACTTTTTTGGATAAGGTAAGATGTTCTATTAATAGAAATGTATCAAGGTGCGAAAGAGGTTTGAAAAAGAGCAGGACTTGAATAGAAGTTACAGGAAGACTAAAGGCTTGAAGATAATTATTTACCTTACATCCTGCTATACTTTGTACAGCTTGCTGTAATTGGTGGAGGTCCTCTGGTTGGCAAGCTTATGGATCACTTTCCGAGGGTACCTGCATATAATTGTCTATCTATAGTCCAGGTATCC…	T2T	MODIFIED	1	0	0	15	0.0996876
----------------------------------------------------------------------------------------------------------------------TAATGGCTTTCGTTGCTAAGGTATTAACTTTTTTACTTTTTTGGATAAGGTAAGATGTTCTATTAATAGAAATGTATCAAGGTGCGAAAGAGGTTTGAAAAAGAGCAGGACTTGAATAGAAGTTACAGGAAGACTAAAGGCTTGAAGATAATTATTTACCTTACATCCTGCTATACTTTGTACAGCTTGCTGTAATTGGTGGAGGTCCTCTGGTTGGCAAGCTTATGGATCACTTTCCGAGG-----TGCATATAATTGTCTATCTATAGTCCAGGTATCC…	TGCATTCGAACAGCTTTATATGCTAGTTGCCTGGCTGGGAATTTGGTGGAACAACTATGGAATTTTGCCTCGCCTGCTGCTATTGCATTGATTCATCCTAGTCTTCTTCCTGTAGCACTAATGGCTTTCGTTGCTAAGGTATTAACTTTTTTACTTTTTTGGATAAGGTAAGATGTTCTATTAATAGAAATGTATCAAGGTGCGAAAGAGGTTTGAAAAAGAGCAGGACTTGAATAGAAGTTACAGGAAGACTAAAGGCTTGAAGATAATTATTTACCTTACATCCTGCTATACTTTGTACAGCTTGCTGTAATTGGTGGAGGTCCTCTGGTTGGCAAGCTTATGGATCACTTTCCGAGGGTACCTGCATATAATTGTCTATCTATAGTCCAGGTATCC…	T2T	MODIFIED	5	0	0	15	0.0996876
----------------------------------------------------------------------------------------------------------------------TAATGGCTTTCGTTGCTAAGGTATTAACTTTTTTACTTTTTTGGATAAGGTAAGATGTTCTATTAATAGAAATGTATCAAGGTGCGAAAGAGGTTTGAAAAAGAGCAGGACTTGAATAGAAGTTACAGGAAGACTAAAGGCTTGAAGATAATTATTTACCTTACATCCTGCTATACTTTGTACAGCTTGCTGTAATTGGTGGAGGTCCTCTGGTTGGCAAGCTTATGGATCACTTTCCGAGGTGTACCTGCATATAATTGTCTATCTATAGTCCAGGTATC…	TGCATTCGAACAGCTTTATATGCTAGTTGCCTGGCTGGGAATTTGGTGGAACAACTATGGAATTTTGCCTCGCCTGCTGCTATTGCATTGATTCATCCTAGTCTTCTTCCTGTAGCACTAATGGCTTTCGTTGCTAAGGTATTAACTTTTTTACTTTTTTGGATAAGGTAAGATGTTCTATTAATAGAAATGTATCAAGGTGCGAAAGAGGTTTGAAAAAGAGCAGGACTTGAATAGAAGTTACAGGAAGACTAAAGGCTTGAAGATAATTATTTACCTTACATCCTGCTATACTTTGTACAGCTTGCTGTAATTGGTGGAGGTCCTCTGGTTGGCAAGCTTATGGATCACTTTCCGAGG-GTACCTGCATATAATTGTCTATCTATAGTCCAGGTATC…	T2T	MODIFIED	0	1	0	14	0.0930418
----------------------------------------------------------------------------------------------------------------------TAATGGCTTTCGTTGCTAAGGTATTAACTTTTTTACTTTTTTGGATAAGGTAAGATGTTCTATTAATAGAAATGTATCAAGGTGCGAAAGAGGTTTGAAAAAGAGCAGGACTTGAATAGAAGTTACAGGAAGACTAAAGGCTTGAAGATAATTATTTACCTTACATC--------------------------AATTA---------------------------------------------TACCTGCATATAATTGTCTATCTATAGTCCAGGTATCC…	TGCATTCGAACAGCTTTATATGCTAGTTGCCTGGCTGGGAATTTGGTGGAACAACTATGGAATTTTGCCTCGCCTGCTGCTATTGCATTGATTCATCCTAGTCTTCTTCCTGTAGCACTAATGGCTTTCGTTGCTAAGGTATTAACTTTTTTACTTTTTTGGATAAGGTAAGATGTTCTATTAATAGAAATGTATCAAGGTGCGAAAGAGGTTTGAAAAAGAGCAGGACTTGAATAGAAGTTACAGGAAGACTAAAGGCTTGAAGATAATTATTTACCTTACATCCTGCTATACTTTGTACAGCTTGCTGTAATTGGTGGAGGTCCTCTGGTTGGCAAGCTTATGGATCACTTTCCGAGGGTACCTGCATATAATTGTCTATCTATAGTCCAGGTATCC…	T2T	MODIFIED	45	0	0	14	0.0930418
----------------------------------------------------------------------------------------------------------------------TAATGGCTTTCGTTGCTAAGGTATTAACTTTTTTACTTTTTTGGATAAGGTAAGATGTTCTATTAATAGAAATGTATCAAGGTGCGAAAGAGGTTTGAAAAAGAGCAGGACTTGAATAGAAGTTACAGGAAGACTAAAGGCTTGAAGATAATTATTTACCTTACATCCTGCTATACTTTGTACAGCTTGCTGTAATTGGTGGAGGTCCTCTGGTTGGCAAGCTTATGGATCACTTTCCGAGG-----TGCATATAATTGTCTATCTATAGTCCAGGTATCC…	TGCATTCGAACAGCTTTATATGCTAGTTGCCTGGCTGGGAATTTGGTGGAACAACTATGGAATTTTGCCTCGCCTGCTGCTATTGCATTGATTCATCCTAGTCTTCTTCCTGTAGCACTAATGGCTTTCGTTGCTAAGGTATTAACTTTTTTACTTTTTTGGATAAGGTAAGATGTTCTATTAATAGAAATGTATCAAGGTGCGAAAGAGGTTTGAAAAAGAGCAGGACTTGAATAGAAGTTACAGGAAGACTAAAGGCTTGAAGATAATTATTTACCTTACATCCTGCTATACTTTGTACAGCTTGCTGTAATTGGTGGAGGTCCTCTGGTTGGCAAGCTTATGGATCACTTTCCGAGGGTACCTGCATATAATTGTCTATCTATAGTCCAGGTATCC…	T2T	MODIFIED	5	0	0	14	0.0930418
----------------------------------------------------------------------------------------------------------------------TAATGGCTTTCGTTGCTAAGGTATTAACTTTTTTACTTTTTTGGATAAGGTAAGATGTTCTATTAATAGAAATGTATCAAGGTGCGAAAGAGGTTTGAAAAAGAGCAGGACTTGAATAGAAGTTACAGGAAGACTAAAGGCTTGAAGATAATTATTTACCTTACATCCTGCTATACTTTGTACAGCTTGCTGTAATTGGTGGAGGTCCTCTGGTTGGCAAGCTTATGGATCACTTTCCGAGG-TACCTGCATATAATTGTCTATCTATAGTCCAGGTATCC…	TGCATTCGAACAGCTTTATATGCTAGTTGCCTGGCTGGGAATTTGGTGGAACAACTATGGAATTTTGCCTCGCCTGCTGCTATTGCATTGATTCATCCTAGTCTTCTTCCTGTAGCACTAATGGCTTTCGTTGCTAAGGTATTAACTTTTTTACTTTTTTGGATAAGGTAAGATGTTCTATTAATAGAAATGTATCAAGGTGCGAAAGAGGTTTGAAAAAGAGCAGGACTTGAATAGAAGTTACAGGAAGACTAAAGGCTTGAAGATAATTATTTACCTTACATCCTGCTATACTTTGTACAGCTTGCTGTAATTGGTGGAGGTCCTCTGGTTGGCAAGCTTATGGATCACTTTCCGAGGGTACCTGCATATAATTGTCTATCTATAGTCCAGGTATCC…	T2T	MODIFIED	1	0	0	14	0.0930418
----------------------------------------------------------------------------------------------------------------------TAATGGCTTTCGTTGCTAAGGTATTAACTTTTTTACTTTTTTGGATAAGGTAAGATGTTCTATTAATAGAAATGTATCAAGGTGCGAAAGAGGTTTGAAAAAGAGCAGGACTTGAATAGAAGTTACAGGAAGACTAAAGGCTTGAAGATAATTATTTACCTTACATCCTGCTATACTTTGTACAGCTTGCTGTAATTGGTGGAGGTCCTCTGGTTGGCAAGCTTATGGATCACTTTCCGAGGGTACCTGCATATAATTGTCTATCTATAGTCCAGGTATCC…	TGCATTCGAACAGCTTTATATGCTAGTTGCCTGGCTGGGAATTTGGTGGAACAACTATGGAATTTTGCCTCGCCTGCTGCTATTGCATTGATTCATCCTAGTCTTCTTCCTGTAGCACTAATGGCTTTCGTTGCTAAGGTATTAACTTTTTTACTTTTTTGGATAAGGTAAGATGTTCTATTAATAGAAATGTATCAAGGTGCGAAAGAGGTTTGAAAAAGAGCAGGACTTGAATAGAAGTTACAGGAAGACTAAAGGCTTGAAGATAATTATTTACCTTACATCCTGCTATACTTTGTACAGCTTGCTGTAATTGGTGGAGGTCCTCTGGTTGGCAAGCTTATGGATCACTTTCCGAGGGTACCTGCATATAATTGTCTATCTATAGTCCAGGTATCC…	T2T	UNMODIFIED	0	0	0	14	0.0930418
----------------------------------------------------------------------------------------------------------------------TAATGGCTTTCGTTGCTAAGGTATTAACTTTTTTACTTTTTTGGATAAGGTAAGATGTTCTATTAATAGAAATGTATCAAGGTGCGAAAGAGGTTTGAAAAAGAGCAGGACTTGAATAGAAGTTACAGGAAGACTAAAGGCTTGAAGATAATTATTTACCTTACATCCTGCTATAC----------------------------------------------------------------------CTGCATATAATTGTCTATCTATAGTCCAGGTATCC…	TGCATTCGAACAGCTTTATATGCTAGTTGCCTGGCTGGGAATTTGGTGGAACAACTATGGAATTTTGCCTCGCCTGCTGCTATTGCATTGATTCATCCTAGTCTTCTTCCTGTAGCACTAATGGCTTTCGTTGCTAAGGTATTAACTTTTTTACTTTTTTGGATAAGGTAAGATGTTCTATTAATAGAAATGTATCAAGGTGCGAAAGAGGTTTGAAAAAGAGCAGGACTTGAATAGAAGTTACAGGAAGACTAAAGGCTTGAAGATAATTATTTACCTTACATCCTGCTATACTTTGTACAGCTTGCTGTAATTGGTGGAGGTCCTCTGGTTGGCAAGCTTATGGATCACTTTCCGAGGGTACCTGCATATAATTGTCTATCTATAGTCCAGGTATCC…	T2T	MODIFIED	70	0	0	14	0.0930418
----------------------------------------------------------------------------------------------------------------------TAATGGCTTTCGTTGCTAAGGTATTAACTTTTTTACTTTTTTGGATAAGGTAAGATGTTCTATTAATAGAAATGTATCAAGGTGCGAAAGAGGTTTGAAAAAGAGCAGGACTTGAATAGAAGTTACAGGAAGACTAAAGGCTTGAAGATAATTATTTACCTTACATCCTGCTATACTTTGTACAGCTTGCTGTAATTGGTGGAGGTCCTCTGGTTGGCAAGCTTATGGATCACTTTCCGAGG--------------------CTCTATAGTCCAGGTATCC…	TGCATTCGAACAGCTTTATATGCTAGTTGCCTGGCTGGGAATTTGGTGGAACAACTATGGAATTTTGCCTCGCCTGCTGCTATTGCATTGATTCATCCTAGTCTTCTTCCTGTAGCACTAATGGCTTTCGTTGCTAAGGTATTAACTTTTTTACTTTTTTGGATAAGGTAAGATGTTCTATTAATAGAAATGTATCAAGGTGCGAAAGAGGTTTGAAAAAGAGCAGGACTTGAATAGAAGTTACAGGAAGACTAAAGGCTTGAAGATAATTATTTACCTTACATCCTGCTATACTTTGTACAGCTTGCTGTAATTGGTGGAGGTCCTCTGGTTGGCAAGCTTATGGATCACTTTCCGAGGGTACCTGCATATAATTGTCTATCTATAGTCCAGGTATCC…	T2T	MODIFIED	20	0	0	14	0.0930418
----------------------------------------------------------------------------------------------------------------------TAATGGCTTTCGTTGCTAAGGTATTAACTTTTTTACTTTTTTGGATAAGGTAAGATGTTCTATTAATAGAAATGTATCAAGGTGCGAAAGAGGTTTGAAAAAGAGCAGGACTTGAATAGAAGTTACAGGAAGACTAAAGGCTTGAAGATAATTATTTACCTTACATCCTGCTATACTTTGTACAGCTTGCTGTAATTGGTGGAGGTCCTCTGGTTGGCAAGCTTATGGATCACTTTCCGAGG-TACCTGCATATAATTGTCTATCTATAGTCCAGGTATCC…	TGCATTCGAACAGCTTTATATGCTAGTTGCCTGGCTGGGAATTTGGTGGAACAACTATGGAATTTTGCCTCGCCTGCTGCTATTGCATTGATTCATCCTAGTCTTCTTCCTGTAGCACTAATGGCTTTCGTTGCTAAGGTATTAACTTTTTTACTTTTTTGGATAAGGTAAGATGTTCTATTAATAGAAATGTATCAAGGTGCGAAAGAGGTTTGAAAAAGAGCAGGACTTGAATAGAAGTTACAGGAAGACTAAAGGCTTGAAGATAATTATTTACCTTACATCCTGCTATACTTTGTACAGCTTGCTGTAATTGGTGGAGGTCCTCTGGTTGGCAAGCTTATGGATCACTTTCCGAGGGTACCTGCATATAATTGTCTATCTATAGTCCAGGTATCC…	T2T	MODIFIED	1	0	0	13	0.086396
----------------------------------------------------------------------------------------------------------------------TAATGGCTTTCGTTGCTAAGGTATTAACTTTTTTACTTTTTTGGATAAGGTAAGATGTTCTATTAATAGAAATGTATCAAGGTGCGAAAGAGGTTTGAAAAAGAGCAGGACTTGAATAGAAGTTACAGGAAGACTAAAGGCTTGAAGATAATTATTTACCTTACATCCTGCTATACTTTGTACAGCTTGCTGTAATTGGTGGAGGTCCTCTGGTTGGCAAGCTTATGGATCACTTTCCGAGG--ACCTGCATATAATTGTCTATCTATAGTCCAGGTATCC…	TGCATTCGAACAGCTTTATATGCTAGTTGCCTGGCTGGGAATTTGGTGGAACAACTATGGAATTTTGCCTCGCCTGCTGCTATTGCATTGATTCATCCTAGTCTTCTTCCTGTAGCACTAATGGCTTTCGTTGCTAAGGTATTAACTTTTTTACTTTTTTGGATAAGGTAAGATGTTCTATTAATAGAAATGTATCAAGGTGCGAAAGAGGTTTGAAAAAGAGCAGGACTTGAATAGAAGTTACAGGAAGACTAAAGGCTTGAAGATAATTATTTACCTTACATCCTGCTATACTTTGTACAGCTTGCTGTAATTGGTGGAGGTCCTCTGGTTGGCAAGCTTATGGATCACTTTCCGAGGGTACCTGCATATAATTGTCTATCTATAGTCCAGGTATCC…	T2T	MODIFIED	2	0	0	13	0.086396
----------------------------------------------------------------------------------------------------------------------TAATGGCTTTCGTTGCTAAGGTATTAACTTTTTTACTTTTTTGGATAAGGTAAGATGTTCTATTAATAGAAATGTATCAAGGTGCGAAAGAGGTTTGAAAAAGAGCAGGACTTGAATAGAAGTTACAGGAAGACTAAAGGCTTGAAGATAATTATTTACCTTACATCCTGCTATACTTTGTACAGCTTGCTGTAATTGGTGGAGGTCCTCTGGTTGGCAAGCTTATGGATCACTTTCCGAGG-TACCTGCATATAATTGTCTATCTATAGTCCAGGTATCC…	TGCATTCGAACAGCTTTATATGCTAGTTGCCTGGCTGGGAATTTGGTGGAACAACTATGGAATTTTGCCTCGCCTGCTGCTATTGCATTGATTCATCCTAGTCTTCTTCCTGTAGCACTAATGGCTTTCGTTGCTAAGGTATTAACTTTTTTACTTTTTTGGATAAGGTAAGATGTTCTATTAATAGAAATGTATCAAGGTGCGAAAGAGGTTTGAAAAAGAGCAGGACTTGAATAGAAGTTACAGGAAGACTAAAGGCTTGAAGATAATTATTTACCTTACATCCTGCTATACTTTGTACAGCTTGCTGTAATTGGTGGAGGTCCTCTGGTTGGCAAGCTTATGGATCACTTTCCGAGGGTACCTGCATATAATTGTCTATCTATAGTCCAGGTATCC…	T2T	MODIFIED	1	0	0	13	0.086396
----------------------------------------------------------------------------------------------------------------------TAATGGCTTTCGTTGCTAAGGTATTAACTTTTTTACTTTTTTGGATAAGGTAAGATGTTCTATTAATAGAAATGTATCAAGGTGCGAAAGAGGTTTGAAAAAGAGCAGGACTTGAATAGAAGTTACAGGAAGACTAAAGGCTTGAAGATAATTATTTACCTTACATCCTGCTATACTTTGTACAGCTTGCTGTAATTGGTGGAGGTCCTCTGGTTGGCAAGCTTATGGATCACTTTCCGAGGAGTACCTGCATATAATTGTCTATCTATAGTCCAGGTATC…	TGCATTCGAACAGCTTTATATGCTAGTTGCCTGGCTGGGAATTTGGTGGAACAACTATGGAATTTTGCCTCGCCTGCTGCTATTGCATTGATTCATCCTAGTCTTCTTCCTGTAGCACTAATGGCTTTCGTTGCTAAGGTATTAACTTTTTTACTTTTTTGGATAAGGTAAGATGTTCTATTAATAGAAATGTATCAAGGTGCGAAAGAGGTTTGAAAAAGAGCAGGACTTGAATAGAAGTTACAGGAAGACTAAAGGCTTGAAGATAATTATTTACCTTACATCCTGCTATACTTTGTACAGCTTGCTGTAATTGGTGGAGGTCCTCTGGTTGGCAAGCTTATGGATCACTTTCCGAGG-GTACCTGCATATAATTGTCTATCTATAGTCCAGGTATC…	T2T	MODIFIED	0	1	0	13	0.086396
----------------------------------------------------------------------------------------------------------------------TAATGGCTTTCGTTGCTAAGGTATTAACTTTTTTACTTTTTTGGATAAGGTAAGATGTTCTATTAATAGAAATGTATCAAGGTGCGAAAGAGGTTTGAAAAAGAGCAGGACTTGAATAGAAGTTACAGGAAGACTAAAGGCTTGAAGATAATTATTTACCTTACATCCTGCTATACTTTGTACAGCTTGCTGTAATTGGTGGAGGTCCTCTGGTTGGCAAGCTTATGGATCACTTTCCGTCCAGAGGACGTACCTGCATATAATTGTCTATCTATAGTCCA…	TGCATTCGAACAGCTTTATATGCTAGTTGCCTGGCTGGGAATTTGGTGGAACAACTATGGAATTTTGCCTCGCCTGCTGCTATTGCATTGATTCATCCTAGTCTTCTTCCTGTAGCACTAATGGCTTTCGTTGCTAAGGTATTAACTTTTTTACTTTTTTGGATAAGGTAAGATGTTCTATTAATAGAAATGTATCAAGGTGCGAAAGAGGTTTGAAAAAGAGCAGGACTTGAATAGAAGTTACAGGAAGACTAAAGGCTTGAAGATAATTATTTACCTTACATCCTGCTATACTTTGTACAGCTTGCTGTAATTGGTGGAGGTCCTCTGGTTGGCAAGCTTATGGATCACTTTCCG-----AGG--GTACCTGCATATAATTGTCTATCTATAGTCCA…	T2T	MODIFIED	0	2	0	12	0.0797501
----------------------------------------------------------------------------------------------------------------------TAATGGCTTTCGTTGCTAAGGTATTAACTTTTTTACTTTTTTGGATAAGGTAAGATGTTCTATTAATAGAAATGTATCAAGGTGCGAAAGAGGTTTGAAAAAGAGCAGGACTTGAATAGAAGTTACAGGAAGACTAAAGGCTTGAAGATAATTATTTACCTTACATCCTGCTATACTTTGTACAGCTTGCTGTAATTGGTGGAGGTCCTCTGGTTGGCAAGCTTATGGATCACTTTCCGAGG---------------------------------------…	TGCATTCGAACAGCTTTATATGCTAGTTGCCTGGCTGGGAATTTGGTGGAACAACTATGGAATTTTGCCTCGCCTGCTGCTATTGCATTGATTCATCCTAGTCTTCTTCCTGTAGCACTAATGGCTTTCGTTGCTAAGGTATTAACTTTTTTACTTTTTTGGATAAGGTAAGATGTTCTATTAATAGAAATGTATCAAGGTGCGAAAGAGGTTTGAAAAAGAGCAGGACTTGAATAGAAGTTACAGGAAGACTAAAGGCTTGAAGATAATTATTTACCTTACATCCTGCTATACTTTGTACAGCTTGCTGTAATTGGTGGAGGTCCTCTGGTTGGCAAGCTTATGGATCACTTTCCGAGGGTACCTGCATATAATTGTCTATCTATAGTCCAGGTATCC…	T2T	MODIFIED	48	0	0	11	0.0731043
----------------------------------------------------------------------------------------------------------------------TAATGGCTTTCGTTGCTAAGGTATTAACTTTTTTACTTTTTTGGATAAGGTAAGATGTTCTATTAATAGAAATGTATCAAGGTGCGAAAGAGGTTTGAAAAAGAGCAGGACTTGAATAGAAGTTACAGGAAGACTAAAGGCTTGAAGATAATTATTTACCTTACATCCTGCTATACTTTGTAC---------------------------------------------------------------CTGCATATAATTGTCTATCTATAGTCCAGGTATCC…	TGCATTCGAACAGCTTTATATGCTAGTTGCCTGGCTGGGAATTTGGTGGAACAACTATGGAATTTTGCCTCGCCTGCTGCTATTGCATTGATTCATCCTAGTCTTCTTCCTGTAGCACTAATGGCTTTCGTTGCTAAGGTATTAACTTTTTTACTTTTTTGGATAAGGTAAGATGTTCTATTAATAGAAATGTATCAAGGTGCGAAAGAGGTTTGAAAAAGAGCAGGACTTGAATAGAAGTTACAGGAAGACTAAAGGCTTGAAGATAATTATTTACCTTACATCCTGCTATACTTTGTACAGCTTGCTGTAATTGGTGGAGGTCCTCTGGTTGGCAAGCTTATGGATCACTTTCCGAGGGTACCTGCATATAATTGTCTATCTATAGTCCAGGTATCC…	T2T	MODIFIED	63	0	0	11	0.0731043
----------------------------------------------------------------------------------------------------------------------TAATGGCTTTCGTTGCTAAGGTATTAACTTTTTTACTTTTTTGGATAAGGTAAGATGTTCTATTAATAGAAATGTATCAAGGTGCGAAAGAGGTTTGAAAAAGAGCAGGACTTGAATAGAAGTTACAGGAAGACTAAAGGCTTGAAGATAATTATTTACCTTACATCCTGCTATACTTTGTACAGCTTGCTGTAATTGGTGGAGGTCCTCTGGTTGGCAAGCTTATGGATCACTTTCCGAGG-----TGCATATAATTGTCTATCTATAGTCCAGGTATCC…	TGCATTCGAACAGCTTTATATGCTAGTTGCCTGGCTGGGAATTTGGTGGAACAACTATGGAATTTTGCCTCGCCTGCTGCTATTGCATTGATTCATCCTAGTCTTCTTCCTGTAGCACTAATGGCTTTCGTTGCTAAGGTATTAACTTTTTTACTTTTTTGGATAAGGTAAGATGTTCTATTAATAGAAATGTATCAAGGTGCGAAAGAGGTTTGAAAAAGAGCAGGACTTGAATAGAAGTTACAGGAAGACTAAAGGCTTGAAGATAATTATTTACCTTACATCCTGCTATACTTTGTACAGCTTGCTGTAATTGGTGGAGGTCCTCTGGTTGGCAAGCTTATGGATCACTTTCCGAGGGTACCTGCATATAATTGTCTATCTATAGTCCAGGTATCC…	T2T	MODIFIED	5	0	0	11	0.0731043
----------------------------------------------------------------------------------------------------------------------TAATGGCTTTCGTTGCTAAGGTATTAACTTTTTTACTTTTTTGGATAAGGTAAGATGTTCTATTAATAGAAATGTATCAAGGTGCGAAAGAGGTTTGAAAAAGAGCAGGACTTGAATAGAAGTTACAGGAAGACTAAAGGCTTGAAGATAATTATTTACCTTACATCCTGCTATACTTTGTACAGCTTGCTGTAATTGGTGGAGGTCCTCTGGTTGGCAAGCTTATGGATCACTTTCCGAGGGTACCTGCATATAATTGTCTATCTATAGTCCAGGTATCC…	TGCATTCGAACAGCTTTATATGCTAGTTGCCTGGCTGGGAATTTGGTGGAACAACTATGGAATTTTGCCTCGCCTGCTGCTATTGCATTGATTCATCCTAGTCTTCTTCCTGTAGCACTAATGGCTTTCGTTGCTAAGGTATTAACTTTTTTACTTTTTTGGATAAGGTAAGATGTTCTATTAATAGAAATGTATCAAGGTGCGAAAGAGGTTTGAAAAAGAGCAGGACTTGAATAGAAGTTACAGGAAGACTAAAGGCTTGAAGATAATTATTTACCTTACATCCTGCTATACTTTGTACAGCTTGCTGTAATTGGTGGAGGTCCTCTGGTTGGCAAGCTTATGGATCACTTTCCGAGGGTACCTGCATATAATTGTCTATCTATAGTCCAGGTATCC…	T2T	UNMODIFIED	0	0	0	11	0.0731043
----------------------------------------------------------------------------------------------------------------------TAATGGCTTTCGTTGCTAAGGTATTAACTTTTTTACTTTTTTGGATAAGGTAAGATGTTCTATTAATAGAAATGTATCAAGGTGCGAAAGAGGTTTGAAAAAGAGCAGGACTTGAATAGAAGTTACAGGAAGACTAAAGGCTTGAAGATAATTATTTACCTTACATCCTGCTATACTTTGTACAGCTTGCTGTAATTGGTGGAGGTCCTCTGGTTGGCAAGCTTATGGATCACTTTCCGAGGGTACCTGCATATAATTGTCTATCTATAGTCCAGGTATCC…	TGCATTCGAACAGCTTTATATGCTAGTTGCCTGGCTGGGAATTTGGTGGAACAACTATGGAATTTTGCCTCGCCTGCTGCTATTGCATTGATTCATCCTAGTCTTCTTCCTGTAGCACTAATGGCTTTCGTTGCTAAGGTATTAACTTTTTTACTTTTTTGGATAAGGTAAGATGTTCTATTAATAGAAATGTATCAAGGTGCGAAAGAGGTTTGAAAAAGAGCAGGACTTGAATAGAAGTTACAGGAAGACTAAAGGCTTGAAGATAATTATTTACCTTACATCCTGCTATACTTTGTACAGCTTGCTGTAATTGGTGGAGGTCCTCTGGTTGGCAAGCTTATGGATCACTTTCCGAGGGTACCTGCATATAATTGTCTATCTATAGTCCAGGTATCC…	T2T	UNMODIFIED	0	0	0	11	0.0731043
----------------------------------------------------------------------------------------------------------------------TAATGGCTTTCGTTGCTAAGGTATTAACTTTTTTACTTTTTTGGATAAGGTAAGATGTTCTATTAATAGAAATGTATCAAGGTGCGAAAGAGGTTTGAAAAAGAGCAGGACTTGAATAGAAGTTACAGGAAGACTAAAGGCTTGAAGATAATTATTTACCTTACATCCTGCTATACTTTGTACAGCTTGCTGTAATTGGTGGAGGTCCTCTGGTTGGCAAGCTTATGGATCACTTTCCGAGG------GCATATAATTGTCTATCTATAGTCCAGGTATCC…	TGCATTCGAACAGCTTTATATGCTAGTTGCCTGGCTGGGAATTTGGTGGAACAACTATGGAATTTTGCCTCGCCTGCTGCTATTGCATTGATTCATCCTAGTCTTCTTCCTGTAGCACTAATGGCTTTCGTTGCTAAGGTATTAACTTTTTTACTTTTTTGGATAAGGTAAGATGTTCTATTAATAGAAATGTATCAAGGTGCGAAAGAGGTTTGAAAAAGAGCAGGACTTGAATAGAAGTTACAGGAAGACTAAAGGCTTGAAGATAATTATTTACCTTACATCCTGCTATACTTTGTACAGCTTGCTGTAATTGGTGGAGGTCCTCTGGTTGGCAAGCTTATGGATCACTTTCCGAGGGTACCTGCATATAATTGTCTATCTATAGTCCAGGTATCC…	T2T	MODIFIED	6	0	0	10	0.0664584
----------------------------------------------------------------------------------------------------------------------TCATGGCTTTCGTTGCTAAGGTATTAACTTTTTTACTTTTTTGGATAAGGTAAGATGTTCTATTAATAGAAATGTATCAAGGTGCGAAAGAGGTTTGAAAAAGAGCAGGACTTGAATAGAAGTTACAGGAAGACTAAAGGCTTGAAGATAATTATTTACCTTACATCCTGCTATACTTTGTACAGCTTGCTGTAATTGGTGGAGGTCCTCTGGTTGGCAAGCTTATGGATCACTTTCCGAGG-----TGCATATAATTGTCTATCTATAGTCCAGGTATCC…	TGCATTCGAACAGCTTTATATGCTAGTTGCCTGGCTGGGAATTTGGTGGAACAACTATGGAATTTTGCCTCGCCTGCTGCTATTGCATTGATTCATCCTAGTCTTCTTCCTGTAGCACTAATGGCTTTCGTTGCTAAGGTATTAACTTTTTTACTTTTTTGGATAAGGTAAGATGTTCTATTAATAGAAATGTATCAAGGTGCGAAAGAGGTTTGAAAAAGAGCAGGACTTGAATAGAAGTTACAGGAAGACTAAAGGCTTGAAGATAATTATTTACCTTACATCCTGCTATACTTTGTACAGCTTGCTGTAATTGGTGGAGGTCCTCTGGTTGGCAAGCTTATGGATCACTTTCCGAGGGTACCTGCATATAATTGTCTATCTATAGTCCAGGTATCC…	T2T	MODIFIED	5	0	0	10	0.0664584
----------------------------------------------------------------------------------------------------------------------TAATGGCTTTCGTTGCTAAGGTATTAACTTTTTTACTTTTTTGGATAAGGTAAGATGTTCTATTAATAGAAATGTATCAAGGTGCGAAAGAGGTTTGAAAAAGAGCAGGACTTGAATAGAAGTTACAGGAAGACTAAAGGCTTGAAGATAATTATTTACCTTACATCCTGCTATACTTTGTACAGCTTGCTGTAATTGGTGGAGGTCCTCTGGTTGGCAAGCTTATGGATCACTTTCCGAGGTGTACCTGCATATAATTGTCTATCTATAGTCCAGGTATC…	TGCATTCGAACAGCTTTATATGCTAGTTGCCTGGCTGGGAATTTGGTGGAACAACTATGGAATTTTGCCTCGCCTGCTGCTATTGCATTGATTCATCCTAGTCTTCTTCCTGTAGCACTAATGGCTTTCGTTGCTAAGGTATTAACTTTTTTACTTTTTTGGATAAGGTAAGATGTTCTATTAATAGAAATGTATCAAGGTGCGAAAGAGGTTTGAAAAAGAGCAGGACTTGAATAGAAGTTACAGGAAGACTAAAGGCTTGAAGATAATTATTTACCTTACATCCTGCTATACTTTGTACAGCTTGCTGTAATTGGTGGAGGTCCTCTGGTTGGCAAGCTTATGGATCACTTTCCGAGG-GTACCTGCATATAATTGTCTATCTATAGTCCAGGTATC…	T2T	MODIFIED	0	1	0	10	0.0664584
----------------------------------------------------------------------------------------------------------------------TAATGGCTTTCGTTGCTAAGGTATTAACTTTTTTACTTTTTTGGATAAGGTAAGATGTTCTATTAATAGAAATGTATCAAGGTGCGAAAGAGGTTTGAAAAAGAGCAGGACTTGAATAGAAGTTACAGGAAGACTAAAGGCTTGAAGATAATTATTTACCTTACATCCTGCTATACTTTGTACAGCTTGCTGTAATTGGTGGAGGTCCTCTGGTTGGCAAGCTTATGGATCACTTTCCGAGGGTACCTGCATATAATTGTCTATCTATAGTCCAGGTATCC…	TGCATTCGAACAGCTTTATATGCTAGTTGCCTGGCTGGGAATTTGGTGGAACAACTATGGAATTTTGCCTCGCCTGCTGCTATTGCATTGATTCATCCTAGTCTTCTTCCTGTAGCACTAATGGCTTTCGTTGCTAAGGTATTAACTTTTTTACTTTTTTGGATAAGGTAAGATGTTCTATTAATAGAAATGTATCAAGGTGCGAAAGAGGTTTGAAAAAGAGCAGGACTTGAATAGAAGTTACAGGAAGACTAAAGGCTTGAAGATAATTATTTACCTTACATCCTGCTATACTTTGTACAGCTTGCTGTAATTGGTGGAGGTCCTCTGGTTGGCAAGCTTATGGATCACTTTCCGAGGGTACCTGCATATAATTGTCTATCTATAGTCCAGGTATCC…	T2T	UNMODIFIED	0	0	0	10	0.0664584
----------------------------------------------------------------------------------------------------------------------TAATGGCTTTCGTTGCTAAGGTATTAACTTTTTTACTTTTTTGGATAAGGTAAGATGTTCTATTAATAGAAATGTATCAAGGTGCGAAAGAGGTTTGAAAAAGAGCAGGACTTGAATAGAAGTTACAGGAAGACTAAAGGCTTGAAGATAATTATTTACCTTACATCCTGCTATACTTTGTACAGCTTGCTGTAATTGGTGGAGGTCCTCTGGTTGGCAAGCTTATGGATCACTTTCCGAGGTGTACCTGCATATAATTGTCTATCTATAGTCCAGGTATC…	TGCATTCGAACAGCTTTATATGCTAGTTGCCTGGCTGGGAATTTGGTGGAACAACTATGGAATTTTGCCTCGCCTGCTGCTATTGCATTGATTCATCCTAGTCTTCTTCCTGTAGCACTAATGGCTTTCGTTGCTAAGGTATTAACTTTTTTACTTTTTTGGATAAGGTAAGATGTTCTATTAATAGAAATGTATCAAGGTGCGAAAGAGGTTTGAAAAAGAGCAGGACTTGAATAGAAGTTACAGGAAGACTAAAGGCTTGAAGATAATTATTTACCTTACATCCTGCTATACTTTGTACAGCTTGCTGTAATTGGTGGAGGTCCTCTGGTTGGCAAGCTTATGGATCACTTTCCGAGG-GTACCTGCATATAATTGTCTATCTATAGTCCAGGTATC…	T2T	MODIFIED	0	1	0	10	0.0664584
----------------------------------------------------------------------------------------------------------------------TAATGGCTTTCGTTGCTAAGGTATTAACTTTTTTACTTTTTTGGATAAGGTAAGATGTTCTATTAATAGAAATGTATCAAGGTGCGAAAGAGGTTTGAAAAAGAGCAGGACTTGAATAGAAGTTACAGGAAGACTAAAGGCTTGAAGATAATTATTTACCTTACATCCTGCTATACTTTGTACAGCTTGCTGTAATTGGTGGAGGTCCTCTGGTTGGCAAGCTTATGGATCACTTTCCGAGG----------------------------------TATCC…	TGCATTCGAACAGCTTTATATGCTAGTTGCCTGGCTGGGAATTTGGTGGAACAACTATGGAATTTTGCCTCGCCTGCTGCTATTGCATTGATTCATCCTAGTCTTCTTCCTGTAGCACTAATGGCTTTCGTTGCTAAGGTATTAACTTTTTTACTTTTTTGGATAAGGTAAGATGTTCTATTAATAGAAATGTATCAAGGTGCGAAAGAGGTTTGAAAAAGAGCAGGACTTGAATAGAAGTTACAGGAAGACTAAAGGCTTGAAGATAATTATTTACCTTACATCCTGCTATACTTTGTACAGCTTGCTGTAATTGGTGGAGGTCCTCTGGTTGGCAAGCTTATGGATCACTTTCCGAGGGTACCTGCATATAATTGTCTATCTATAGTCCAGGTATCC…	T2T	MODIFIED	34	0	0	9	0.0598126
----------------------------------------------------------------------------------------------------------------------TAATGGCTTTCGTTGCTAAGGTATTAACTTTTTTACTTTTTTGGATAAGGTAAGATGTTCTATTAATAGAAATGTATCAAGGTGCGAAAGAGGTTTGAAAAAGAGCAGGACTTGAATAGAAGTTACAGGAAGACTAAAGGCTTGAAGATAATTATTTACCTTACATCCTGCTATACTTTGTACAGCTTGCTGTAATTGGTGGAGGTCCTCTGGTTGGCAAGCTTATGGATCACTTTCCGAGG-TACCTGCATATAATTGTCTATCTATAGTCCAGGTATCC…	TGCATTCGAACAGCTTTATATGCTAGTTGCCTGGCTGGGAATTTGGTGGAACAACTATGGAATTTTGCCTCGCCTGCTGCTATTGCATTGATTCATCCTAGTCTTCTTCCTGTAGCACTAATGGCTTTCGTTGCTAAGGTATTAACTTTTTTACTTTTTTGGATAAGGTAAGATGTTCTATTAATAGAAATGTATCAAGGTGCGAAAGAGGTTTGAAAAAGAGCAGGACTTGAATAGAAGTTACAGGAAGACTAAAGGCTTGAAGATAATTATTTACCTTACATCCTGCTATACTTTGTACAGCTTGCTGTAATTGGTGGAGGTCCTCTGGTTGGCAAGCTTATGGATCACTTTCCGAGGGTACCTGCATATAATTGTCTATCTATAGTCCAGGTATCC…	T2T	MODIFIED	1	0	0	9	0.0598126
----------------------------------------------------------------------------------------------------------------------TAATGGCTTTCGTTGCTAAGGTATTAACTTTTTTACTTTTTTGGATAAGGTAAGATGTTCTATTAATAGAAATGTATCAAGGTGCGAAAGAGGTTTGAAAAAGAGCAGGACTTGAATAGAAGTTACAGGAAGACTAAAGGCTTGAAGATAATTATTTACCTTACATCCTGCTATACTTTGTACAGCTTGCTGTAATTGGTGGAGGTCCTCTGGTTGGCAAGCTTATGGATCACTTTCCGAGG-TACCTGCATATAATTGTCTATCTATAGTCCAGGTATCC…	TGCATTCGAACAGCTTTATATGCTAGTTGCCTGGCTGGGAATTTGGTGGAACAACTATGGAATTTTGCCTCGCCTGCTGCTATTGCATTGATTCATCCTAGTCTTCTTCCTGTAGCACTAATGGCTTTCGTTGCTAAGGTATTAACTTTTTTACTTTTTTGGATAAGGTAAGATGTTCTATTAATAGAAATGTATCAAGGTGCGAAAGAGGTTTGAAAAAGAGCAGGACTTGAATAGAAGTTACAGGAAGACTAAAGGCTTGAAGATAATTATTTACCTTACATCCTGCTATACTTTGTACAGCTTGCTGTAATTGGTGGAGGTCCTCTGGTTGGCAAGCTTATGGATCACTTTCCGAGGGTACCTGCATATAATTGTCTATCTATAGTCCAGGTATCC…	T2T	MODIFIED	1	0	0	9	0.0598126
----------------------------------------------------------------------------------------------------------------------TAATGGCTTTCGTTGCTAAGGTATTAACTTTTTTACTTTTTTGGATAAGGTAAGATGTTCTATTAATAGAAATGTATCAAGGTGCGAAAGAGGTTTGAAAAAGAGCAGGACTTGAATAGAAGTTACAGGAAGACTAAAGGCTTGAAGATAATTATTTACCTTACATCCTGCTATACTTTGTACAGCTTGCTGTAATTGGTGGAGGTCCTCTGGTTGGCAAGCTTATGGATCACTTTCCG----TACCTGCATATAATTGTCTATCTATAGTCCAGGTATCC…	TGCATTCGAACAGCTTTATATGCTAGTTGCCTGGCTGGGAATTTGGTGGAACAACTATGGAATTTTGCCTCGCCTGCTGCTATTGCATTGATTCATCCTAGTCTTCTTCCTGTAGCACTAATGGCTTTCGTTGCTAAGGTATTAACTTTTTTACTTTTTTGGATAAGGTAAGATGTTCTATTAATAGAAATGTATCAAGGTGCGAAAGAGGTTTGAAAAAGAGCAGGACTTGAATAGAAGTTACAGGAAGACTAAAGGCTTGAAGATAATTATTTACCTTACATCCTGCTATACTTTGTACAGCTTGCTGTAATTGGTGGAGGTCCTCTGGTTGGCAAGCTTATGGATCACTTTCCGAGGGTACCTGCATATAATTGTCTATCTATAGTCCAGGTATCC…	T2T	MODIFIED	4	0	0	9	0.0598126
----------------------------------------------------------------------------------------------------------------------TAATGGCTTTCGTTGCTAAGGTATTAAATTTT--ACTTTCTTGGATAAGGTAAGATGTTCTATTAATAGAAATGTATCAAGGTGCGAAAGAGGTTTGAAAAAGAGCAGGACTTGAATAGAAGTTACAGGAAGACTAAAGGCTTGAAGATAATTATTTACCTTACATCCTGCTATACTTTGTACAGCTTGCTGTAATTGGTGGAGGTCCTCTGGTTGGCAAGCTTATGGATCACTTTCCGAGGGTACCTGCATATAATTGTCTATCTATAGTCCAGGTATCC…	TGCATTCGAACAGCTTTATATGCTAGTTGCCTGGCTGGGAATTTGGTGGAACAACTATGGAATTTTGCCTCGCCTGCTGCTATTGCATTGATTCATCCTAGTCTTCTTCCTGTAGCACTAATGGCTTTCGTTGCTAAGGTATTAACTTTTTTACTTTTTTGGATAAGGTAAGATGTTCTATTAATAGAAATGTATCAAGGTGCGAAAGAGGTTTGAAAAAGAGCAGGACTTGAATAGAAGTTACAGGAAGACTAAAGGCTTGAAGATAATTATTTACCTTACATCCTGCTATACTTTGTACAGCTTGCTGTAATTGGTGGAGGTCCTCTGGTTGGCAAGCTTATGGATCACTTTCCGAGGGTACCTGCATATAATTGTCTATCTATAGTCCAGGTATCC…	T2T	UNMODIFIED	0	0	0	9	0.0598126
----------------------------------------------------------------------------------------------------------------------TAATGGCTTTCGTTGCTAAGGTATTAACTTTTTTACTTTTTTGGATAAGGTAAGATGTTCTATTAATAGAAATGTATCAAGGTGCGAAAGAGGTTTGAAAAAGAGCAGGACTTGAATAGAAGTTACAGGAAGACTAAAGGCTTGAAGATAATTATTTACCTTACATCCTGCTATACTTTGTACAGCTTGCTGTAATTGGTGGAGGTCCTCTGGTTGGCAAGCTTATGGATCACTTTCCGAGGGTACCTGCATATAATTGTCTATCTATAGTCCAGGTATCC…	TGCATTCGAACAGCTTTATATGCTAGTTGCCTGGCTGGGAATTTGGTGGAACAACTATGGAATTTTGCCTCGCCTGCTGCTATTGCATTGATTCATCCTAGTCTTCTTCCTGTAGCACTAATGGCTTTCGTTGCTAAGGTATTAACTTTTTTACTTTTTTGGATAAGGTAAGATGTTCTATTAATAGAAATGTATCAAGGTGCGAAAGAGGTTTGAAAAAGAGCAGGACTTGAATAGAAGTTACAGGAAGACTAAAGGCTTGAAGATAATTATTTACCTTACATCCTGCTATACTTTGTACAGCTTGCTGTAATTGGTGGAGGTCCTCTGGTTGGCAAGCTTATGGATCACTTTCCGAGGGTACCTGCATATAATTGTCTATCTATAGTCCAGGTATCC…	T2T	UNMODIFIED	0	0	0	9	0.0598126
----------------------------------------------------------------------------------------------------------------------TAATGGCTTTCGTTGCTAAGGTATTAACTTTTTTACTTTTTTGGATAAGGTAAGATGTTCTATTAATAGAAATGTATCAAGGTGCGAAAGAGGTTTGAAAAAGAGCAGGACTTGAATAGAAGTTACAGGAAGACTAAAGGCTTGAAGATAATTATTTACCTTACATCCTGCTATACTTTGTACAGCTTGCTGTAATTGGTGGAGGTCCTCTGGTTGGCAAGCTTATGGATCACTTTCCGAGG-----TGCATATAATTGTCTATCTATAGTCCAGGTATCC…	TGCATTCGAACAGCTTTATATGCTAGTTGCCTGGCTGGGAATTTGGTGGAACAACTATGGAATTTTGCCTCGCCTGCTGCTATTGCATTGATTCATCCTAGTCTTCTTCCTGTAGCACTAATGGCTTTCGTTGCTAAGGTATTAACTTTTTTACTTTTTTGGATAAGGTAAGATGTTCTATTAATAGAAATGTATCAAGGTGCGAAAGAGGTTTGAAAAAGAGCAGGACTTGAATAGAAGTTACAGGAAGACTAAAGGCTTGAAGATAATTATTTACCTTACATCCTGCTATACTTTGTACAGCTTGCTGTAATTGGTGGAGGTCCTCTGGTTGGCAAGCTTATGGATCACTTTCCGAGGGTACCTGCATATAATTGTCTATCTATAGTCCAGGTATCC…	T2T	MODIFIED	5	0	0	9	0.0598126
----------------------------------------------------------------------------------------------------------------------TAATGGCTTTCGTTGCTAAGGTATTAACTTTTTTACTTTTTTGGATAAGGTAAGATGTTCTATTAATAGAAATGTATCAAGGTGCGAAAGAGGTTTGAAAAAGAGCAGGACTTGAATAGAAGTTACAGGAAGA--------------------ATTTAAGCTAC---CTGCATATACCTGGACCAAATTTAAGCTATTTATTGAGGATGAATCAACTATGGAT--CAATATT-----TCACTTTCCGAGGTACCAAAATTGGACCAAATTTAAGCTATTTA…	TGCATTCGAACAGCTTTATATGCTAGTTGCCTGGCTGGGAATTTGGTGGAACAACTATGGAATTTTGCCTCGCCTGCTGCTATTGCATTGATTCATCCTAGTCTTCTTCCTGTAGCACTAATGGCTTTCGTTGCTAAGGTATTAACTTTTTTACTTTTTTGGATAAGGTAAGATGTTCTATTAATAGAAATGTATCAAGGTGCGAAAGAGGTTTGAAAAAGAGCAGGACTTGAATAGAAGTTACAGGAAGACTAAAGGCTTGAAGATAATTATTTACCTTACATCCTGC-TATACTTTGTACAGCTTGCTGTAATTGGTGGAGGTC-------CTCTGGTTGGCAAGCTTATGGATCACTTTCCGAGG-------------------------------…	T2T	MODIFIED	0	92	1	8	0.0531667
----------------------------------------------------------------------------------------------------------------------TAATGGCTTTCGTTGCTAAGGTATTAACTTTTTTACTTTTTTGGATAAGGTAAGATGTTCTATTAATAGAAATGTATCAAGGTGCGAAAGAGGTTTGAAAAAGAGCAGGACTTGAATAGAAGTTACAGGAAGACTAAAGGCTTGAAGATAATTATTTACCTTACATCCTGCTATACTTTGTACAGCTTGCTGTAATTGGTGGAGGTCCTCTGGTTGGCAAGCTTATGGATCACTTTCCGAGGTGTACCTGCATATAATTGTCTATCTATAGTCCAGGTATC…	TGCATTCGAACAGCTTTATATGCTAGTTGCCTGGCTGGGAATTTGGTGGAACAACTATGGAATTTTGCCTCGCCTGCTGCTATTGCATTGATTCATCCTAGTCTTCTTCCTGTAGCACTAATGGCTTTCGTTGCTAAGGTATTAACTTTTTTACTTTTTTGGATAAGGTAAGATGTTCTATTAATAGAAATGTATCAAGGTGCGAAAGAGGTTTGAAAAAGAGCAGGACTTGAATAGAAGTTACAGGAAGACTAAAGGCTTGAAGATAATTATTTACCTTACATCCTGCTATACTTTGTACAGCTTGCTGTAATTGGTGGAGGTCCTCTGGTTGGCAAGCTTATGGATCACTTTCCGAGG-GTACCTGCATATAATTGTCTATCTATAGTCCAGGTATC…	T2T	MODIFIED	0	1	0	8	0.0531667
----------------------------------------------------------------------------------------------------------------------TAATGGCTTTCGTTGCTAAGGTATTAACTTTTTTACTTTTTTGGATAAGGTAAGATGTTCTATTAATAGAAATGTATCAAGGTGCGAAAGAGGTTTGAAAAAGAGCAGGACTTGAATAGAAGTTACAGGAAGACTAAAGGCTTGAAGATAATTATTTACCTTACATCCTGCTATACTTTGTACAGCTTGCTGTAATTGGTGGAGGTCCTCTGGTTGGCAAGCTTATGGATCACTTTCCGAGG--ACCT-----------------------CCAGGTATCC…	TGCATTCGAACAGCTTTATATGCTAGTTGCCTGGCTGGGAATTTGGTGGAACAACTATGGAATTTTGCCTCGCCTGCTGCTATTGCATTGATTCATCCTAGTCTTCTTCCTGTAGCACTAATGGCTTTCGTTGCTAAGGTATTAACTTTTTTACTTTTTTGGATAAGGTAAGATGTTCTATTAATAGAAATGTATCAAGGTGCGAAAGAGGTTTGAAAAAGAGCAGGACTTGAATAGAAGTTACAGGAAGACTAAAGGCTTGAAGATAATTATTTACCTTACATCCTGCTATACTTTGTACAGCTTGCTGTAATTGGTGGAGGTCCTCTGGTTGGCAAGCTTATGGATCACTTTCCGAGGGTACCTGCATATAATTGTCTATCTATAGTCCAGGTATCC…	T2T	MODIFIED	2	0	0	8	0.0531667
----------------------------------------------------------------------------------------------------------------------TAATGGCTTTCGTTGCTAAGGTATTAACTTTTTTACTTTTTTGGATAAGGTAAGATGTTCTATTAATAGAAATGTATCAAGGTGCGAAAGAGGTTTGAAAAAGAGCAGGACTTGAATAGAAGTTACAGGAAGACTAAAGGCTTGAAGATAATTATTTACCTTACATCCTGCTATACTTTGTACAGCTTGCTGTAATTGGTGGAGGTCCTCTGGTTGGCAAGCTTATGGATCACTTTCCGAGG-----TGCATATAATTGTCTATCTATAGTCCAGGTATCC…	TGCATTCGAACAGCTTTATATGCTAGTTGCCTGGCTGGGAATTTGGTGGAACAACTATGGAATTTTGCCTCGCCTGCTGCTATTGCATTGATTCATCCTAGTCTTCTTCCTGTAGCACTAATGGCTTTCGTTGCTAAGGTATTAACTTTTTTACTTTTTTGGATAAGGTAAGATGTTCTATTAATAGAAATGTATCAAGGTGCGAAAGAGGTTTGAAAAAGAGCAGGACTTGAATAGAAGTTACAGGAAGACTAAAGGCTTGAAGATAATTATTTACCTTACATCCTGCTATACTTTGTACAGCTTGCTGTAATTGGTGGAGGTCCTCTGGTTGGCAAGCTTATGGATCACTTTCCGAGGGTACCTGCATATAATTGTCTATCTATAGTCCAGGTATCC…	T2T	MODIFIED	5	0	0	8	0.0531667
----------------------------------------------------------------------------------------------------------------------TAATGGCTTTCGTTGCTAAGGTATTAACTTTTTTACTTTTTTGGATAAGGTAAGATGTTCTATTAATAGAAATGTATCAAGGTGCGAAAGAGGTTTGAAAAAGAGCAGGACTTGAATAGAAGTTACAGGAAGACTAAAGGCTTGAAGATAATTATTTACCTTACATCCTGCTATACTTTGTACAGCTTGCTGTAATTGGTGGAGGTCCTCTGGTTGGCAAGCTTATGGATCACTTTCCGAG-------------AATTGTCTATCTATAGTCCAGGTATCC…	TGCATTCGAACAGCTTTATATGCTAGTTGCCTGGCTGGGAATTTGGTGGAACAACTATGGAATTTTGCCTCGCCTGCTGCTATTGCATTGATTCATCCTAGTCTTCTTCCTGTAGCACTAATGGCTTTCGTTGCTAAGGTATTAACTTTTTTACTTTTTTGGATAAGGTAAGATGTTCTATTAATAGAAATGTATCAAGGTGCGAAAGAGGTTTGAAAAAGAGCAGGACTTGAATAGAAGTTACAGGAAGACTAAAGGCTTGAAGATAATTATTTACCTTACATCCTGCTATACTTTGTACAGCTTGCTGTAATTGGTGGAGGTCCTCTGGTTGGCAAGCTTATGGATCACTTTCCGAGGGTACCTGCATATAATTGTCTATCTATAGTCCAGGTATCC…	T2T	MODIFIED	13	0	0	8	0.0531667
----------------------------------------------------------------------------------------------------------------------TAATGGCTTTCGTTGCTAAGGTATTAACTTTTTTACTTTTTTGGATAAGGTAAGATGTTCTATTAATAGAAATGTATCAAGGTGCGAAAGAGGTTTGAAAAAGAGCAGGACTTGAATAGAAGTTACAGGAAGACTAAAGGCTTGAAGATAATTATTTACCTTACATCCTGCTATACTTTGTACAGCTTGCTGTAATTGGTGGAGGTCCTCTGGTTGGCAAGCTTATGGATCACTTTCCGAGGTGTGTGTCGCTATAATTGTCTATCTATAGTCCAGGTATC…	TGCATTCGAACAGCTTTATATGCTAGTTGCCTGGCTGGGAATTTGGTGGAACAACTATGGAATTTTGCCTCGCCTGCTGCTATTGCATTGATTCATCCTAGTCTTCTTCCTGTAGCACTAATGGCTTTCGTTGCTAAGGTATTAACTTTTTTACTTTTTTGGATAAGGTAAGATGTTCTATTAATAGAAATGTATCAAGGTGCGAAAGAGGTTTGAAAAAGAGCAGGACTTGAATAGAAGTTACAGGAAGACTAAAGGCTTGAAGATAATTATTTACCTTACATCCTGCTATACTTTGTACAGCTTGCTGTAATTGGTGGAGGTCCTCTGGTTGGCAAGCTTATGGATCACTTTCCGAGG-GTACCTGCATATAATTGTCTATCTATAGTCCAGGTATC…	T2T	MODIFIED	0	1	0	8	0.0531667
----------------------------------------------------------------------------------------------------------------------TAATGGCTTTCGTTGCTAAGGTATTAACTTTTTTACTTTTTTGGATAAGGTAAGATGTTCTATTAATAGAAATGTATCAAGGTGCGAAAGAGGTTTGAAAAAGAGCAGGACTTGAATAGAAGTTACAGGAAGACTAAAGGCTTGAAGATAATTATTTACCTTACATCCTGCTATACTTTGTACAGCTTGCTGTAATTGGTGGAGGTCCTCTGGTTGGCAAGCTTATGGATCACTTTCCGAGG-----TGCATATAATTGTCTATCTATAGTCCAGGTATCC…	TGCATTCGAACAGCTTTATATGCTAGTTGCCTGGCTGGGAATTTGGTGGAACAACTATGGAATTTTGCCTCGCCTGCTGCTATTGCATTGATTCATCCTAGTCTTCTTCCTGTAGCACTAATGGCTTTCGTTGCTAAGGTATTAACTTTTTTACTTTTTTGGATAAGGTAAGATGTTCTATTAATAGAAATGTATCAAGGTGCGAAAGAGGTTTGAAAAAGAGCAGGACTTGAATAGAAGTTACAGGAAGACTAAAGGCTTGAAGATAATTATTTACCTTACATCCTGCTATACTTTGTACAGCTTGCTGTAATTGGTGGAGGTCCTCTGGTTGGCAAGCTTATGGATCACTTTCCGAGGGTACCTGCATATAATTGTCTATCTATAGTCCAGGTATCC…	T2T	MODIFIED	5	0	0	7	0.0465209
----------------------------------------------------------------------------------------------------------------------TAATGGCTTTCGTTGCTAAGGTATTAACTTTTTTACTTTTTTGGATAAGGTAAGATGTTCTATTAATAGAAATGTATCAAGGTGCGAAAGAGGTTTGAAAAAGAGCAGGACTTGAATAGAAGTTACAGGAAGACTAAAGGCTTGAAGATAATTATTTACCTTACATCCTGCTATACTTTGTACAGCTTGCTGTAATTGGTGGAGGTCCTCTGGTTGGCAAGCTTATGGATCACTTTCCGAGG-TACCTGCATATAATTGTCTATCTATAGTCCAGGTATCC…	TGCATTCGAACAGCTTTATATGCTAGTTGCCTGGCTGGGAATTTGGTGGAACAACTATGGAATTTTGCCTCGCCTGCTGCTATTGCATTGATTCATCCTAGTCTTCTTCCTGTAGCACTAATGGCTTTCGTTGCTAAGGTATTAACTTTTTTACTTTTTTGGATAAGGTAAGATGTTCTATTAATAGAAATGTATCAAGGTGCGAAAGAGGTTTGAAAAAGAGCAGGACTTGAATAGAAGTTACAGGAAGACTAAAGGCTTGAAGATAATTATTTACCTTACATCCTGCTATACTTTGTACAGCTTGCTGTAATTGGTGGAGGTCCTCTGGTTGGCAAGCTTATGGATCACTTTCCGAGGGTACCTGCATATAATTGTCTATCTATAGTCCAGGTATCC…	T2T	MODIFIED	1	0	0	7	0.0465209
----------------------------------------------------------------------------------------------------------------------TAATGGCTTTCGTTGCTAAGGTATTAACTTTTTTACTTTTTTGGATAAGGTAAGATGTTCTATTAATAGAAATGTATCAAGGTGCGAAAGAGGTTTGAAAAAGAGCAGGACTTGAATAGAAGTTACAGGAAGACTAAAGGCTTGAAGATAATTATTTACCTTACATCCTGCTATACTTTGTACAGCTTGCTGTAATTGGTGGAGGTCCTCTGGTTGGCAAGCTTATGGATCACTTTCCGA-----CCTGCATATAATTGTCTATCTATAGTCCAGGTATCC…	TGCATTCGAACAGCTTTATATGCTAGTTGCCTGGCTGGGAATTTGGTGGAACAACTATGGAATTTTGCCTCGCCTGCTGCTATTGCATTGATTCATCCTAGTCTTCTTCCTGTAGCACTAATGGCTTTCGTTGCTAAGGTATTAACTTTTTTACTTTTTTGGATAAGGTAAGATGTTCTATTAATAGAAATGTATCAAGGTGCGAAAGAGGTTTGAAAAAGAGCAGGACTTGAATAGAAGTTACAGGAAGACTAAAGGCTTGAAGATAATTATTTACCTTACATCCTGCTATACTTTGTACAGCTTGCTGTAATTGGTGGAGGTCCTCTGGTTGGCAAGCTTATGGATCACTTTCCGAGGGTACCTGCATATAATTGTCTATCTATAGTCCAGGTATCC…	T2T	MODIFIED	5	0	0	7	0.0465209
----------------------------------------------------------------------------------------------------------------------TAATGGCTTTCGTTGCTAAGGTATTAACTTTTTTACTTTTTTGGATAAGGTAAGATGTTCTATTAATAGAAATGTATCAAGGTGCGAAAGAGGTTTGAAAAAGAGCAGGACTTGAATAGAAGTTACAGGAAGACTAAAGGCTTGAAGATAATTATTTACCTTACATCCTGCTATACTTTGTACAGCTTGCTGTAATTGGTGGAGGTCCTCTGGTTGGCAAGCTTATGGATCACTTTCCGAGGGTACCTGCATATAATTGTCTATCTATAGTCCAGGTATCC…	TGCATTCGAACAGCTTTATATGCTAGTTGCCTGGCTGGGAATTTGGTGGAACAACTATGGAATTTTGCCTCGCCTGCTGCTATTGCATTGATTCATCCTAGTCTTCTTCCTGTAGCACTAATGGCTTTCGTTGCTAAGGTATTAACTTTTTTACTTTTTTGGATAAGGTAAGATGTTCTATTAATAGAAATGTATCAAGGTGCGAAAGAGGTTTGAAAAAGAGCAGGACTTGAATAGAAGTTACAGGAAGACTAAAGGCTTGAAGATAATTATTTACCTTACATCCTGCTATACTTTGTACAGCTTGCTGTAATTGGTGGAGGTCCTCTGGTTGGCAAGCTTATGGATCACTTTCCGAGGGTACCTGCATATAATTGTCTATCTATAGTCCAGGTATCC…	T2T	UNMODIFIED	0	0	0	7	0.0465209
----------------------------------------------------------------------------------------------------------------------TAATGGCTTTCGTTGCTAAGGTATTAACTTTTTTACTTTTTTGGATAAGGTAAGATGTTCTATTAATAGAAATGTATCAAGGTGCGAAAGAGGTTTGAAAAAGAGCAGGACTTGAATAGAAGTTACAGGAAGACTAAAGGCTTGAAGATAATTATTTACCTTACATCCTGCTATACTTTGTACAGCTTGCTGTAATTGGTGGAGGTCCTCTGGTTGGCAAGCTTATGGATCACTTTCCGAGG-----TGCATATAATTGTCTATCTATAGTCCAGGTATCC…	TGCATTCGAACAGCTTTATATGCTAGTTGCCTGGCTGGGAATTTGGTGGAACAACTATGGAATTTTGCCTCGCCTGCTGCTATTGCATTGATTCATCCTAGTCTTCTTCCTGTAGCACTAATGGCTTTCGTTGCTAAGGTATTAACTTTTTTACTTTTTTGGATAAGGTAAGATGTTCTATTAATAGAAATGTATCAAGGTGCGAAAGAGGTTTGAAAAAGAGCAGGACTTGAATAGAAGTTACAGGAAGACTAAAGGCTTGAAGATAATTATTTACCTTACATCCTGCTATACTTTGTACAGCTTGCTGTAATTGGTGGAGGTCCTCTGGTTGGCAAGCTTATGGATCACTTTCCGAGGGTACCTGCATATAATTGTCTATCTATAGTCCAGGTATCC…	T2T	MODIFIED	5	0	0	7	0.0465209
----------------------------------------------------------------------------------------------------------------------TAATGGCTTTCGTTGCTAAGGTATTAACTTTTTTACTTTTTTGGATAAGGTAAGATGTTCTATTAATAGAAATGTATCAAGGTGCGAAAGAGGTTTGAAAAAGAGCAGGACTTGAATAGAAGTTACAGGAAGACTAAAGGCTTGAAGATAATTATTTACCTTACATCCTGCTATACTTTGTACAGCTTGCTGTAATTGGTGGAGGTCCTCTGGTTGGCAAGCTTATGGATCACTTTCCGAGGGTACCTGCATATAATTGTCTATCTATAGTCCAGGTATCC…	TGCATTCGAACAGCTTTATATGCTAGTTGCCTGGCTGGGAATTTGGTGGAACAACTATGGAATTTTGCCTCGCCTGCTGCTATTGCATTGATTCATCCTAGTCTTCTTCCTGTAGCACTAATGGCTTTCGTTGCTAAGGTATTAACTTTTTTACTTTTTTGGATAAGGTAAGATGTTCTATTAATAGAAATGTATCAAGGTGCGAAAGAGGTTTGAAAAAGAGCAGGACTTGAATAGAAGTTACAGGAAGACTAAAGGCTTGAAGATAATTATTTACCTTACATCCTGCTATACTTTGTACAGCTTGCTGTAATTGGTGGAGGTCCTCTGGTTGGCAAGCTTATGGATCACTTTCCGAGGGTACCTGCATATAATTGTCTATCTATAGTCCAGGTATCC…	T2T	UNMODIFIED	0	0	0	7	0.0465209
----------------------------------------------------------------------------------------------------------------------TAATGGCTTTCGTTGCTAAGGTATTAACTTTTTTACTTTTTTGGATAAGGTAAGATGTTCTATTAATAGAAATGTATCAAGGTGCGAAAGAGGTTTGAAAAAGAGCAGGACTTGAATAGAAGTTACAGGAAGACTAAAGGCTTGAAGATAATTATTTACCTTACATCCTGCTATACTTTGTACAGCTTGCTGTAATTGGTGGAGGTCCTCTGGTTGGCAAGCTTATGGATCACTTTCCGAG--TACCTGCATATAATTGTCTATCTATAGTCCAGGTATCC…	TGCATTCGAACAGCTTTATATGCTAGTTGCCTGGCTGGGAATTTGGTGGAACAACTATGGAATTTTGCCTCGCCTGCTGCTATTGCATTGATTCATCCTAGTCTTCTTCCTGTAGCACTAATGGCTTTCGTTGCTAAGGTATTAACTTTTTTACTTTTTTGGATAAGGTAAGATGTTCTATTAATAGAAATGTATCAAGGTGCGAAAGAGGTTTGAAAAAGAGCAGGACTTGAATAGAAGTTACAGGAAGACTAAAGGCTTGAAGATAATTATTTACCTTACATCCTGCTATACTTTGTACAGCTTGCTGTAATTGGTGGAGGTCCTCTGGTTGGCAAGCTTATGGATCACTTTCCGAGGGTACCTGCATATAATTGTCTATCTATAGTCCAGGTATCC…	T2T	MODIFIED	2	0	0	7	0.0465209
----------------------------------------------------------------------------------------------------------------------TAATGGCTTTCGTTGCTAAGGTATTAACTTTTTTACTTTTTTGGATAAGGTAAGATGTTCTATTAATAGAAATGTATCAAGGTGCGAAAGAGGTTTGAAAAAGAGCAGGACTTGAATAGAAGTTACAGGAAGACTAAAGGCTTGAAGATAATTATTTACCTTACATCCTGCTATACTTTGTACAGCTTGCTGTAATTGGTGGAGGTCCTCTGGTTGGCAAGCTTATGGATCACTTTCCGAGG-TACCTGCATATAATTGTCTATCTATAGTCCAGGTATCC…	TGCATTCGAACAGCTTTATATGCTAGTTGCCTGGCTGGGAATTTGGTGGAACAACTATGGAATTTTGCCTCGCCTGCTGCTATTGCATTGATTCATCCTAGTCTTCTTCCTGTAGCACTAATGGCTTTCGTTGCTAAGGTATTAACTTTTTTACTTTTTTGGATAAGGTAAGATGTTCTATTAATAGAAATGTATCAAGGTGCGAAAGAGGTTTGAAAAAGAGCAGGACTTGAATAGAAGTTACAGGAAGACTAAAGGCTTGAAGATAATTATTTACCTTACATCCTGCTATACTTTGTACAGCTTGCTGTAATTGGTGGAGGTCCTCTGGTTGGCAAGCTTATGGATCACTTTCCGAGGGTACCTGCATATAATTGTCTATCTATAGTCCAGGTATCC…	T2T	MODIFIED	1	0	0	7	0.0465209
----------------------------------------------------------------------------------------------------------------------TAATGGCTTTCGTTGCTAAGGTATTAACTTTTTTACTTTTTTGGATAAGGTAAGATGTTCTATTAATAGAAATGTATCAAGGTGCGAAAGAGGTTTGAAAAAGAGCAGGACTTGAATAGAAGTTACAGGAAGACTAAAGGCTTGAAGATAATTATTTACCTTACATCCTGCTATACTTTGTACAGCTTGCTGTAATTGGTGGAGGTCCTCTGGTTGGCAAGCTTATGGATCACTTTCCGAGG-----TGCATATAATTGTCTATCTATAGTCCAGGTATCC…	TGCATTCGAACAGCTTTATATGCTAGTTGCCTGGCTGGGAATTTGGTGGAACAACTATGGAATTTTGCCTCGCCTGCTGCTATTGCATTGATTCATCCTAGTCTTCTTCCTGTAGCACTAATGGCTTTCGTTGCTAAGGTATTAACTTTTTTACTTTTTTGGATAAGGTAAGATGTTCTATTAATAGAAATGTATCAAGGTGCGAAAGAGGTTTGAAAAAGAGCAGGACTTGAATAGAAGTTACAGGAAGACTAAAGGCTTGAAGATAATTATTTACCTTACATCCTGCTATACTTTGTACAGCTTGCTGTAATTGGTGGAGGTCCTCTGGTTGGCAAGCTTATGGATCACTTTCCGAGGGTACCTGCATATAATTGTCTATCTATAGTCCAGGTATCC…	T2T	MODIFIED	5	0	0	7	0.0465209
----------------------------------------------------------------------------------------------------------------------TAATGGCTTTCGTTGCTAAGGTATTAACTTTTTTACTTTTTTGGATAAGGTAAGATGTTCTATTAATAGAAATGTATCAAGGTGCGAAAGAGGTTTGAAAAAGAGCAGGACTTGAATAGAAGTTACAGGAAGACTAAAGGCTTGAAGATAATTATTTACCTTACATCCTGCTATACTTTGTACAGCTTGCTGTAATTGGTGGAGGTCCTCTGGTTGGCAAGCTTATGGATCACTTTCCGAGG-TACCTGCATATAATTGTCTATCTATAGTCCAGGTATCC…	TGCATTCGAACAGCTTTATATGCTAGTTGCCTGGCTGGGAATTTGGTGGAACAACTATGGAATTTTGCCTCGCCTGCTGCTATTGCATTGATTCATCCTAGTCTTCTTCCTGTAGCACTAATGGCTTTCGTTGCTAAGGTATTAACTTTTTTACTTTTTTGGATAAGGTAAGATGTTCTATTAATAGAAATGTATCAAGGTGCGAAAGAGGTTTGAAAAAGAGCAGGACTTGAATAGAAGTTACAGGAAGACTAAAGGCTTGAAGATAATTATTTACCTTACATCCTGCTATACTTTGTACAGCTTGCTGTAATTGGTGGAGGTCCTCTGGTTGGCAAGCTTATGGATCACTTTCCGAGGGTACCTGCATATAATTGTCTATCTATAGTCCAGGTATCC…	T2T	MODIFIED	1	0	0	7	0.0465209
----------------------------------------------------------------------------------------------------------------------TAATGGCTTTCGTTGCTAAGGTATTAAATTTTTTACTTTTTTGGATAAGGTAAGATGTTCTATTAATAGAAATGTATCAAGGTGCGAAAGAGGTTTGAAAAAGAGCAGGACTTGAATAGAAGTTACAGGAAGACTAAAGGCTTGAAGATAATTATTTACCTTACATCCTGCTATACTTTGTACAGCTTGCTGTAATTGGTGGAGGTCCTCTGGTTGGCAAGCTTATGGATCACTTTCCGAGG-TACCTGCATATAATTGTCTATCTATAGTCCAGGTATCC…	TGCATTCGAACAGCTTTATATGCTAGTTGCCTGGCTGGGAATTTGGTGGAACAACTATGGAATTTTGCCTCGCCTGCTGCTATTGCATTGATTCATCCTAGTCTTCTTCCTGTAGCACTAATGGCTTTCGTTGCTAAGGTATTAACTTTTTTACTTTTTTGGATAAGGTAAGATGTTCTATTAATAGAAATGTATCAAGGTGCGAAAGAGGTTTGAAAAAGAGCAGGACTTGAATAGAAGTTACAGGAAGACTAAAGGCTTGAAGATAATTATTTACCTTACATCCTGCTATACTTTGTACAGCTTGCTGTAATTGGTGGAGGTCCTCTGGTTGGCAAGCTTATGGATCACTTTCCGAGGGTACCTGCATATAATTGTCTATCTATAGTCCAGGTATCC…	T2T	MODIFIED	1	0	0	7	0.0465209
----------------------------------------------------------------------------------------------------------------------TAATGGCTTTCGTTGCTAAGGTATTAACTTTTTTACTTTTTTGGATAAGGTAAGATGTTCTATTAATAGAAATGTATCAAGGTGCGAAAGAGGTTTGAAAAAGAGCAGGACTTGAATAGAAGTTACAGGAAGACTAAAGGCTTGAAGATAATTATTTACCTTACATCCTGCTATACTTTGTACAGCTTGCTGTAATTGGTGGAGGTCCTCTGGTTGGCAAGCTTATGGATCACTTTCCGAGG------------------------------------ACC…	TGCATTCGAACAGCTTTATATGCTAGTTGCCTGGCTGGGAATTTGGTGGAACAACTATGGAATTTTGCCTCGCCTGCTGCTATTGCATTGATTCATCCTAGTCTTCTTCCTGTAGCACTAATGGCTTTCGTTGCTAAGGTATTAACTTTTTTACTTTTTTGGATAAGGTAAGATGTTCTATTAATAGAAATGTATCAAGGTGCGAAAGAGGTTTGAAAAAGAGCAGGACTTGAATAGAAGTTACAGGAAGACTAAAGGCTTGAAGATAATTATTTACCTTACATCCTGCTATACTTTGTACAGCTTGCTGTAATTGGTGGAGGTCCTCTGGTTGGCAAGCTTATGGATCACTTTCCGAGGGTACCTGCATATAATTGTCTATCTATAGTCCAGGTATCC…	T2T	MODIFIED	36	0	0	7	0.0465209
----------------------------------------------------------------------------------------------------------------------TAATGGCTTTCGTTGCTAAGGTATTAACTTTTTTACTTTTTTGGATAAGGTAAGATGTTCTATTAATAGAAATGTATCAAGGTGCGAAAGAGGTTTGAAAAAGAGCAGGACTTGAATAGAAGTTACAGGAAGACTAAAGGCTTGAAGATAATTATTTACCTTACATCCTGCTATACTTTGTACAGCTTGCTGTAATTGGTGGAGGTCCTCTGGTTGGCAAGCTTATGGATCACTTTCCGAGG------------AATTGTCTATCTATAGTCCAGGTATCC…	TGCATTCGAACAGCTTTATATGCTAGTTGCCTGGCTGGGAATTTGGTGGAACAACTATGGAATTTTGCCTCGCCTGCTGCTATTGCATTGATTCATCCTAGTCTTCTTCCTGTAGCACTAATGGCTTTCGTTGCTAAGGTATTAACTTTTTTACTTTTTTGGATAAGGTAAGATGTTCTATTAATAGAAATGTATCAAGGTGCGAAAGAGGTTTGAAAAAGAGCAGGACTTGAATAGAAGTTACAGGAAGACTAAAGGCTTGAAGATAATTATTTACCTTACATCCTGCTATACTTTGTACAGCTTGCTGTAATTGGTGGAGGTCCTCTGGTTGGCAAGCTTATGGATCACTTTCCGAGGGTACCTGCATATAATTGTCTATCTATAGTCCAGGTATCC…	T2T	MODIFIED	12	0	0	6	0.0398751
----------------------------------------------------------------------------------------------------------------------TAATGGCTTTCGTTGCTAAGGTATTAACTTTTTTACTTTTTTGGATAAGGTAAGATGTTCTATTAATAGAAATGTATCAAGGTGCGAAAGAGGTTTGAAAAAGAGCAGGACTTGAATAGAAGTTACAGGAAGACTAAAGGCTTGAAGATAATTATTTACCTTACATCCTGCTATACTTTGTACAGCTTGCTGTAATTGGTGGAGGTCCTCTGGTTGGCAAGCTTATGGATCACTTTCCGAGGGACTATAGATAAGGTACCTGCATATAATTGTCTATCTAT…	TGCATTCGAACAGCTTTATATGCTAGTTGCCTGGCTGGGAATTTGGTGGAACAACTATGGAATTTTGCCTCGCCTGCTGCTATTGCATTGATTCATCCTAGTCTTCTTCCTGTAGCACTAATGGCTTTCGTTGCTAAGGTATTAACTTTTTTACTTTTTTGGATAAGGTAAGATGTTCTATTAATAGAAATGTATCAAGGTGCGAAAGAGGTTTGAAAAAGAGCAGGACTTGAATAGAAGTTACAGGAAGACTAAAGGCTTGAAGATAATTATTTACCTTACATCCTGCTATACTTTGTACAGCTTGCTGTAATTGGTGGAGGTCCTCTGGTTGGCAAGCTTATGGATCACTTTCCGAGG-------------GTACCTGCATATAATTGTCTATCTAT…	T2T	MODIFIED	0	13	0	6	0.0398751
----------------------------------------------------------------------------------------------------------------------TAATGGCTTTCGTTGCTAAGGTATTAACTTTTTTACTTTTTTGGATAAGGTAAGATGTTCTATTAATAGAAATGTATCAAGGTGCGAAAGAGGTTTGAAAAAGAGCAGGACTTGAATAGAAGTTACAGGAAGACTAAAGGCTTGAAGATAATTATTTACCTTACATCCTGCTATACTTTGTACAGCTTGCTGTAATTGGTGGAGGTCCTCTGGTTGGCAAGCTTATGGATCACTTTCCGAGGG-----GCATATAATTGTCTATCTATAGTCCAGGTATCC…	TGCATTCGAACAGCTTTATATGCTAGTTGCCTGGCTGGGAATTTGGTGGAACAACTATGGAATTTTGCCTCGCCTGCTGCTATTGCATTGATTCATCCTAGTCTTCTTCCTGTAGCACTAATGGCTTTCGTTGCTAAGGTATTAACTTTTTTACTTTTTTGGATAAGGTAAGATGTTCTATTAATAGAAATGTATCAAGGTGCGAAAGAGGTTTGAAAAAGAGCAGGACTTGAATAGAAGTTACAGGAAGACTAAAGGCTTGAAGATAATTATTTACCTTACATCCTGCTATACTTTGTACAGCTTGCTGTAATTGGTGGAGGTCCTCTGGTTGGCAAGCTTATGGATCACTTTCCGAGGGTACCTGCATATAATTGTCTATCTATAGTCCAGGTATCC…	T2T	UNMODIFIED	0	0	0	6	0.0398751
----------------------------------------------------------------------------------------------------------------------TAATGGCTTTCGTTGCTAAGGTATTAAATTTT--ACTTTCTTGGATAAGGTAAGATGTTCTATTAATAGAAATGTATCAAGGTGCGAAAGAGGTTTGAAAAAGAGCAGGACTTGAATAGAAGTTACAGGAAGACTAAAGGCTTGAAGATAATTATTTACCTTACATCCTGCTATACTTTGTACAGCTTGCTGTAATTGGTGGAGGTCCTCTGGTTGGCAAGCTTATGGATCACTTTCCGAGG-TACCTGCATATAATTGTCTATCTATAGTCCAGGTATCC…	TGCATTCGAACAGCTTTATATGCTAGTTGCCTGGCTGGGAATTTGGTGGAACAACTATGGAATTTTGCCTCGCCTGCTGCTATTGCATTGATTCATCCTAGTCTTCTTCCTGTAGCACTAATGGCTTTCGTTGCTAAGGTATTAACTTTTTTACTTTTTTGGATAAGGTAAGATGTTCTATTAATAGAAATGTATCAAGGTGCGAAAGAGGTTTGAAAAAGAGCAGGACTTGAATAGAAGTTACAGGAAGACTAAAGGCTTGAAGATAATTATTTACCTTACATCCTGCTATACTTTGTACAGCTTGCTGTAATTGGTGGAGGTCCTCTGGTTGGCAAGCTTATGGATCACTTTCCGAGGGTACCTGCATATAATTGTCTATCTATAGTCCAGGTATCC…	T2T	MODIFIED	1	0	0	6	0.0398751
----------------------------------------------------------------------------------------------------------------------TAATGGCTTTCGTTGCTAAGGTATTAACTTTTTTACTTTTTTGGATAAGGTAAGATGTTCTATTAATAGAAATGTATCAAGGTGCGAAAGAGGTTTGAAAAAGAGCAGGACTTGAATAGAAGTTACAGGAAGACTAAAGGCTTGAAGATAATTATTTACCTTACATCCTGCTATACTTTGTACAGCTTGCTGTAATTGGTGGAGGTCCTCTGGTTGGCAAGCTTATGGATCACT----------------------------------AGTCCAGGTATCC…	TGCATTCGAACAGCTTTATATGCTAGTTGCCTGGCTGGGAATTTGGTGGAACAACTATGGAATTTTGCCTCGCCTGCTGCTATTGCATTGATTCATCCTAGTCTTCTTCCTGTAGCACTAATGGCTTTCGTTGCTAAGGTATTAACTTTTTTACTTTTTTGGATAAGGTAAGATGTTCTATTAATAGAAATGTATCAAGGTGCGAAAGAGGTTTGAAAAAGAGCAGGACTTGAATAGAAGTTACAGGAAGACTAAAGGCTTGAAGATAATTATTTACCTTACATCCTGCTATACTTTGTACAGCTTGCTGTAATTGGTGGAGGTCCTCTGGTTGGCAAGCTTATGGATCACTTTCCGAGGGTACCTGCATATAATTGTCTATCTATAGTCCAGGTATCC…	T2T	MODIFIED	34	0	0	6	0.0398751
----------------------------------------------------------------------------------------------------------------------TAATGGCTTTCGTTGCTAAGGTATTAACTTTTTTACTTTTTTGGATAAGGTAAGATGTTCTATTAATAGAAATGTATCAAGGTGCGAAAGAGGTTTGAAAAAGAGCAGGACTTGAATAGAAGTTACAGGAAGACTAAAGGCTTGAAGATAATTATTTACCTTACATCCTGCTATACTTTGTACAGCTTGCTGTAATTGGTGGAGGTCCTCTGGTTGGCAAGCTTATGGATCACTTTCCGAGGTGTACCTGCATATAATTGTCTATCTATAGTCCAGGTATC…	TGCATTCGAACAGCTTTATATGCTAGTTGCCTGGCTGGGAATTTGGTGGAACAACTATGGAATTTTGCCTCGCCTGCTGCTATTGCATTGATTCATCCTAGTCTTCTTCCTGTAGCACTAATGGCTTTCGTTGCTAAGGTATTAACTTTTTTACTTTTTTGGATAAGGTAAGATGTTCTATTAATAGAAATGTATCAAGGTGCGAAAGAGGTTTGAAAAAGAGCAGGACTTGAATAGAAGTTACAGGAAGACTAAAGGCTTGAAGATAATTATTTACCTTACATCCTGCTATACTTTGTACAGCTTGCTGTAATTGGTGGAGGTCCTCTGGTTGGCAAGCTTATGGATCACTTTCCGAGG-GTACCTGCATATAATTGTCTATCTATAGTCCAGGTATC…	T2T	MODIFIED	0	1	0	6	0.0398751
----------------------------------------------------------------------------------------------------------------------TAATGGCTTTCGTTGCTAAGGTATTAACTTTTTTACTTTTTTGGATAAGGTAAGATGTTCTATTAATAGAAATGTATCAAGGTGCGAAAGAGGTTTGAAAAAGAGCAGGACTTGAATAGAAGTTACAGGAAGACTAAAGGCTTGAAGATAATTATTTACCTTACATCCTGCTATACTTTGTACAGCTTGCTGTAATTGGTGGAGGTCCTCTGGTTGGCAAGCTTATGGATCACTTTCCGAGGGGTACCTGCATATAATTGTCTATCTATAGTCCAGGTATC…	TGCATTCGAACAGCTTTATATGCTAGTTGCCTGGCTGGGAATTTGGTGGAACAACTATGGAATTTTGCCTCGCCTGCTGCTATTGCATTGATTCATCCTAGTCTTCTTCCTGTAGCACTAATGGCTTTCGTTGCTAAGGTATTAACTTTTTTACTTTTTTGGATAAGGTAAGATGTTCTATTAATAGAAATGTATCAAGGTGCGAAAGAGGTTTGAAAAAGAGCAGGACTTGAATAGAAGTTACAGGAAGACTAAAGGCTTGAAGATAATTATTTACCTTACATCCTGCTATACTTTGTACAGCTTGCTGTAATTGGTGGAGGTCCTCTGGTTGGCAAGCTTATGGATCACTTTCCGAGG-GTACCTGCATATAATTGTCTATCTATAGTCCAGGTATC…	T2T	MODIFIED	0	1	0	6	0.0398751
----------------------------------------------------------------------------------------------------------------------TAATGGCTTTCGTTGCTAAGGTATTAACTTTTTTACTTTTTTGGATAAGGTAAGATGTTCTATTAATAGAAATGTATCAAGGTGCGAAAGAGGTTTGAAAAAGAGCAGGACTTGAATAGAAGTTACAGGAAGACTAAAGGCTTGAAGATAATTATTTACCTTACATCCTGCTATACTTTGTAC---------------------------------------------------------------CTGCATATAATTGTCTATCTATAGTCCAGGTATCC…	TGCATTCGAACAGCTTTATATGCTAGTTGCCTGGCTGGGAATTTGGTGGAACAACTATGGAATTTTGCCTCGCCTGCTGCTATTGCATTGATTCATCCTAGTCTTCTTCCTGTAGCACTAATGGCTTTCGTTGCTAAGGTATTAACTTTTTTACTTTTTTGGATAAGGTAAGATGTTCTATTAATAGAAATGTATCAAGGTGCGAAAGAGGTTTGAAAAAGAGCAGGACTTGAATAGAAGTTACAGGAAGACTAAAGGCTTGAAGATAATTATTTACCTTACATCCTGCTATACTTTGTACAGCTTGCTGTAATTGGTGGAGGTCCTCTGGTTGGCAAGCTTATGGATCACTTTCCGAGGGTACCTGCATATAATTGTCTATCTATAGTCCAGGTATCC…	T2T	MODIFIED	63	0	0	6	0.0398751
----------------------------------------------------------------------------------------------------------------------TAATGGCTTTCGTTGCTAAGGTATTAACTTTTTTACTTTTTTGGATAAGGTAAGATGTTCTATTAATAGAAATGTATCAAGGTGCGAAAGAGGTTTGAAAAAGAGCAGGACTTGAATAGAAGTTACAGGAAGACTAAAGGCTTGAAGATAATTATTTACCTTACATCCTGCTATACTTTGTACAGCTTGCTGTAATTGGTGGAGGTCCTCTGGTTGGCAAGCTTATGGATCACTTT------GTACCTGCATATAATTGTCTATCTATAGTCCAGGTATCC…	TGCATTCGAACAGCTTTATATGCTAGTTGCCTGGCTGGGAATTTGGTGGAACAACTATGGAATTTTGCCTCGCCTGCTGCTATTGCATTGATTCATCCTAGTCTTCTTCCTGTAGCACTAATGGCTTTCGTTGCTAAGGTATTAACTTTTTTACTTTTTTGGATAAGGTAAGATGTTCTATTAATAGAAATGTATCAAGGTGCGAAAGAGGTTTGAAAAAGAGCAGGACTTGAATAGAAGTTACAGGAAGACTAAAGGCTTGAAGATAATTATTTACCTTACATCCTGCTATACTTTGTACAGCTTGCTGTAATTGGTGGAGGTCCTCTGGTTGGCAAGCTTATGGATCACTTTCCGAGGGTACCTGCATATAATTGTCTATCTATAGTCCAGGTATCC…	T2T	MODIFIED	6	0	0	6	0.0398751
----------------------------------------------------------------------------------------------------------------------TAATGGCTTTCGTTGCTAAGGTATTAACTTTTTTACTTTTTTGGATAAGGTAAGATGTTCTATTAATAGAAATGTATCAAGGTGCGAAAGAGGTTTGAAAAAGAGCAGGACTTGAATAGAAGTTACAGGAAGACTAAAGGCTTGAAGATAATTATTTACCTTACATCCTGCTATACTTTGTACAGCTTGCTGTAATTGGTGGAGGTCCTCTGGTTGGCAAGCTTATGGATCACTTTCCGAA-------------------------ATGGTCCAGGTATCC…	TGCATTCGAACAGCTTTATATGCTAGTTGCCTGGCTGGGAATTTGGTGGAACAACTATGGAATTTTGCCTCGCCTGCTGCTATTGCATTGATTCATCCTAGTCTTCTTCCTGTAGCACTAATGGCTTTCGTTGCTAAGGTATTAACTTTTTTACTTTTTTGGATAAGGTAAGATGTTCTATTAATAGAAATGTATCAAGGTGCGAAAGAGGTTTGAAAAAGAGCAGGACTTGAATAGAAGTTACAGGAAGACTAAAGGCTTGAAGATAATTATTTACCTTACATCCTGCTATACTTTGTACAGCTTGCTGTAATTGGTGGAGGTCCTCTGGTTGGCAAGCTTATGGATCACTTTCCGAGGGTACCTGCATATAATTGTCTATCTATAGTCCAGGTATCC…	T2T	MODIFIED	25	0	0	6	0.0398751
----------------------------------------------------------------------------------------------------------------------TAATGGCTTTCGTTGCTAAGGTATTAACTTTTTTACTTTTTTGGATAAGGTAAGATGTTCTATTAATAGAAATGTATCAAGGTGCGAAAGAGGTTTGAAAAAGAGCAGGACTTGAATAGAAGTTACAGGAAGACTAAAGGCTTGAAGATAATTATTTACCTTACATCCTGCTATACTTTGTACAGCTTGCTGTAATTGGTGGAGGTCCTCTGGTTGGCAAGCTTATGGATCACTTTCCGAGGCTACCTGCATATAATTGTCTATCTATAGTCCAGGTATCC…	TGCATTCGAACAGCTTTATATGCTAGTTGCCTGGCTGGGAATTTGGTGGAACAACTATGGAATTTTGCCTCGCCTGCTGCTATTGCATTGATTCATCCTAGTCTTCTTCCTGTAGCACTAATGGCTTTCGTTGCTAAGGTATTAACTTTTTTACTTTTTTGGATAAGGTAAGATGTTCTATTAATAGAAATGTATCAAGGTGCGAAAGAGGTTTGAAAAAGAGCAGGACTTGAATAGAAGTTACAGGAAGACTAAAGGCTTGAAGATAATTATTTACCTTACATCCTGCTATACTTTGTACAGCTTGCTGTAATTGGTGGAGGTCCTCTGGTTGGCAAGCTTATGGATCACTTTCCGAGGGTACCTGCATATAATTGTCTATCTATAGTCCAGGTATCC…	T2T	MODIFIED	0	0	1	6	0.0398751
----------------------------------------------------------------------------------------------------------------------TAATGGCTTTCGTTGCTAAGGTATTAACTTTTTTACTTTTTTGGATAAGGTAAGATGTTCTATTAATAGAAATGTATCAAGGTGCGAAAGAGGTTTGAAAAAGAGCAGGACTTGAATAGAAGTTACAGGAAGACTAAAGGCTTGAAGATAATTATTTACCTTACATCCTGCTATACTTTGTACAGCTTGCTGTAATTGGTGGAGGTCCTCTGGTTGGCAAGCTTATGGATCACTTTCCGAGGGTACCTGCATATAATTGTCTATCTATAGTCCAGGTATCC…	TGCATTCGAACAGCTTTATATGCTAGTTGCCTGGCTGGGAATTTGGTGGAACAACTATGGAATTTTGCCTCGCCTGCTGCTATTGCATTGATTCATCCTAGTCTTCTTCCTGTAGCACTAATGGCTTTCGTTGCTAAGGTATTAACTTTTTTACTTTTTTGGATAAGGTAAGATGTTCTATTAATAGAAATGTATCAAGGTGCGAAAGAGGTTTGAAAAAGAGCAGGACTTGAATAGAAGTTACAGGAAGACTAAAGGCTTGAAGATAATTATTTACCTTACATCCTGCTATACTTTGTACAGCTTGCTGTAATTGGTGGAGGTCCTCTGGTTGGCAAGCTTATGGATCACTTTCCGAGGGTACCTGCATATAATTGTCTATCTATAGTCCAGGTATCC…	T2T	UNMODIFIED	0	0	0	6	0.0398751
----------------------------------------------------------------------------------------------------------------------TAATGGCTTTCGTTGCTAAGGTATTAACTTTTTTACTTTTTTGGATAAGGTAAGATGTTCTATTAATAGAAATGTATCAAGGTGCGAAAGAGGTTTGAAAAAGAGCAGGACTTGAATAGAAGTTACAGGAAGACTAAAGGCTTGAAGATAATTATTTACCTTACATCCTGCTATACTTTGTACAGCTTGCTGTAATTGGTGGAGGTCCTCTGGTTGGCAAGCTTATGGATCACTTTCCGAGG-TACCTGCATATAATTGTCTATCTATAGTCCAGGTATCC…	TGCATTCGAACAGCTTTATATGCTAGTTGCCTGGCTGGGAATTTGGTGGAACAACTATGGAATTTTGCCTCGCCTGCTGCTATTGCATTGATTCATCCTAGTCTTCTTCCTGTAGCACTAATGGCTTTCGTTGCTAAGGTATTAACTTTTTTACTTTTTTGGATAAGGTAAGATGTTCTATTAATAGAAATGTATCAAGGTGCGAAAGAGGTTTGAAAAAGAGCAGGACTTGAATAGAAGTTACAGGAAGACTAAAGGCTTGAAGATAATTATTTACCTTACATCCTGCTATACTTTGTACAGCTTGCTGTAATTGGTGGAGGTCCTCTGGTTGGCAAGCTTATGGATCACTTTCCGAGGGTACCTGCATATAATTGTCTATCTATAGTCCAGGTATCC…	T2T	MODIFIED	1	0	0	6	0.0398751
----------------------------------------------------------------------------------------------------------------------TAATGGCTTTCGTTGCTAAGGTATTAACTTTTTTACTTTTTTGGATAAGGTAAGATGTTCTATTAATAGAAATGTATCAAGGTGCGAAAGAGGTTTGAAAAAGAGCAGGACTTGAATAGAAGTTACAGGAAGACTAAAGGCTTGAAGATAATTATTTACCTTACATCCTGCTATACTTTGTACAGCTTGCTGTAATTGGTGGAGGTCCTCTGGTTGGCAAGCTTATGGATCACTTTCCGAGGTGTACCTGCATATAATTGTCTATCTATAGTCCAGGTATC…	TGCATTCGAACAGCTTTATATGCTAGTTGCCTGGCTGGGAATTTGGTGGAACAACTATGGAATTTTGCCTCGCCTGCTGCTATTGCATTGATTCATCCTAGTCTTCTTCCTGTAGCACTAATGGCTTTCGTTGCTAAGGTATTAACTTTTTTACTTTTTTGGATAAGGTAAGATGTTCTATTAATAGAAATGTATCAAGGTGCGAAAGAGGTTTGAAAAAGAGCAGGACTTGAATAGAAGTTACAGGAAGACTAAAGGCTTGAAGATAATTATTTACCTTACATCCTGCTATACTTTGTACAGCTTGCTGTAATTGGTGGAGGTCCTCTGGTTGGCAAGCTTATGGATCACTTTCCGAGG-GTACCTGCATATAATTGTCTATCTATAGTCCAGGTATC…	T2T	MODIFIED	0	1	0	6	0.0398751
----------------------------------------------------------------------------------------------------------------------TAATGGCTTTCGTTGCTAAGGTATTAACTTTTTTACTTTTTTGGATAAGGTAAGATGTTCTATTAATAGAAATGTATCAAGGTGCGAAAGAGGTTTGAAAAAGAGCAGGACTTGAATAGAAGTTACAGGAAGACTAAAGGCTTGAAGATAATTATTTACCTTACATCCTGCTATACTTTGTACAGCTTGCTGTAATTGGTGGAGGTCCTCTGGTTGGCAAGCTTATGGATCACTTTCCGAGGGTACCTGCATATAATTGTCTATCTATAGTCCAGGTATCC…	TGCATTCGAACAGCTTTATATGCTAGTTGCCTGGCTGGGAATTTGGTGGAACAACTATGGAATTTTGCCTCGCCTGCTGCTATTGCATTGATTCATCCTAGTCTTCTTCCTGTAGCACTAATGGCTTTCGTTGCTAAGGTATTAACTTTTTTACTTTTTTGGATAAGGTAAGATGTTCTATTAATAGAAATGTATCAAGGTGCGAAAGAGGTTTGAAAAAGAGCAGGACTTGAATAGAAGTTACAGGAAGACTAAAGGCTTGAAGATAATTATTTACCTTACATCCTGCTATACTTTGTACAGCTTGCTGTAATTGGTGGAGGTCCTCTGGTTGGCAAGCTTATGGATCACTTTCCGAGGGTACCTGCATATAATTGTCTATCTATAGTCCAGGTATCC…	T2T	UNMODIFIED	0	0	0	6	0.0398751
----------------------------------------------------------------------------------------------------------------------TCATGGCTTTCGTTGCTAAGGTATTAACTTTTTTACTTTTTTGGATAAGGTAAGATGTTCTATTAATAGAAATGTATCAAGGTGCGAAAGAGGTTTGAAAAAGAGCAGGACTTGAATAGAAGTTACAGGAAGACTAAAGGCTTGAAGATAATTATTTACCTTACATCCTGCTATACTTTGTACAGCTTGCTGTAATTGGTGGAGGTCCTCTGGTTGGCAAGCTTATGGATCACTTTCCGAGGTGTACCTGCATATAATTGTCTATCTATAGTCCAGGTATC…	TGCATTCGAACAGCTTTATATGCTAGTTGCCTGGCTGGGAATTTGGTGGAACAACTATGGAATTTTGCCTCGCCTGCTGCTATTGCATTGATTCATCCTAGTCTTCTTCCTGTAGCACTAATGGCTTTCGTTGCTAAGGTATTAACTTTTTTACTTTTTTGGATAAGGTAAGATGTTCTATTAATAGAAATGTATCAAGGTGCGAAAGAGGTTTGAAAAAGAGCAGGACTTGAATAGAAGTTACAGGAAGACTAAAGGCTTGAAGATAATTATTTACCTTACATCCTGCTATACTTTGTACAGCTTGCTGTAATTGGTGGAGGTCCTCTGGTTGGCAAGCTTATGGATCACTTTCCGAGG-GTACCTGCATATAATTGTCTATCTATAGTCCAGGTATC…	T2T	MODIFIED	0	1	0	6	0.0398751
----------------------------------------------------------------------------------------------------------------------TAATGGCTTTCGTTGCTAAGGTATTAACTTTTTTACTTTTTTGGATAAGGTAAGATGTTCTATTAATAGAAATGTATCAAGGTGCGAAAGAGGTTTGAAAAAGAGCAGGACTTGAATAGAAGTTACAGGAAGACTAAAGGCTTGAAGATAATTATTTACCTTACATCCTGCTATACTTTGTACAGCTTGCTGTAATTGGTGGAGGTCCTCTGGTTGGCAAGCTTATGGATCACTTTCCGAGGGTACCTGCATATAATTGTCTATCTATAGTCCAGGTATCC…	TGCATTCGAACAGCTTTATATGCTAGTTGCCTGGCTGGGAATTTGGTGGAACAACTATGGAATTTTGCCTCGCCTGCTGCTATTGCATTGATTCATCCTAGTCTTCTTCCTGTAGCACTAATGGCTTTCGTTGCTAAGGTATTAACTTTTTTACTTTTTTGGATAAGGTAAGATGTTCTATTAATAGAAATGTATCAAGGTGCGAAAGAGGTTTGAAAAAGAGCAGGACTTGAATAGAAGTTACAGGAAGACTAAAGGCTTGAAGATAATTATTTACCTTACATCCTGCTATACTTTGTACAGCTTGCTGTAATTGGTGGAGGTCCTCTGGTTGGCAAGCTTATGGATCACTTTCCGAGGGTACCTGCATATAATTGTCTATCTATAGTCCAGGTATCC…	T2T	UNMODIFIED	0	0	0	6	0.0398751
----------------------------------------------------------------------------------------------------------------------TAATGGCTTTCGTTGCTAAGGTATTAACTTTTTTACTTTTTTGGATAAGGTAAGATGTTCTATTAATAGAAATGTATCAAGGTGCGAAAGAGGTTTGAAAAAGAGCAGGACTTGAATAGAAGTTACAGGAAGACTAAAGGCTTGAAGATAATTATTTACCTTACATCCTGCTATACTTTGTACAGCTTGCTGTAATTGGTGGAGGTCCTCTGGTTGGCAAGCTTATGGATCACTTTCCGAG---------------------ATCTATAGTCCAGGTATCC…	TGCATTCGAACAGCTTTATATGCTAGTTGCCTGGCTGGGAATTTGGTGGAACAACTATGGAATTTTGCCTCGCCTGCTGCTATTGCATTGATTCATCCTAGTCTTCTTCCTGTAGCACTAATGGCTTTCGTTGCTAAGGTATTAACTTTTTTACTTTTTTGGATAAGGTAAGATGTTCTATTAATAGAAATGTATCAAGGTGCGAAAGAGGTTTGAAAAAGAGCAGGACTTGAATAGAAGTTACAGGAAGACTAAAGGCTTGAAGATAATTATTTACCTTACATCCTGCTATACTTTGTACAGCTTGCTGTAATTGGTGGAGGTCCTCTGGTTGGCAAGCTTATGGATCACTTTCCGAGGGTACCTGCATATAATTGTCTATCTATAGTCCAGGTATCC…	T2T	MODIFIED	21	0	0	6	0.0398751
----------------------------------------------------------------------------------------------------------------------TAATGGCTTTCGTTGCTAAGGTATTAACTTTTTTACTTTTTTGGATAAGGTAAGATGTTCTATTAATAGAAATGTATCAAGGTGCGAAAGAGGTTTGAAAAAGAGCAGGACTTGAATAGAAGTTACAGGAAGACTAAAGGCTTGAAGATAATTATTTACCTTACATCCTGCTATACTTTGTACAGCTTGCTGTAATTGGTGGAGGTCCTCTGGTTGGCAAGCTTATGGATCACTTTCCGAGG-TACCTGCATATAATTGTCTATCTATAGTCCAGGTATCC…	TGCATTCGAACAGCTTTATATGCTAGTTGCCTGGCTGGGAATTTGGTGGAACAACTATGGAATTTTGCCTCGCCTGCTGCTATTGCATTGATTCATCCTAGTCTTCTTCCTGTAGCACTAATGGCTTTCGTTGCTAAGGTATTAACTTTTTTACTTTTTTGGATAAGGTAAGATGTTCTATTAATAGAAATGTATCAAGGTGCGAAAGAGGTTTGAAAAAGAGCAGGACTTGAATAGAAGTTACAGGAAGACTAAAGGCTTGAAGATAATTATTTACCTTACATCCTGCTATACTTTGTACAGCTTGCTGTAATTGGTGGAGGTCCTCTGGTTGGCAAGCTTATGGATCACTTTCCGAGGGTACCTGCATATAATTGTCTATCTATAGTCCAGGTATCC…	T2T	MODIFIED	1	0	0	6	0.0398751
----------------------------------------------------------------------------------------------------------------------TAATGGCTTTCGTTGCTAAGGTATTAACTTTTTTACTTTTTTGGATAAGGTAAGATGTTCTATTAATAGAAATGTATCAAGGTGCGAAAGAGGTTTGAAAAAGAGCAGGACTTGAATAGAAGTTACAGGAAGACTAAAGGCTTGAAGATAATTATTTACCTTACATCCTGCTATACTTTGTACAGCTTGCTGTAATTGGTGGAGGTCCTCTGGTTGGCAAGCTTATGGATCACTTTCATA--------------AATTGTCTATCTATAGTCCAGGTATCC…	TGCATTCGAACAGCTTTATATGCTAGTTGCCTGGCTGGGAATTTGGTGGAACAACTATGGAATTTTGCCTCGCCTGCTGCTATTGCATTGATTCATCCTAGTCTTCTTCCTGTAGCACTAATGGCTTTCGTTGCTAAGGTATTAACTTTTTTACTTTTTTGGATAAGGTAAGATGTTCTATTAATAGAAATGTATCAAGGTGCGAAAGAGGTTTGAAAAAGAGCAGGACTTGAATAGAAGTTACAGGAAGACTAAAGGCTTGAAGATAATTATTTACCTTACATCCTGCTATACTTTGTACAGCTTGCTGTAATTGGTGGAGGTCCTCTGGTTGGCAAGCTTATGGATCACTTTCCGAGGGTACCTGCATATAATTGTCTATCTATAGTCCAGGTATCC…	T2T	MODIFIED	14	0	0	5	0.0332292
----------------------------------------------------------------------------------------------------------------------TAATGGCTTTCGTTGCTAAGGTATTAAATTTTTTACTTTTTTGGATAAGGTAAGATGTTCTATTAATAGAAATGTATCAAGGTGCGAAAGAGGTTTGAAAAAGAGCAGGACTTGAATAGAAGTTACAGGAAGACTAAAGGCTTGAAGATAATTATTTACCTTACATCCTGCTATACTTTGTACAGCTTGCTGTAATTGGTGGAGGTCCTCTGGTTGGCAAGCTTATGGATCACTTTCCGAGGGTACCTGCATATAATTGTCTATCTATAGTCCAGGTATCC…	TGCATTCGAACAGCTTTATATGCTAGTTGCCTGGCTGGGAATTTGGTGGAACAACTATGGAATTTTGCCTCGCCTGCTGCTATTGCATTGATTCATCCTAGTCTTCTTCCTGTAGCACTAATGGCTTTCGTTGCTAAGGTATTAACTTTTTTACTTTTTTGGATAAGGTAAGATGTTCTATTAATAGAAATGTATCAAGGTGCGAAAGAGGTTTGAAAAAGAGCAGGACTTGAATAGAAGTTACAGGAAGACTAAAGGCTTGAAGATAATTATTTACCTTACATCCTGCTATACTTTGTACAGCTTGCTGTAATTGGTGGAGGTCCTCTGGTTGGCAAGCTTATGGATCACTTTCCGAGGGTACCTGCATATAATTGTCTATCTATAGTCCAGGTATCC…	T2T	UNMODIFIED	0	0	0	5	0.0332292
----------------------------------------------------------------------------------------------------------------------TAATGGCTTTCGTTGCTAAGGTATTAACTTTTTTACTTTTTTGGATAAGGTAAGATGTTCTATTAATAGAAATGTATCAAGGTGCGAAAGAGGTTTGAAAAAGAGCAGGACTTGAATAGAAGTTACAGGAAGACTAAAGGCTTGAAGATAATTATTTACCTTACATCCTGCTATACTTTGTACAGCTTGCTGTAATTGGTGGAGGTCCTCTGGTTGGCAAGCTTATGGATCACTTTCCGAGG----------------------------------TATCC…	TGCATTCGAACAGCTTTATATGCTAGTTGCCTGGCTGGGAATTTGGTGGAACAACTATGGAATTTTGCCTCGCCTGCTGCTATTGCATTGATTCATCCTAGTCTTCTTCCTGTAGCACTAATGGCTTTCGTTGCTAAGGTATTAACTTTTTTACTTTTTTGGATAAGGTAAGATGTTCTATTAATAGAAATGTATCAAGGTGCGAAAGAGGTTTGAAAAAGAGCAGGACTTGAATAGAAGTTACAGGAAGACTAAAGGCTTGAAGATAATTATTTACCTTACATCCTGCTATACTTTGTACAGCTTGCTGTAATTGGTGGAGGTCCTCTGGTTGGCAAGCTTATGGATCACTTTCCGAGGGTACCTGCATATAATTGTCTATCTATAGTCCAGGTATCC…	T2T	MODIFIED	34	0	0	5	0.0332292
----------------------------------------------------------------------------------------------------------------------TAATGGCTTTCGTTGCTAAGGTATTAACTTTTTTACTTTTTTGGATAAGGTAAGATGTTCTATTAATAGAAATGTATCAAGGTGCGAAAGAGGTTTGAAAAAGAGCAGGACTTGAATAGAAGTTACAGGAAGACTAAAGGCTTGAAGATAATTATTTACCTTACATCCTGCTATACTTTGTACAGCTTGCTGTAATTGGTGGAGGTCCTCTGGTTGGCAAGCTTATGGATCACTTTCCGAGG--ACTATAGATATAATTGTCTATCTATAGTCCAGGTATC…	TGCATTCGAACAGCTTTATATGCTAGTTGCCTGGCTGGGAATTTGGTGGAACAACTATGGAATTTTGCCTCGCCTGCTGCTATTGCATTGATTCATCCTAGTCTTCTTCCTGTAGCACTAATGGCTTTCGTTGCTAAGGTATTAACTTTTTTACTTTTTTGGATAAGGTAAGATGTTCTATTAATAGAAATGTATCAAGGTGCGAAAGAGGTTTGAAAAAGAGCAGGACTTGAATAGAAGTTACAGGAAGACTAAAGGCTTGAAGATAATTATTTACCTTACATCCTGCTATACTTTGTACAGCTTGCTGTAATTGGTGGAGGTCCTCTGGTTGGCAAGCTTATGGATCACTTTCCGAGGGTACC-TGCATATAATTGTCTATCTATAGTCCAGGTATC…	T2T	MODIFIED	2	0	0	5	0.0332292
----------------------------------------------------------------------------------------------------------------------TAATGGCTTTCGTTGCTAAGGTATTAACTTTTTTACTTTTTTGGATAAGGTAAGATGTTCTATTAATAGAAATGTATCAAGGTGCGAAAGAGGTTTGAAAAAGAGCAGGACTTGAATAGAAGTTACAGGAAGACTAAAGGCTTGAAGATAATTATTTACCTTACATCCTGCTATACTTTGTACAGCTTGCTGTAATTGGTGGAGGTCCTCTGGTTGGCAAGCTTATGGATCACTTTCCGAGG-TACCTGCATATAATTGTCTATCTATAGTCCAGGTATCC…	TGCATTCGAACAGCTTTATATGCTAGTTGCCTGGCTGGGAATTTGGTGGAACAACTATGGAATTTTGCCTCGCCTGCTGCTATTGCATTGATTCATCCTAGTCTTCTTCCTGTAGCACTAATGGCTTTCGTTGCTAAGGTATTAACTTTTTTACTTTTTTGGATAAGGTAAGATGTTCTATTAATAGAAATGTATCAAGGTGCGAAAGAGGTTTGAAAAAGAGCAGGACTTGAATAGAAGTTACAGGAAGACTAAAGGCTTGAAGATAATTATTTACCTTACATCCTGCTATACTTTGTACAGCTTGCTGTAATTGGTGGAGGTCCTCTGGTTGGCAAGCTTATGGATCACTTTCCGAGGGTACCTGCATATAATTGTCTATCTATAGTCCAGGTATCC…	T2T	MODIFIED	1	0	0	5	0.0332292
----------------------------------------------------------------------------------------------------------------------TAATGGCTTTCGTTGCTAAGGTATTAACTTTTTTACTTTTTTGGATAAGGTAAGATGTTCTATTAATAGAAATGTATCAAGGTGCGAAAGAGGTTTGAAAAAGAGCAGGACTTGAATAGAAGTTACAGGAAGACTAAAGGCTTGAAGATAATTATTTACCTTACATCCTGCTATACTTTGTACAGCTTGCTGTAATTGGTGGAGGTCCTCTGGTTGGCAAGCTTATGGATCACTTTCCGAGGTTACCTGCATATAATTGTCTATCTATAGTCCAGGTATCC…	TGCATTCGAACAGCTTTATATGCTAGTTGCCTGGCTGGGAATTTGGTGGAACAACTATGGAATTTTGCCTCGCCTGCTGCTATTGCATTGATTCATCCTAGTCTTCTTCCTGTAGCACTAATGGCTTTCGTTGCTAAGGTATTAACTTTTTTACTTTTTTGGATAAGGTAAGATGTTCTATTAATAGAAATGTATCAAGGTGCGAAAGAGGTTTGAAAAAGAGCAGGACTTGAATAGAAGTTACAGGAAGACTAAAGGCTTGAAGATAATTATTTACCTTACATCCTGCTATACTTTGTACAGCTTGCTGTAATTGGTGGAGGTCCTCTGGTTGGCAAGCTTATGGATCACTTTCCGAGGGTACCTGCATATAATTGTCTATCTATAGTCCAGGTATCC…	T2T	MODIFIED	0	0	1	5	0.0332292
----------------------------------------------------------------------------------------------------------------------TAATGGCTTTCGTTGCTAAGGTATTAACTTTTTTACTTTTTTGGATAAGGTAAGATGTTCTATTAATAGAAATGTATCAAGGTGCGAAAGAGGTTTGAAAAAGAGCAGGACTTGAATAGAAGTTACAGGAAGACTAAAGGCTTGAAGATAATTATTTACCTTACATCCTGCTATACTTTGTACAGCTTGCTGTAATTGGTGGAGGTCCTCTGGTTGGCAAGCTTATGGATCACTTTCCGAGGGTACCTGCATATAATTGTCTATCTATAGTCCAGGTATCC…	TGCATTCGAACAGCTTTATATGCTAGTTGCCTGGCTGGGAATTTGGTGGAACAACTATGGAATTTTGCCTCGCCTGCTGCTATTGCATTGATTCATCCTAGTCTTCTTCCTGTAGCACTAATGGCTTTCGTTGCTAAGGTATTAACTTTTTTACTTTTTTGGATAAGGTAAGATGTTCTATTAATAGAAATGTATCAAGGTGCGAAAGAGGTTTGAAAAAGAGCAGGACTTGAATAGAAGTTACAGGAAGACTAAAGGCTTGAAGATAATTATTTACCTTACATCCTGCTATACTTTGTACAGCTTGCTGTAATTGGTGGAGGTCCTCTGGTTGGCAAGCTTATGGATCACTTTCCGAGGGTACCTGCATATAATTGTCTATCTATAGTCCAGGTATCC…	T2T	UNMODIFIED	0	0	0	5	0.0332292
----------------------------------------------------------------------------------------------------------------------TAATGGCTTTCGTTGCTAAGGTATTAACTTTTTTACTTTTTTGGATAAGGTAAGATGTTCTATTAATAGAAATGTATCAAGGTGCGAAAGAGGTTTGAAAAAGAGCAGGACTTGAATAGAAGTTACAGGAAGACTAAAGGCTTGAAGATAATTATTTACCTTACATCCTGCTATACTTTGTACAGCTTGCTGTAATTGGTGGAGGTCCTCTGGTTGGCAAGCTTATGGATCACTTTCCGAGGTATACTTTGTACCTGCATATAATTGTCTATCTATAGTCC…	TGCATTCGAACAGCTTTATATGCTAGTTGCCTGGCTGGGAATTTGGTGGAACAACTATGGAATTTTGCCTCGCCTGCTGCTATTGCATTGATTCATCCTAGTCTTCTTCCTGTAGCACTAATGGCTTTCGTTGCTAAGGTATTAACTTTTTTACTTTTTTGGATAAGGTAAGATGTTCTATTAATAGAAATGTATCAAGGTGCGAAAGAGGTTTGAAAAAGAGCAGGACTTGAATAGAAGTTACAGGAAGACTAAAGGCTTGAAGATAATTATTTACCTTACATCCTGCTATACTTTGTACAGCTTGCTGTAATTGGTGGAGGTCCTCTGGTTGGCAAGCTTATGGATCACTTTCCGAGG--------GTACCTGCATATAATTGTCTATCTATAGTCC…	T2T	MODIFIED	0	8	0	5	0.0332292
----------------------------------------------------------------------------------------------------------------------TAATGGCTTTCGTTGCTAAGGTATTAACTTTTTTACTTTTTTGGATAAGGTAAGATGTTCTATTAATAGAAATGTATCAAGGTGCGAAAGAGGTTTGAAAAAGAGCAGGACTTGAATAGAAGTTACAGGAAGACTAAAGGCTTGAAGATAATTATTTACCTTACATCCTGCTATACTTTGTACAGCTTGCTGTAATTGGTGGAGGTCCTCTGGTTGGCAAGCTTATGGATCACTTTCCGAGGGTACCTGCATATAATTGTCTATCTATAGTCCAGGTATCC…	TGCATTCGAACAGCTTTATATGCTAGTTGCCTGGCTGGGAATTTGGTGGAACAACTATGGAATTTTGCCTCGCCTGCTGCTATTGCATTGATTCATCCTAGTCTTCTTCCTGTAGCACTAATGGCTTTCGTTGCTAAGGTATTAACTTTTTTACTTTTTTGGATAAGGTAAGATGTTCTATTAATAGAAATGTATCAAGGTGCGAAAGAGGTTTGAAAAAGAGCAGGACTTGAATAGAAGTTACAGGAAGACTAAAGGCTTGAAGATAATTATTTACCTTACATCCTGCTATACTTTGTACAGCTTGCTGTAATTGGTGGAGGTCCTCTGGTTGGCAAGCTTATGGATCACTTTCCGAGGGTACCTGCATATAATTGTCTATCTATAGTCCAGGTATCC…	T2T	UNMODIFIED	0	0	0	5	0.0332292
----------------------------------------------------------------------------------------------------------------------TAATGGCTTTCGTTGCTAAGGTATTAACTTTTTTACTTTTTTGGATAAGGTAAGATGTTCTATTAATAGAAATGTATCAAGGTGCGAAAGAGGTTTGAAAAAGAGCAGGACTTGAATAGAAGTTACAGGAAGACTAAAGGCTTGAAGATAATTATTTACCTTACAA--------------------------------------------------------TTAT------------------ACCTGCATATAATTGTCTATCTATAGTCCAGGTATCC…	TGCATTCGAACAGCTTTATATGCTAGTTGCCTGGCTGGGAATTTGGTGGAACAACTATGGAATTTTGCCTCGCCTGCTGCTATTGCATTGATTCATCCTAGTCTTCTTCCTGTAGCACTAATGGCTTTCGTTGCTAAGGTATTAACTTTTTTACTTTTTTGGATAAGGTAAGATGTTCTATTAATAGAAATGTATCAAGGTGCGAAAGAGGTTTGAAAAAGAGCAGGACTTGAATAGAAGTTACAGGAAGACTAAAGGCTTGAAGATAATTATTTACCTTACATCCTGCTATACTTTGTACAGCTTGCTGTAATTGGTGGAGGTCCTCTGGTTGGCAAGCTTATGGATCACTTTCCGAGGGTACCTGCATATAATTGTCTATCTATAGTCCAGGTATCC…	T2T	MODIFIED	18	0	0	5	0.0332292
----------------------------------------------------------------------------------------------------------------------TAATGGCTTTCGTTGCTAAGGTATTAACTTTTTTACTTTTTTGGATAAGGTAAGATGTTCTATTAATAGAAATGTATCAAGGTGCGAAAGAGGTTTGAAAAAGAGCAGGACTTGAATAGAAGTTACAGGAAGACTAAAGGCTTGAAGATAATTATTTACCTTACATCCTGCTATACTTTGTACAGCTTGCTGTAATTGGTGGAGGTCCTCTGGTTGGCAAGCTTATGGATCACTTTCCGAGG----------------------------------TATCC…	TGCATTCGAACAGCTTTATATGCTAGTTGCCTGGCTGGGAATTTGGTGGAACAACTATGGAATTTTGCCTCGCCTGCTGCTATTGCATTGATTCATCCTAGTCTTCTTCCTGTAGCACTAATGGCTTTCGTTGCTAAGGTATTAACTTTTTTACTTTTTTGGATAAGGTAAGATGTTCTATTAATAGAAATGTATCAAGGTGCGAAAGAGGTTTGAAAAAGAGCAGGACTTGAATAGAAGTTACAGGAAGACTAAAGGCTTGAAGATAATTATTTACCTTACATCCTGCTATACTTTGTACAGCTTGCTGTAATTGGTGGAGGTCCTCTGGTTGGCAAGCTTATGGATCACTTTCCGAGGGTACCTGCATATAATTGTCTATCTATAGTCCAGGTATCC…	T2T	MODIFIED	34	0	0	5	0.0332292
----------------------------------------------------------------------------------------------------------------------TAATGGCTTTCGTTGCTAAGGTATTAACTTTTTTACTTTTTTGGATAAGGTAAGATGTTCTATTAATAGAAATGTATCAAGGTGCGAAAGAGGTTTGAAAAAGAGCAGGACTTGAATAGAAGTTACAGGAAGACTAAAGGCTTGAAGATAATTATTTACCTTACATCCTGCTATACTTTGTACAGCTTGCTGTAATTGGTGGAGGTCCTCTGGTTGGCAAGCTTATGGATCACTTTCCGAG--TACCTGCATATAATTGTCTATCTATAGTCCAGGTATCC…	TGCATTCGAACAGCTTTATATGCTAGTTGCCTGGCTGGGAATTTGGTGGAACAACTATGGAATTTTGCCTCGCCTGCTGCTATTGCATTGATTCATCCTAGTCTTCTTCCTGTAGCACTAATGGCTTTCGTTGCTAAGGTATTAACTTTTTTACTTTTTTGGATAAGGTAAGATGTTCTATTAATAGAAATGTATCAAGGTGCGAAAGAGGTTTGAAAAAGAGCAGGACTTGAATAGAAGTTACAGGAAGACTAAAGGCTTGAAGATAATTATTTACCTTACATCCTGCTATACTTTGTACAGCTTGCTGTAATTGGTGGAGGTCCTCTGGTTGGCAAGCTTATGGATCACTTTCCGAGGGTACCTGCATATAATTGTCTATCTATAGTCCAGGTATCC…	T2T	MODIFIED	2	0	0	5	0.0332292
----------------------------------------------------------------------------------------------------------------------TAATGGCTTTCGTTGCTAAGGTATTAACTTTTTTACTTTTTTGGATAAGGTAAGATGTTCTATTAATAGAAATGTATCAAGGTGCGAAAGAGGTTTGAAAAAGAGCAGGACTTGAATAGAAGTTACAGGAAGACTAAAGGCTTGAAGATAATTATTTACCTTACATCCTGCTATACTTTGTACAGCTTGCTGTAATTGGTGGAGGTCCTCTGGTTGGCAAGCTTATGGATCACTTTCC---------TGCATATAATTGTCTATCTATAGTCCAGGTATCC…	TGCATTCGAACAGCTTTATATGCTAGTTGCCTGGCTGGGAATTTGGTGGAACAACTATGGAATTTTGCCTCGCCTGCTGCTATTGCATTGATTCATCCTAGTCTTCTTCCTGTAGCACTAATGGCTTTCGTTGCTAAGGTATTAACTTTTTTACTTTTTTGGATAAGGTAAGATGTTCTATTAATAGAAATGTATCAAGGTGCGAAAGAGGTTTGAAAAAGAGCAGGACTTGAATAGAAGTTACAGGAAGACTAAAGGCTTGAAGATAATTATTTACCTTACATCCTGCTATACTTTGTACAGCTTGCTGTAATTGGTGGAGGTCCTCTGGTTGGCAAGCTTATGGATCACTTTCCGAGGGTACCTGCATATAATTGTCTATCTATAGTCCAGGTATCC…	T2T	MODIFIED	9	0	0	5	0.0332292
----------------------------------------------------------------------------------------------------------------------TAATGGCTTTCGTTGCTAAGGTATTAACTTTTTTACTTTTTTGGATAAGGTAAGATGTTCTATTAATAGAAATGTATCAAGGTGCGAAAGAGGTTTGAAAAAGAGCAGGACTTGAATAGAAGTTACAGGAAGACTAAAGGCTTGAAGATAATTATTTACCTTACATCCTGCTATACTTTGTACAGCTTGCTGTAATTGGTGGAGGTCCTCTGGTTGGCAAGCTTATGGATCACTTTCCGAGGGTACCTGCATATAATTGTCTATCTATAGTCCAGGTATCC…	TGCATTCGAACAGCTTTATATGCTAGTTGCCTGGCTGGGAATTTGGTGGAACAACTATGGAATTTTGCCTCGCCTGCTGCTATTGCATTGATTCATCCTAGTCTTCTTCCTGTAGCACTAATGGCTTTCGTTGCTAAGGTATTAACTTTTTTACTTTTTTGGATAAGGTAAGATGTTCTATTAATAGAAATGTATCAAGGTGCGAAAGAGGTTTGAAAAAGAGCAGGACTTGAATAGAAGTTACAGGAAGACTAAAGGCTTGAAGATAATTATTTACCTTACATCCTGCTATACTTTGTACAGCTTGCTGTAATTGGTGGAGGTCCTCTGGTTGGCAAGCTTATGGATCACTTTCCGAGGGTACCTGCATATAATTGTCTATCTATAGTCCAGGTATCC…	T2T	UNMODIFIED	0	0	0	5	0.0332292
----------------------------------------------------------------------------------------------------------------------TAATGGCTTTCGTTGCTAAGGTATTAAATTTT--ACTTTCTTGGATAAGGTAAGATGTTCTATTAATAGAAATGTATCAAGGTGCGAAAGAGGTTTGAAAAAGAGCAGGACTTGAATAGAAGTTACAGGAAGACTAAAGGCTTGAAGATAATTATTTACCTTACATCCTGCTATACTTTGTACAGCTTGCTGTAATTGGTGGAGGTCCTCTGGTTGGCAAGCTTATGGATCACTTTCCGAGG-----TGCATATAATTGTCTATCTATAGTCCAGGTATCC…	TGCATTCGAACAGCTTTATATGCTAGTTGCCTGGCTGGGAATTTGGTGGAACAACTATGGAATTTTGCCTCGCCTGCTGCTATTGCATTGATTCATCCTAGTCTTCTTCCTGTAGCACTAATGGCTTTCGTTGCTAAGGTATTAACTTTTTTACTTTTTTGGATAAGGTAAGATGTTCTATTAATAGAAATGTATCAAGGTGCGAAAGAGGTTTGAAAAAGAGCAGGACTTGAATAGAAGTTACAGGAAGACTAAAGGCTTGAAGATAATTATTTACCTTACATCCTGCTATACTTTGTACAGCTTGCTGTAATTGGTGGAGGTCCTCTGGTTGGCAAGCTTATGGATCACTTTCCGAGGGTACCTGCATATAATTGTCTATCTATAGTCCAGGTATCC…	T2T	MODIFIED	5	0	0	5	0.0332292
----------------------------------------------------------------------------------------------------------------------TAATGGCTTTCGTTGCTAAGGTATTAACTTTTTTACTTTTTTGGATAAGGTAAGATGTTCTATTAATAGAAATGTATCAAGGTGCGAAAGAGGTTTGAAAAAGAGCAGGACTTGAATAGAAGTTACAGGAAGACTAAAGGCTTGAAGATAATTATTTACCTTACATCCTGCTATACTTTGTACAGCTTGCTGTAATTGGTGGAGGTCCTCTGGTTGGCAAGCTTATGGATCACTTTCCGA----------ATATAATTGTCTATCTATAGTCCAGGTATCC…	TGCATTCGAACAGCTTTATATGCTAGTTGCCTGGCTGGGAATTTGGTGGAACAACTATGGAATTTTGCCTCGCCTGCTGCTATTGCATTGATTCATCCTAGTCTTCTTCCTGTAGCACTAATGGCTTTCGTTGCTAAGGTATTAACTTTTTTACTTTTTTGGATAAGGTAAGATGTTCTATTAATAGAAATGTATCAAGGTGCGAAAGAGGTTTGAAAAAGAGCAGGACTTGAATAGAAGTTACAGGAAGACTAAAGGCTTGAAGATAATTATTTACCTTACATCCTGCTATACTTTGTACAGCTTGCTGTAATTGGTGGAGGTCCTCTGGTTGGCAAGCTTATGGATCACTTTCCGAGGGTACCTGCATATAATTGTCTATCTATAGTCCAGGTATCC…	T2T	MODIFIED	10	0	0	5	0.0332292
----------------------------------------------------------------------------------------------------------------------TAATGGCTTTCGTTGCTAAGGTATTAACTTTTTTACTTTTTTGGATAAGGTAAGATGTTCTATTAATAGAAATGTATCAAGGTGCGAAAGAGGTTTGAAAAAGAGCAGGACTTGAATAGAAGTTACAGGAAGACTAAAGGCTTGAAGATAATTATTTACCTTACATCCTGCTATACTTTGTACAGCTTGCTGTAATTGGTGGAGGTCCTCTGGTTGGCAAGCTTATGGACCACTTTCCGAGGTATCCATTGCTCCATACTTTGTACCTGCATATAATTGTC…	TGCATTCGAACAGCTTTATATGCTAGTTGCCTGGCTGGGAATTTGGTGGAACAACTATGGAATTTTGCCTCGCCTGCTGCTATTGCATTGATTCATCCTAGTCTTCTTCCTGTAGCACTAATGGCTTTCGTTGCTAAGGTATTAACTTTTTTACTTTTTTGGATAAGGTAAGATGTTCTATTAATAGAAATGTATCAAGGTGCGAAAGAGGTTTGAAAAAGAGCAGGACTTGAATAGAAGTTACAGGAAGACTAAAGGCTTGAAGATAATTATTTACCTTACATCCTGCTATACTTTGTACAGCTTGCTGTAATTGGTGGAGGTCCTCTGGTTGGCAAGCTTATGGATCACTTTCCGAGG--------------------GTACCTGCATATAATTGTC…	T2T	MODIFIED	0	20	0	5	0.0332292
----------------------------------------------------------------------------------------------------------------------TAATGGCTTTCGTTGCTAAGGTATTAACTTTTTTACTTTTTTGGATAAGGTAAGATGTTCTATTAATAGAAATGTATCAAGGTGCGAAAGAGGTTTGAAAAAGAGCAGGACTTGAATAGAAGTTACAGGAAGACTAAAGGCTTGAAGATAATTATTTACCTTACATCCTGCTATACTTTGTACAGCTTGCTGTAATTGGTGGAGGTCCTCTGGTTGGCAAGCTTATGGATCACTTTCCGAGG-TACCTGCATATAATTGTCTATCTATAGTCCAGGTATCC…	TGCATTCGAACAGCTTTATATGCTAGTTGCCTGGCTGGGAATTTGGTGGAACAACTATGGAATTTTGCCTCGCCTGCTGCTATTGCATTGATTCATCCTAGTCTTCTTCCTGTAGCACTAATGGCTTTCGTTGCTAAGGTATTAACTTTTTTACTTTTTTGGATAAGGTAAGATGTTCTATTAATAGAAATGTATCAAGGTGCGAAAGAGGTTTGAAAAAGAGCAGGACTTGAATAGAAGTTACAGGAAGACTAAAGGCTTGAAGATAATTATTTACCTTACATCCTGCTATACTTTGTACAGCTTGCTGTAATTGGTGGAGGTCCTCTGGTTGGCAAGCTTATGGATCACTTTCCGAGGGTACCTGCATATAATTGTCTATCTATAGTCCAGGTATCC…	T2T	MODIFIED	1	0	0	5	0.0332292
----------------------------------------------------------------------------------------------------------------------TAATGGCTTTCGTTGCTAAGGTATTAACTTTTTTACTTTTTTGGATAAGGTAAGATGTTCTATTAATAGAAATGTATCAAGGTGCGAAAGAGGTTTGAAAAAGAGCAGGACTTGAATAGAAGTTACAGGAAGACTAAAGGCTTGAAGATAATTATTTACCTTACATCCTGCTATACTTTGTACAGCTTGCTGTAATTGGTGGAGGTCCTCTGGTTGGCAAGCTTATGGATCACTTTCCAATTACAGGTTACCTGCATATAATTGTCTATCTATAGTCCAGG…	TGCATTCGAACAGCTTTATATGCTAGTTGCCTGGCTGGGAATTTGGTGGAACAACTATGGAATTTTGCCTCGCCTGCTGCTATTGCATTGATTCATCCTAGTCTTCTTCCTGTAGCACTAATGGCTTTCGTTGCTAAGGTATTAACTTTTTTACTTTTTTGGATAAGGTAAGATGTTCTATTAATAGAAATGTATCAAGGTGCGAAAGAGGTTTGAAAAAGAGCAGGACTTGAATAGAAGTTACAGGAAGACTAAAGGCTTGAAGATAATTATTTACCTTACATCCTGCTATACTTTGTACAGCTTGCTGTAATTGGTGGAGGTCCTCTGGTTGGCAAGCTTATGGATCACTTTCCGA-----GGGTACCTGCATATAATTGTCTATCTATAGTCCAGG…	T2T	MODIFIED	0	0	1	5	0.0332292
----------------------------------------------------------------------------------------------------------------------TAATGGCTTTCGTTGCTAAGGTATTAACTTTTTTACTTTTTTGGATAAGGTAAGATGTTCTATTAATAGAAATGTATCAAGGTGCGAAAGAGGTTTGAAAAAGAGCAGGACTTGAATAGAAGTTACAGGAAGACTAAAGGCTTGAAGATAATTATTTACCTTACATCCTGCTATACTTTGTACAGCTTGCTGTAATTGGTGGAGGTCCTCTGGTTGGCAAGCTTATGGATCACTTTCCGAGG-TACCTGCATATAATTGTCTATCTATAGTCCAGGTATCC…	TGCATTCGAACAGCTTTATATGCTAGTTGCCTGGCTGGGAATTTGGTGGAACAACTATGGAATTTTGCCTCGCCTGCTGCTATTGCATTGATTCATCCTAGTCTTCTTCCTGTAGCACTAATGGCTTTCGTTGCTAAGGTATTAACTTTTTTACTTTTTTGGATAAGGTAAGATGTTCTATTAATAGAAATGTATCAAGGTGCGAAAGAGGTTTGAAAAAGAGCAGGACTTGAATAGAAGTTACAGGAAGACTAAAGGCTTGAAGATAATTATTTACCTTACATCCTGCTATACTTTGTACAGCTTGCTGTAATTGGTGGAGGTCCTCTGGTTGGCAAGCTTATGGATCACTTTCCGAGGGTACCTGCATATAATTGTCTATCTATAGTCCAGGTATCC…	T2T	MODIFIED	1	0	0	5	0.0332292
----------------------------------------------------------------------------------------------------------------------TAATGGCTTTCGTTGCTAAGGTATTAACTTTTTTACTTTTTTGGATAAGGTAAGATGTTCTATTAATAGAAATGTATCAAGGTGCGAAAGAGGTTTGAAAAAGAGCAGGACTTGAATAGAAGTTACAGGAAGACTAAAGGCTTGAAGATAATTATTTACCTTACATCCTGCTATACTTTGTACAGCTTGCTGTAATTGGTGGAGGTCCTCTGGTTGGCAAGCTTATGGATCACTTTCCGAGG-------CATATAATTGTCTATCTATAGTCCAGGTATCC…	TGCATTCGAACAGCTTTATATGCTAGTTGCCTGGCTGGGAATTTGGTGGAACAACTATGGAATTTTGCCTCGCCTGCTGCTATTGCATTGATTCATCCTAGTCTTCTTCCTGTAGCACTAATGGCTTTCGTTGCTAAGGTATTAACTTTTTTACTTTTTTGGATAAGGTAAGATGTTCTATTAATAGAAATGTATCAAGGTGCGAAAGAGGTTTGAAAAAGAGCAGGACTTGAATAGAAGTTACAGGAAGACTAAAGGCTTGAAGATAATTATTTACCTTACATCCTGCTATACTTTGTACAGCTTGCTGTAATTGGTGGAGGTCCTCTGGTTGGCAAGCTTATGGATCACTTTCCGAGGGTACCTGCATATAATTGTCTATCTATAGTCCAGGTATCC…	T2T	MODIFIED	7	0	0	5	0.0332292
----------------------------------------------------------------------------------------------------------------------TAATGGCTTTCGTTGCTAAGGTATTAACTTTTTTACTTTTTTGGATAAGGTAAGATGTTCTATTAATAGAAATGTATCAAGGTGCGAAAGAGGTTTGAAAAAGAGCAGGACTTGAATAGAAGTTACAGGAAGACTAAAGGCTTGAAGATAATTATTTACCTTACATCCTGCTATACTTTGTACAGCTTGCTGTAATTGGTGGAGGTCCTCTGGTTGGCAAGCTTATGGATCACTTTCCGAGGTGTACCTGCATATAATTGTCTATCTATAGTCCAGGTATC…	TGCATTCGAACAGCTTTATATGCTAGTTGCCTGGCTGGGAATTTGGTGGAACAACTATGGAATTTTGCCTCGCCTGCTGCTATTGCATTGATTCATCCTAGTCTTCTTCCTGTAGCACTAATGGCTTTCGTTGCTAAGGTATTAACTTTTTTACTTTTTTGGATAAGGTAAGATGTTCTATTAATAGAAATGTATCAAGGTGCGAAAGAGGTTTGAAAAAGAGCAGGACTTGAATAGAAGTTACAGGAAGACTAAAGGCTTGAAGATAATTATTTACCTTACATCCTGCTATACTTTGTACAGCTTGCTGTAATTGGTGGAGGTCCTCTGGTTGGCAAGCTTATGGATCACTTTCCGAGG-GTACCTGCATATAATTGTCTATCTATAGTCCAGGTATC…	T2T	MODIFIED	0	1	0	5	0.0332292
----------------------------------------------------------------------------------------------------------------------TAATGGCTTTCGTTGCTAAGGTATTAACTTTTTTACTTTTTTGGATAAGGTAAGATGTTCTATTAATAGAAATGTATCAAGGTGCGAAAGAGGTTTGAAAAAGAGCAGGACTTGAATAGAAGTTACAGGAAGACTAAAGGCTTGAAGATAATTATTTACCTTACATCCTGCTATACTTTGTACAGCTTGCTGTAATTGGTGGAGGTCCTCTGGTTGGCAAGCTTATGGATCACTTTCCGAGG-TACCTGCATATAATTGTCTATCTATAGTCCAGGTATCC…	TGCATTCGAACAGCTTTATATGCTAGTTGCCTGGCTGGGAATTTGGTGGAACAACTATGGAATTTTGCCTCGCCTGCTGCTATTGCATTGATTCATCCTAGTCTTCTTCCTGTAGCACTAATGGCTTTCGTTGCTAAGGTATTAACTTTTTTACTTTTTTGGATAAGGTAAGATGTTCTATTAATAGAAATGTATCAAGGTGCGAAAGAGGTTTGAAAAAGAGCAGGACTTGAATAGAAGTTACAGGAAGACTAAAGGCTTGAAGATAATTATTTACCTTACATCCTGCTATACTTTGTACAGCTTGCTGTAATTGGTGGAGGTCCTCTGGTTGGCAAGCTTATGGATCACTTTCCGAGGGTACCTGCATATAATTGTCTATCTATAGTCCAGGTATCC…	T2T	MODIFIED	1	0	0	5	0.0332292
----------------------------------------------------------------------------------------------------------------------TAATGGCTTTCGTTGCTAAGGTATTAACTTTTTTACTTTTTTGGATAAGGTAAGATGTTCTATTAATAGAAATGTATCAAGGTGCGAAAGAGGTTTGAAAAAGAGCAGGACTTGAATAGAAGTTACAGGAAGACTAAAGGCTTGAAGATAATTATTTACCTTACATCCTGCTATACTTTGTACAGCTTGCTGTAATTGGTGGAGGTCCTCTGGTTGGCAAGCTTATGGATCACTTTCCGAGG----------------------------------TATCC…	TGCATTCGAACAGCTTTATATGCTAGTTGCCTGGCTGGGAATTTGGTGGAACAACTATGGAATTTTGCCTCGCCTGCTGCTATTGCATTGATTCATCCTAGTCTTCTTCCTGTAGCACTAATGGCTTTCGTTGCTAAGGTATTAACTTTTTTACTTTTTTGGATAAGGTAAGATGTTCTATTAATAGAAATGTATCAAGGTGCGAAAGAGGTTTGAAAAAGAGCAGGACTTGAATAGAAGTTACAGGAAGACTAAAGGCTTGAAGATAATTATTTACCTTACATCCTGCTATACTTTGTACAGCTTGCTGTAATTGGTGGAGGTCCTCTGGTTGGCAAGCTTATGGATCACTTTCCGAGGGTACCTGCATATAATTGTCTATCTATAGTCCAGGTATCC…	T2T	MODIFIED	34	0	0	4	0.0265834
----------------------------------------------------------------------------------------------------------------------TAATGGCTTTCGTTGCTAAGGTATTAACTTTTTTACTTTTTTGGATAAGGTAAGATGTTCTATTAATAGAAATGTATCAAGGTGCGAAAGAGGTTTGAAAAAGAGCAGGACTTGAATAGAAGTTACAGGAAGACTAAAGGCTTGAAGATAATTATTTACCTTACATCCTGCTATACTTTGTACAGCTTGCTGTAATTGGTGGAGGTCCTCTGGTTGGCAAGCTTATGGATCACTTTCCGAGGGTACCTGCATATAATTGTCTATCTATAGTCCAGGTATCC…	TGCATTCGAACAGCTTTATATGCTAGTTGCCTGGCTGGGAATTTGGTGGAACAACTATGGAATTTTGCCTCGCCTGCTGCTATTGCATTGATTCATCCTAGTCTTCTTCCTGTAGCACTAATGGCTTTCGTTGCTAAGGTATTAACTTTTTTACTTTTTTGGATAAGGTAAGATGTTCTATTAATAGAAATGTATCAAGGTGCGAAAGAGGTTTGAAAAAGAGCAGGACTTGAATAGAAGTTACAGGAAGACTAAAGGCTTGAAGATAATTATTTACCTTACATCCTGCTATACTTTGTACAGCTTGCTGTAATTGGTGGAGGTCCTCTGGTTGGCAAGCTTATGGATCACTTTCCGAGGGTACCTGCATATAATTGTCTATCTATAGTCCAGGTATCC…	T2T	UNMODIFIED	0	0	0	4	0.0265834
----------------------------------------------------------------------------------------------------------------------TAATGGCTTTCGTTGCTAAGGTATTAACTTTTTTACTTTTTTGGATAAGGTAAGATGTTCTATTAATAGAAATGTATCAAGGTGCGAAAGAGGTTTGAAAAAGAGCAGGACTTGAATAGAAGTTACAGGAAGACTAAAGGCTTGAAGATAATTATTTACCTTACATCCTGCTATACTTTGTACAGCTTGCTGTAATTGGTGGAGGTCCTCTGGTTGGCAAGCTTATGGATCACTTTCCGAGGAGTACCTGCATATAATTGTCTATCTATAGTCCAGGTATC…	TGCATTCGAACAGCTTTATATGCTAGTTGCCTGGCTGGGAATTTGGTGGAACAACTATGGAATTTTGCCTCGCCTGCTGCTATTGCATTGATTCATCCTAGTCTTCTTCCTGTAGCACTAATGGCTTTCGTTGCTAAGGTATTAACTTTTTTACTTTTTTGGATAAGGTAAGATGTTCTATTAATAGAAATGTATCAAGGTGCGAAAGAGGTTTGAAAAAGAGCAGGACTTGAATAGAAGTTACAGGAAGACTAAAGGCTTGAAGATAATTATTTACCTTACATCCTGCTATACTTTGTACAGCTTGCTGTAATTGGTGGAGGTCCTCTGGTTGGCAAGCTTATGGATCACTTTCCGAGG-GTACCTGCATATAATTGTCTATCTATAGTCCAGGTATC…	T2T	MODIFIED	0	1	0	4	0.0265834
----------------------------------------------------------------------------------------------------------------------TAATGGCTTTCGTTGCTAAGGTATTAACTTTTTTACTTTTTTGGATAAGGTAAGATGTTCTATTAATAGAAATGTATCAAGGTGCGAAAGAGGTTTGAAAAAGAGCAGGACTTGAATAGAAGTTACAGGAAGACTAAAGGCTTGAAGATAATTATTTACCTTACATCCTGCTATACTTTGTACAGCTTGCTGTAATTGGTGGAGGTCCTCTGGTTGGCAAGCTTATGGATCACTTTCCGAGG-TACCTGCATATAATTGTCTATCTATAGTCCAGGTATCC…	TGCATTCGAACAGCTTTATATGCTAGTTGCCTGGCTGGGAATTTGGTGGAACAACTATGGAATTTTGCCTCGCCTGCTGCTATTGCATTGATTCATCCTAGTCTTCTTCCTGTAGCACTAATGGCTTTCGTTGCTAAGGTATTAACTTTTTTACTTTTTTGGATAAGGTAAGATGTTCTATTAATAGAAATGTATCAAGGTGCGAAAGAGGTTTGAAAAAGAGCAGGACTTGAATAGAAGTTACAGGAAGACTAAAGGCTTGAAGATAATTATTTACCTTACATCCTGCTATACTTTGTACAGCTTGCTGTAATTGGTGGAGGTCCTCTGGTTGGCAAGCTTATGGATCACTTTCCGAGGGTACCTGCATATAATTGTCTATCTATAGTCCAGGTATCC…	T2T	MODIFIED	1	0	0	4	0.0265834
----------------------------------------------------------------------------------------------------------------------TAATGGCTTTCGTTGCTAAGGTATTAACTTTTTTACTTTTTTGGATAAGGTAAGATGTTCTATTAATAGAAATGTATCAAGGTGCGAAAGAGGTTTGAAAAAGAGCAGGACTTGAATAGAAGTTACAGGAAGACTAAAGGCTTGAAGATAATTATTTACCTTACATCCTGCTATACTTTGTACAGCTTGCTGTAATTGGTGGAGGTCCTCTGGTTGGCAAGCTTAC----CTCGTTATGATTATATACTTTGTACCTGCATATAATTGTCTATCTATAGTC…	TGCATTCGAACAGCTTTATATGCTAGTTGCCTGGCTGGGAATTTGGTGGAACAACTATGGAATTTTGCCTCGCCTGCTGCTATTGCATTGATTCATCCTAGTCTTCTTCCTGTAGCACTAATGGCTTTCGTTGCTAAGGTATTAACTTTTTTACTTTTTTGGATAAGGTAAGATGTTCTATTAATAGAAATGTATCAAGGTGCGAAAGAGGTTTGAAAAAGAGCAGGACTTGAATAGAAGTTACAGGAAGACTAAAGGCTTGAAGATAATTATTTACCTTACATCCTGCTATACTTTGTACAGCTTGCTGTAATTGGTGGAGGTCCTCTGGTTGGCAAGCTTATGGATCACTTTCCGAGG---------GTACCTGCATATAATTGTCTATCTATAGTC…	T2T	MODIFIED	0	9	1	4	0.0265834
----------------------------------------------------------------------------------------------------------------------TAATGGCTTTCGTTGCTAAGGTATTAACTTTTTTACTTTTTTGGATAAGGTAAGATGTTCTATTAATAGAAATGTATCAAGGTGCGAAAGAGGTTTGAAAAAGAGCAGGACTTGAATAGAAGTTACAGGAAGACTAAAGGCTTGAAGATAATTATTTACCTTACATCCTGCTATACTTTGTACAGCTTGCTGTAATTGGTGGAGGTCCTCTGGTTGGCAAGCTTATGGATCACTTTCAGA---TACCTGCATATAATTGTCTATCTATAGTCCAGGTATCC…	TGCATTCGAACAGCTTTATATGCTAGTTGCCTGGCTGGGAATTTGGTGGAACAACTATGGAATTTTGCCTCGCCTGCTGCTATTGCATTGATTCATCCTAGTCTTCTTCCTGTAGCACTAATGGCTTTCGTTGCTAAGGTATTAACTTTTTTACTTTTTTGGATAAGGTAAGATGTTCTATTAATAGAAATGTATCAAGGTGCGAAAGAGGTTTGAAAAAGAGCAGGACTTGAATAGAAGTTACAGGAAGACTAAAGGCTTGAAGATAATTATTTACCTTACATCCTGCTATACTTTGTACAGCTTGCTGTAATTGGTGGAGGTCCTCTGGTTGGCAAGCTTATGGATCACTTTCCGAGGGTACCTGCATATAATTGTCTATCTATAGTCCAGGTATCC…	T2T	MODIFIED	3	0	0	4	0.0265834
----------------------------------------------------------------------------------------------------------------------TAATGGCTTTCGTTGCTAAGGTATTAACTTTTTTACTTTTTTGGATAAGGTAAGATGTTCTATTAATAGAAATGTATCAAGGTGCGAAAGAGGTTTGAAAAAGAGCAGGACTTGAATAGAAGTTACAGGAAGACTAAAGGCTTGAAGATAATTATTTACCTTACATCCTGCTATACTTTGTACAGCTTGCTGTAATTGGTGGAGGTCCTCTGGTTGGCAAGCTTATGGATCACTTTCCGAGGGTACCTGCATATAATTGTCTATCTATAGTCCAGGTATCC…	TGCATTCGAACAGCTTTATATGCTAGTTGCCTGGCTGGGAATTTGGTGGAACAACTATGGAATTTTGCCTCGCCTGCTGCTATTGCATTGATTCATCCTAGTCTTCTTCCTGTAGCACTAATGGCTTTCGTTGCTAAGGTATTAACTTTTTTACTTTTTTGGATAAGGTAAGATGTTCTATTAATAGAAATGTATCAAGGTGCGAAAGAGGTTTGAAAAAGAGCAGGACTTGAATAGAAGTTACAGGAAGACTAAAGGCTTGAAGATAATTATTTACCTTACATCCTGCTATACTTTGTACAGCTTGCTGTAATTGGTGGAGGTCCTCTGGTTGGCAAGCTTATGGATCACTTTCCGAGGGTACCTGCATATAATTGTCTATCTATAGTCCAGGTATCC…	T2T	UNMODIFIED	0	0	0	4	0.0265834
----------------------------------------------------------------------------------------------------------------------TAATGGCTTTCGTTGCTAAGGTATTAACTTTTTTACTTTTTTGGATAAGGTAAGATGTTCTATTAATAGAAATGTATCAAGGTGCGAAAGAGGTTTGAAAAAGAGCAGGACTTGAATAGAAGTTACAGGAAGACTAAAGGCTTGAAGATAATTATTTACCTTACATCCTGCTATACTTTGTACAGCTTGCTGTAATTGGTGGAGGTCCTCTGGTTGGCAAGCTTATGGATCACTTTCCGAGGGGTACCTGCATATAATTGTCTATCTATAGTCCAGGTATC…	TGCATTCGAACAGCTTTATATGCTAGTTGCCTGGCTGGGAATTTGGTGGAACAACTATGGAATTTTGCCTCGCCTGCTGCTATTGCATTGATTCATCCTAGTCTTCTTCCTGTAGCACTAATGGCTTTCGTTGCTAAGGTATTAACTTTTTTACTTTTTTGGATAAGGTAAGATGTTCTATTAATAGAAATGTATCAAGGTGCGAAAGAGGTTTGAAAAAGAGCAGGACTTGAATAGAAGTTACAGGAAGACTAAAGGCTTGAAGATAATTATTTACCTTACATCCTGCTATACTTTGTACAGCTTGCTGTAATTGGTGGAGGTCCTCTGGTTGGCAAGCTTATGGATCACTTTCCGAGG-GTACCTGCATATAATTGTCTATCTATAGTCCAGGTATC…	T2T	MODIFIED	0	1	0	4	0.0265834
----------------------------------------------------------------------------------------------------------------------TAATG-CTTTCGTTGCTAAGGTATTAACTTTTTTACTTTTTTGGATAAGGTAAGATGTTCTATTAATAGAAATGTATCAAGGTGCGAAAGAGGTTTGAAAAAGAGCAGGACTTGAATAGAAGTTACAGGAAGACTAAAGGCTTGAAGATAATTATTTACCTTACATCCTGCTATACTTTGTACAGCTTGCTGTAATTGGTGGAGGTCCTCTGGTTGGCAAGCTTATGGATCACTTTCCGAGG-TACCTGCATATAATTGTCTATCTATAGTCCAGGTATCC…	TGCATTCGAACAGCTTTATATGCTAGTTGCCTGGCTGGGAATTTGGTGGAACAACTATGGAATTTTGCCTCGCCTGCTGCTATTGCATTGATTCATCCTAGTCTTCTTCCTGTAGCACTAATGGCTTTCGTTGCTAAGGTATTAACTTTTTTACTTTTTTGGATAAGGTAAGATGTTCTATTAATAGAAATGTATCAAGGTGCGAAAGAGGTTTGAAAAAGAGCAGGACTTGAATAGAAGTTACAGGAAGACTAAAGGCTTGAAGATAATTATTTACCTTACATCCTGCTATACTTTGTACAGCTTGCTGTAATTGGTGGAGGTCCTCTGGTTGGCAAGCTTATGGATCACTTTCCGAGGGTACCTGCATATAATTGTCTATCTATAGTCCAGGTATCC…	T2T	MODIFIED	1	0	0	4	0.0265834
----------------------------------------------------------------------------------------------------------------------TAATGGCTTTCGTTGCTAAGGTATTAACTTTTTTACTTTTTTGGATAAGGTAAGATGTTCTATTAATAGAAATGTATCAAGGTGCGAAAGAGGTTTGAAAAAGAGCAGGACTTGAATAGAAGTTACAGGAAGACTAAAGGCTTGAAGATAATTATTTACCTTACATCCTGCTATACTTTGTACAGCTTGCTGTAATTGGTGGAGGTCCTCTGGTTGGCAAGCTTATGGATCACTTTCCGAGGTGTACCTGCATATAATTGTCTATCTATAGTCCAGGTATC…	TGCATTCGAACAGCTTTATATGCTAGTTGCCTGGCTGGGAATTTGGTGGAACAACTATGGAATTTTGCCTCGCCTGCTGCTATTGCATTGATTCATCCTAGTCTTCTTCCTGTAGCACTAATGGCTTTCGTTGCTAAGGTATTAACTTTTTTACTTTTTTGGATAAGGTAAGATGTTCTATTAATAGAAATGTATCAAGGTGCGAAAGAGGTTTGAAAAAGAGCAGGACTTGAATAGAAGTTACAGGAAGACTAAAGGCTTGAAGATAATTATTTACCTTACATCCTGCTATACTTTGTACAGCTTGCTGTAATTGGTGGAGGTCCTCTGGTTGGCAAGCTTATGGATCACTTTCCGAGG-GTACCTGCATATAATTGTCTATCTATAGTCCAGGTATC…	T2T	MODIFIED	0	1	0	4	0.0265834
----------------------------------------------------------------------------------------------------------------------TAATGGCTTTCGTTGCTAAGGTATTAACTTTTTTACTTTTTTGGATAAGGTAAGATGTTCTATTAATAGAAATGTATCAAGGTGCGAAAGAGGTTTGAAAAAGAGCAGGACTTGAATAGAAGTTACAGGAAGACTAAAGGCTTGAAGATAATTATTTACCTTACATCCTGCTATACTTTGTACAGCTTGCTGTAATTGGTGGAGGTCCTCTGGTTGGCAAGCTTATGGATCACTTTCCGAGGGTACCTGCATATAATTGTCTATCTATAGTCCAGGTATCC…	TGCATTCGAACAGCTTTATATGCTAGTTGCCTGGCTGGGAATTTGGTGGAACAACTATGGAATTTTGCCTCGCCTGCTGCTATTGCATTGATTCATCCTAGTCTTCTTCCTGTAGCACTAATGGCTTTCGTTGCTAAGGTATTAACTTTTTTACTTTTTTGGATAAGGTAAGATGTTCTATTAATAGAAATGTATCAAGGTGCGAAAGAGGTTTGAAAAAGAGCAGGACTTGAATAGAAGTTACAGGAAGACTAAAGGCTTGAAGATAATTATTTACCTTACATCCTGCTATACTTTGTACAGCTTGCTGTAATTGGTGGAGGTCCTCTGGTTGGCAAGCTTATGGATCACTTTCCGAGGGTACCTGCATATAATTGTCTATCTATAGTCCAGGTATCC…	T2T	UNMODIFIED	0	0	0	4	0.0265834
----------------------------------------------------------------------------------------------------------------------TAATGGCTTTCGTTGCTAAGGTATTAACTTTTTTACTTTTTTGGATAAGGTAAGATGTTCTATTAATAGAAATGTATCAAGGTGCGAAAGAGGTTTGAAAAAGAGCAGGACTTGAATAGAAGTTACAGGAAGACTAAAGGCTTGAAGATAATTATTTACCTTACATCCTGCTATACTTTGTACAGCTTGCTGTAATTGGTGGAGGTCCTCTGGTTGGCAAGCTTATGGATCACTTTCCGAGG-----TGCATATAATTGTCTATCTATAGTCCAGGTATCC…	TGCATTCGAACAGCTTTATATGCTAGTTGCCTGGCTGGGAATTTGGTGGAACAACTATGGAATTTTGCCTCGCCTGCTGCTATTGCATTGATTCATCCTAGTCTTCTTCCTGTAGCACTAATGGCTTTCGTTGCTAAGGTATTAACTTTTTTACTTTTTTGGATAAGGTAAGATGTTCTATTAATAGAAATGTATCAAGGTGCGAAAGAGGTTTGAAAAAGAGCAGGACTTGAATAGAAGTTACAGGAAGACTAAAGGCTTGAAGATAATTATTTACCTTACATCCTGCTATACTTTGTACAGCTTGCTGTAATTGGTGGAGGTCCTCTGGTTGGCAAGCTTATGGATCACTTTCCGAGGGTACCTGCATATAATTGTCTATCTATAGTCCAGGTATCC…	T2T	MODIFIED	5	0	0	4	0.0265834
----------------------------------------------------------------------------------------------------------------------TAATGGCTTTCGTTGCTAAGGTATTAACTTTTTTACTTTTTTGGATAAGGTAAGATGTTCTATTAATAGAAATGTATCAAGGTGCGAAAGAGGTTTGAAAAAGAGCAGGACTTGAATAGAAGTTACAGGAAGACTAAAGGCTTGAAGATAATTATTTACCTTACATCCTGCTATACTTTGTACAGCTTGCTGTAATTGGTGGAGGTCCTCTGGTTGGCAAGCTTATGGATCACTTTCCGAGGGTACCTGCATATAATTGTCTATCTATAGTCCAGGTATCC…	TGCATTCGAACAGCTTTATATGCTAGTTGCCTGGCTGGGAATTTGGTGGAACAACTATGGAATTTTGCCTCGCCTGCTGCTATTGCATTGATTCATCCTAGTCTTCTTCCTGTAGCACTAATGGCTTTCGTTGCTAAGGTATTAACTTTTTTACTTTTTTGGATAAGGTAAGATGTTCTATTAATAGAAATGTATCAAGGTGCGAAAGAGGTTTGAAAAAGAGCAGGACTTGAATAGAAGTTACAGGAAGACTAAAGGCTTGAAGATAATTATTTACCTTACATCCTGCTATACTTTGTACAGCTTGCTGTAATTGGTGGAGGTCCTCTGGTTGGCAAGCTTATGGATCACTTTCCGAGGGTACCTGCATATAATTGTCTATCTATAGTCCAGGTATCC…	T2T	UNMODIFIED	0	0	0	4	0.0265834
----------------------------------------------------------------------------------------------------------------------TAATGGCTTTCGTTGCTAAGGTATTAACTTTTTTACTTTTTTGGATAAGGTAAGATGTTCTATTAATAGAAATGTATCAAGGTGCGAAAGAGGTTTGAAAAAGAGCAGGACTTGAATAGAAGTTACAGGAAGACTAAAGGCTTGAAGATAATTATTTACCTTACATCCTGCTATACTTTGTACAGCTTGCTGTAATTGGTGGAGGTCCTCTGGTTGGCAAGCTTATGGATCACTTTCCGAGG-TACCTGCATATAATTGTCTATCTATAGTCCAGGTATCC…	TGCATTCGAACAGCTTTATATGCTAGTTGCCTGGCTGGGAATTTGGTGGAACAACTATGGAATTTTGCCTCGCCTGCTGCTATTGCATTGATTCATCCTAGTCTTCTTCCTGTAGCACTAATGGCTTTCGTTGCTAAGGTATTAACTTTTTTACTTTTTTGGATAAGGTAAGATGTTCTATTAATAGAAATGTATCAAGGTGCGAAAGAGGTTTGAAAAAGAGCAGGACTTGAATAGAAGTTACAGGAAGACTAAAGGCTTGAAGATAATTATTTACCTTACATCCTGCTATACTTTGTACAGCTTGCTGTAATTGGTGGAGGTCCTCTGGTTGGCAAGCTTATGGATCACTTTCCGAGGGTACCTGCATATAATTGTCTATCTATAGTCCAGGTATCC…	T2T	MODIFIED	1	0	0	4	0.0265834
----------------------------------------------------------------------------------------------------------------------TAATGGCTTTCGTTGCTAAGGTATTAAATTTT--ACTTTCTTGGATAAGGTAAGATGTTTTATTTTATTAATAGAAAGGTATCAAGGTGCGAAAGAGGTTTGAAAAAGAGCAGGACTTGAATAGAAGTTACAGGAAGACTAAAGGCTTGAAGATAATTATTTACCTTACATCCTGCTATACTTTGTACAGCTTGCTGTAATTGGTGGAGGTCCTCTGGTTGGCAAGCTTATGGATCACTTTCCGAGGTGTACCTGCATATAATTGTCTATCTATAGTCCAG…	TGCATTCGAACAGCTTTATATGCTAGTTGCCTGGCTGGGAATTTGGTGGAACAACTATGGAATTTTGCCTCGCCTGCTGCTATTGCATTGATTCATCCTAGTCTTCTTCCTGTAGCACTAATGGCTTTCGTTGCTAAGGTATTAACTTTTTTACTTTTTTGGATAAGGTAAGATGTTCTATT-----AATAGAAATGTATCAAGGTGCGAAAGAGGTTTGAAAAAGAGCAGGACTTGAATAGAAGTTACAGGAAGACTAAAGGCTTGAAGATAATTATTTACCTTACATCCTGCTATACTTTGTACAGCTTGCTGTAATTGGTGGAGGTCCTCTGGTTGGCAAGCTTATGGATCACTTTCCGAGG-GTACCTGCATATAATTGTCTATCTATAGTCCAG…	T2T	MODIFIED	0	1	0	4	0.0265834
----------------------------------------------------------------------------------------------------------------------TAATGGCTTTCGTTGCTAAGGTATTAAATTTT--ACTTTTTTGGATAAGGTAAGATGTTCTATTAATAGAAATGTATCAAGGTGCGAAAGAGGTTTGAAAAAGAGCAGGACTTGAATAGAAGTTACAGGAAGACTAAAGGCTTGAAGATAATTATTTACCTTACATCCTGCTATACTTTGTACAGCTTGCTGTAATTGGTGGAGGTCCTCTGGTTGGCAAGCTTATGGATCACTTTCCGAGGGTACCTGCATATAATTGTCTATCTATAGTCCAGGTATCC…	TGCATTCGAACAGCTTTATATGCTAGTTGCCTGGCTGGGAATTTGGTGGAACAACTATGGAATTTTGCCTCGCCTGCTGCTATTGCATTGATTCATCCTAGTCTTCTTCCTGTAGCACTAATGGCTTTCGTTGCTAAGGTATTAACTTTTTTACTTTTTTGGATAAGGTAAGATGTTCTATTAATAGAAATGTATCAAGGTGCGAAAGAGGTTTGAAAAAGAGCAGGACTTGAATAGAAGTTACAGGAAGACTAAAGGCTTGAAGATAATTATTTACCTTACATCCTGCTATACTTTGTACAGCTTGCTGTAATTGGTGGAGGTCCTCTGGTTGGCAAGCTTATGGATCACTTTCCGAGGGTACCTGCATATAATTGTCTATCTATAGTCCAGGTATCC…	T2T	UNMODIFIED	0	0	0	4	0.0265834
----------------------------------------------------------------------------------------------------------------------TAATGGCTTTCGTTGCTAAGGTATTAACTTTTTTACTTTTTTGGATAAGGTAAGATGTTCTATTAATAGAAATGTATCAAGGTGCGAAAGAGGTTTGAAAAAGAGCAGGACTTGAATAGAAGTTACAGGAAGACTAAAGGCTTGAAGATAATTATTTACCTTACATCCTGCTATACTTTGTACAGCTTGCTGTAATTGGTGGAGGTCCTCTGGTTGGCAAGCTTATGGATCACTTTCCGAGGGT----GCATATAATTGTCTATCTATAGTCCAGGTATCC…	TGCATTCGAACAGCTTTATATGCTAGTTGCCTGGCTGGGAATTTGGTGGAACAACTATGGAATTTTGCCTCGCCTGCTGCTATTGCATTGATTCATCCTAGTCTTCTTCCTGTAGCACTAATGGCTTTCGTTGCTAAGGTATTAACTTTTTTACTTTTTTGGATAAGGTAAGATGTTCTATTAATAGAAATGTATCAAGGTGCGAAAGAGGTTTGAAAAAGAGCAGGACTTGAATAGAAGTTACAGGAAGACTAAAGGCTTGAAGATAATTATTTACCTTACATCCTGCTATACTTTGTACAGCTTGCTGTAATTGGTGGAGGTCCTCTGGTTGGCAAGCTTATGGATCACTTTCCGAGGGTACCTGCATATAATTGTCTATCTATAGTCCAGGTATCC…	T2T	UNMODIFIED	0	0	0	4	0.0265834
----------------------------------------------------------------------------------------------------------------------TAATGGCTTTCGTTGCTAAGGTATTAACTTTTTTACTTTTTTGGATAAGGTAAGATGTTCTATTAATAGAAATGTATCAAGGTGCGAAAGAGGTTT-AAAAAGAGCAGGACGGTCCTTGATTAGAAGTTACAGGAAGACTAAAGGCTTGAAGATAATTATTTACCTTACATCCTGCTATACTTTGTACAGCTTGCTGTAATTGGTGGAGGTCCTCTGGTTGGCAAGCTTATGGATCACTTTCCGAGGGTACCTGCATATAATTGTCTATCTATAGTCCAGG…	TGCATTCGAACAGCTTTATATGCTAGTTGCCTGGCTGGGAATTTGGTGGAACAACTATGGAATTTTGCCTCGCCTGCTGCTATTGCATTGATTCATCCTAGTCTTCTTCCTGTAGCACTAATGGCTTTCGTTGCTAAGGTATTAACTTTTTTACTTTTTTGGATAAGGTAAGATGTTCTATTAATAGAAATGTATCAAGGTGCGAAAGAGGTTTGAAAAAGAGCAGGAC-----TTGAATAGAAGTTACAGGAAGACTAAAGGCTTGAAGATAATTATTTACCTTACATCCTGCTATACTTTGTACAGCTTGCTGTAATTGGTGGAGGTCCTCTGGTTGGCAAGCTTATGGATCACTTTCCGAGGGTACCTGCATATAATTGTCTATCTATAGTCCAGG…	T2T	UNMODIFIED	0	0	0	4	0.0265834
----------------------------------------------------------------------------------------------------------------------TAATGGCTTTCGTTGCTAAGGTATTAACTTTTTTACTTTTTTGGATAAGGTAAGATGTTCTATTAATAGAAATGTATCAAGGTGCGAAAGAGGTTTGAAAAAGAGCAGGACTTGAATAGAAGTTACAGGAAGACTAAAGGCTTGAAGATAATTATTTACCTTACATCCTGCTATACTTTGTACAGCTTGCTGTAATTGGTGGAGGTCCTCTGGTTGGCAAGCTTATGGATCACTTTCCGAGG-----TGCATATAATTGTCTATCTATAGTCCAGGTATCC…	TGCATTCGAACAGCTTTATATGCTAGTTGCCTGGCTGGGAATTTGGTGGAACAACTATGGAATTTTGCCTCGCCTGCTGCTATTGCATTGATTCATCCTAGTCTTCTTCCTGTAGCACTAATGGCTTTCGTTGCTAAGGTATTAACTTTTTTACTTTTTTGGATAAGGTAAGATGTTCTATTAATAGAAATGTATCAAGGTGCGAAAGAGGTTTGAAAAAGAGCAGGACTTGAATAGAAGTTACAGGAAGACTAAAGGCTTGAAGATAATTATTTACCTTACATCCTGCTATACTTTGTACAGCTTGCTGTAATTGGTGGAGGTCCTCTGGTTGGCAAGCTTATGGATCACTTTCCGAGGGTACCTGCATATAATTGTCTATCTATAGTCCAGGTATCC…	T2T	MODIFIED	5	0	0	4	0.0265834
----------------------------------------------------------------------------------------------------------------------TAATGGCTTTCGTTGCTAAGGTATTAACTTTTTTACTTTTTTGGATAAGGTAAGATGTTCTATTAATAGAAATGTATCAAGGTGCGAAAGAGGTTTGAAAAAGAGCAGGACTTGAATAGAAGTTACAGGAAGACTAAAGGCTTGAAGATAATTATTTACCTTACATCCTGCTATACTTTGTACAGCTTGCTGTAATTGGTGGAGGTCCTCTGGTTGGCAAGCTTATGGATCACTTTCCGAGGCATTGATTCATCCTATACTTTGTACCTGCATATAATTGT…	TGCATTCGAACAGCTTTATATGCTAGTTGCCTGGCTGGGAATTTGGTGGAACAACTATGGAATTTTGCCTCGCCTGCTGCTATTGCATTGATTCATCCTAGTCTTCTTCCTGTAGCACTAATGGCTTTCGTTGCTAAGGTATTAACTTTTTTACTTTTTTGGATAAGGTAAGATGTTCTATTAATAGAAATGTATCAAGGTGCGAAAGAGGTTTGAAAAAGAGCAGGACTTGAATAGAAGTTACAGGAAGACTAAAGGCTTGAAGATAATTATTTACCTTACATCCTGCTATACTTTGTACAGCTTGCTGTAATTGGTGGAGGTCCTCTGGTTGGCAAGCTTATGGATCACTTTCCGAGG---------------------GTACCTGCATATAATTGT…	T2T	MODIFIED	0	21	0	4	0.0265834
----------------------------------------------------------------------------------------------------------------------TAATGGCTTTCGTTGCTAAGGTATTAACTTTTTTACTTTTTTGGATAAGGTAAGATGTTCTATTAATAGAAATGTATCAAGGTGCGAAAGAGGTTTGAAAAAGAGCAGGACTTGAATAGAAGTTACAGGAAGACTAAAGGCTTGAAGATAATTATTTACCTTACATCCTGCTATACTTTGTACAGCTTGCTGTAATTGGTGGAGGTCCTCTGGTTGGCAAGCTTATGGATCACTTTCCGA------CTGCATATAATTGTCTATCTATAGTCCAGGTATCC…	TGCATTCGAACAGCTTTATATGCTAGTTGCCTGGCTGGGAATTTGGTGGAACAACTATGGAATTTTGCCTCGCCTGCTGCTATTGCATTGATTCATCCTAGTCTTCTTCCTGTAGCACTAATGGCTTTCGTTGCTAAGGTATTAACTTTTTTACTTTTTTGGATAAGGTAAGATGTTCTATTAATAGAAATGTATCAAGGTGCGAAAGAGGTTTGAAAAAGAGCAGGACTTGAATAGAAGTTACAGGAAGACTAAAGGCTTGAAGATAATTATTTACCTTACATCCTGCTATACTTTGTACAGCTTGCTGTAATTGGTGGAGGTCCTCTGGTTGGCAAGCTTATGGATCACTTTCCGAGGGTACCTGCATATAATTGTCTATCTATAGTCCAGGTATCC…	T2T	MODIFIED	6	0	0	4	0.0265834
----------------------------------------------------------------------------------------------------------------------TAATGGCTTTCGTTGCTAAGGTATTAACTTTTTTACTTTTTTGGATAAGGTAAGATGTTCTATTAATAGAAATGTATCAAGGTGCGAAAGAGGTTTGAAAAAGAGCAGGACTTGAATAGAAGTTACAGGAAGACTAAAGGCTTGAAGATAATTATTTACCTTACATCCTGCTATACTTTGTACAGCTTGCTGTAATTGGTGGAGGTCCTCTGGTTGGCAAGCTTATGGATCACTTTCCGAGGGTAACTGCATATAATTGTCTATCTATAGTCCAGGTATCC…	TGCATTCGAACAGCTTTATATGCTAGTTGCCTGGCTGGGAATTTGGTGGAACAACTATGGAATTTTGCCTCGCCTGCTGCTATTGCATTGATTCATCCTAGTCTTCTTCCTGTAGCACTAATGGCTTTCGTTGCTAAGGTATTAACTTTTTTACTTTTTTGGATAAGGTAAGATGTTCTATTAATAGAAATGTATCAAGGTGCGAAAGAGGTTTGAAAAAGAGCAGGACTTGAATAGAAGTTACAGGAAGACTAAAGGCTTGAAGATAATTATTTACCTTACATCCTGCTATACTTTGTACAGCTTGCTGTAATTGGTGGAGGTCCTCTGGTTGGCAAGCTTATGGATCACTTTCCGAGGGTACCTGCATATAATTGTCTATCTATAGTCCAGGTATCC…	T2T	UNMODIFIED	0	0	0	4	0.0265834
----------------------------------------------------------------------------------------------------------------------TAATGGCTTTCGTTGCTAAGGTATTAACTTTTTTACTTTTTTGGATAAGGTAAGATGTTCTATTAATAGAAATGTATCAAGGTGCGAAAGAGGTTTGAAAAAGAGCAGGACTTGAATAGAAGTTACAGGAAGACTAAAGGCTTGAAGATAATTATTTACCTTACATCCTGCTATACTTTGTACAGCTTGCTGTAATTGGTGGAGGTCCTCTGGTTGGCAAGCTTATGGATCACTTTCCGA---------------ATTGTCTATCTATAGTCCAGGTATCC…	TGCATTCGAACAGCTTTATATGCTAGTTGCCTGGCTGGGAATTTGGTGGAACAACTATGGAATTTTGCCTCGCCTGCTGCTATTGCATTGATTCATCCTAGTCTTCTTCCTGTAGCACTAATGGCTTTCGTTGCTAAGGTATTAACTTTTTTACTTTTTTGGATAAGGTAAGATGTTCTATTAATAGAAATGTATCAAGGTGCGAAAGAGGTTTGAAAAAGAGCAGGACTTGAATAGAAGTTACAGGAAGACTAAAGGCTTGAAGATAATTATTTACCTTACATCCTGCTATACTTTGTACAGCTTGCTGTAATTGGTGGAGGTCCTCTGGTTGGCAAGCTTATGGATCACTTTCCGAGGGTACCTGCATATAATTGTCTATCTATAGTCCAGGTATCC…	T2T	MODIFIED	15	0	0	4	0.0265834
----------------------------------------------------------------------------------------------------------------------TAATGGCTTTCGTTGCTAAGGTATTAACTTTTTTACTTTTTTGGATAAGGTAAGATGTTCTATTAATAGAAATGTATCAAGGTGCGAAAGAGGTTTGAAAAAGAGCAGGACTTGAATAGAAGTTACAGGAAGACTAAAGGCTTGAAGATAATTATTTACCTTACATCCTGCTATACTTTGTACAGCTTGCTGTAATTGGTGGAGGTCCTCTGGTTGGCAAGCTTATGGATCACTT---------ACCTGCATATAATTGTCTATCTATAGTCCAGGTATCC…	TGCATTCGAACAGCTTTATATGCTAGTTGCCTGGCTGGGAATTTGGTGGAACAACTATGGAATTTTGCCTCGCCTGCTGCTATTGCATTGATTCATCCTAGTCTTCTTCCTGTAGCACTAATGGCTTTCGTTGCTAAGGTATTAACTTTTTTACTTTTTTGGATAAGGTAAGATGTTCTATTAATAGAAATGTATCAAGGTGCGAAAGAGGTTTGAAAAAGAGCAGGACTTGAATAGAAGTTACAGGAAGACTAAAGGCTTGAAGATAATTATTTACCTTACATCCTGCTATACTTTGTACAGCTTGCTGTAATTGGTGGAGGTCCTCTGGTTGGCAAGCTTATGGATCACTTTCCGAGGGTACCTGCATATAATTGTCTATCTATAGTCCAGGTATCC…	T2T	MODIFIED	9	0	0	4	0.0265834
----------------------------------------------------------------------------------------------------------------------TAATGGCTTTCGTTGCTAAGGTATTAACTTTTTTACTTTTTTGGATAAGGTAAGATGTTCTATTAATAGAAATGTATCAAGGTGCGAAAGAGGTTTGAAAAAGAGCAGGACTTGAATAGAAGTTACAGGAAGACTAAAGGCTTGAAGATAATTATTTACCTTACATCCTGCTATACTTTGTACAGCTTGCTGTAATTGGTGGAGGTCCTCTGGTTGGCAAGCTTATGGATCACTTTCCGAGGGGTACCTGCATATAATTGTCTATCTATAGTCCAGGTATC…	TGCATTCGAACAGCTTTATATGCTAGTTGCCTGGCTGGGAATTTGGTGGAACAACTATGGAATTTTGCCTCGCCTGCTGCTATTGCATTGATTCATCCTAGTCTTCTTCCTGTAGCACTAATGGCTTTCGTTGCTAAGGTATTAACTTTTTTACTTTTTTGGATAAGGTAAGATGTTCTATTAATAGAAATGTATCAAGGTGCGAAAGAGGTTTGAAAAAGAGCAGGACTTGAATAGAAGTTACAGGAAGACTAAAGGCTTGAAGATAATTATTTACCTTACATCCTGCTATACTTTGTACAGCTTGCTGTAATTGGTGGAGGTCCTCTGGTTGGCAAGCTTATGGATCACTTTCCGAGG-GTACCTGCATATAATTGTCTATCTATAGTCCAGGTATC…	T2T	MODIFIED	0	1	0	4	0.0265834
----------------------------------------------------------------------------------------------------------------------TAATGGCTTTCGTTGCTAAGGTATTAACTTTTTTACTTTTTTGGATAAGGTAAGATGTTCTATTAATAGAAATGTATCAAGGTGCGAAAGAGGTTTGAAAAAGAGCAGGACTTGAATAGAAGTTACAGGAAGACTAAAGGCTTGAAGATAATTATTTACCTTACATCCTGCTATACTTTGTACAGCTTGCTGTAATTGGTGGAGGTCCTCTGGTTGGCAAGCTTATGGATCACTTTCCGAGGTGTACCTGCATATAATTGTCTATCTATAGTCCAGGTATC…	TGCATTCGAACAGCTTTATATGCTAGTTGCCTGGCTGGGAATTTGGTGGAACAACTATGGAATTTTGCCTCGCCTGCTGCTATTGCATTGATTCATCCTAGTCTTCTTCCTGTAGCACTAATGGCTTTCGTTGCTAAGGTATTAACTTTTTTACTTTTTTGGATAAGGTAAGATGTTCTATTAATAGAAATGTATCAAGGTGCGAAAGAGGTTTGAAAAAGAGCAGGACTTGAATAGAAGTTACAGGAAGACTAAAGGCTTGAAGATAATTATTTACCTTACATCCTGCTATACTTTGTACAGCTTGCTGTAATTGGTGGAGGTCCTCTGGTTGGCAAGCTTATGGATCACTTTCCGAGG-GTACCTGCATATAATTGTCTATCTATAGTCCAGGTATC…	T2T	MODIFIED	0	1	0	4	0.0265834
----------------------------------------------------------------------------------------------------------------------TCATGGCTTTCGTTGCTAAGGTATTAACTTTTTTACTTTTTTGGATAAGGTAAGATGTTCTATTAATAGAAATGTATCAAGGTGCGAAAGAGGTTTGAAAAAGAGCAGGACTTGAATAGAAGTTACAGGAAGACTAAAGGCTTGAAGATAATTATTTACCTTACATCCTGCTATACTTTGTACAGCTTGCTGTAATTGGTGGAGGTCCTCTGGTTGGCAAGCTTATGGATCACTTTCCGAGG-TACCTGCATATAATTGTCTATCTATAGTCCAGGTATCC…	TGCATTCGAACAGCTTTATATGCTAGTTGCCTGGCTGGGAATTTGGTGGAACAACTATGGAATTTTGCCTCGCCTGCTGCTATTGCATTGATTCATCCTAGTCTTCTTCCTGTAGCACTAATGGCTTTCGTTGCTAAGGTATTAACTTTTTTACTTTTTTGGATAAGGTAAGATGTTCTATTAATAGAAATGTATCAAGGTGCGAAAGAGGTTTGAAAAAGAGCAGGACTTGAATAGAAGTTACAGGAAGACTAAAGGCTTGAAGATAATTATTTACCTTACATCCTGCTATACTTTGTACAGCTTGCTGTAATTGGTGGAGGTCCTCTGGTTGGCAAGCTTATGGATCACTTTCCGAGGGTACCTGCATATAATTGTCTATCTATAGTCCAGGTATCC…	T2T	MODIFIED	1	0	0	4	0.0265834
----------------------------------------------------------------------------------------------------------------------TAATGGCTTTCGTTGCTAAGGTATTAACTTTTTTACTTTTTTGGATAAGGTAAGATGTTCTATTAATAGAAATGTATCAAGGTGCGAAAGAGGTTTGAAAAAGAGCAGGACTTGAATAGAAGTTACAGGAAGACTAAAGGCTTGAAGATAATTATTTACCTTACATCCTGCTATACTTTGTACAGCTTGCTGTAATTGGTGGAGGTCCTCTGGTTGGCAAGCTTATGGATCACTTTCCGAGG-------------------TATCTATAGTCCAGGTATCC…	TGCATTCGAACAGCTTTATATGCTAGTTGCCTGGCTGGGAATTTGGTGGAACAACTATGGAATTTTGCCTCGCCTGCTGCTATTGCATTGATTCATCCTAGTCTTCTTCCTGTAGCACTAATGGCTTTCGTTGCTAAGGTATTAACTTTTTTACTTTTTTGGATAAGGTAAGATGTTCTATTAATAGAAATGTATCAAGGTGCGAAAGAGGTTTGAAAAAGAGCAGGACTTGAATAGAAGTTACAGGAAGACTAAAGGCTTGAAGATAATTATTTACCTTACATCCTGCTATACTTTGTACAGCTTGCTGTAATTGGTGGAGGTCCTCTGGTTGGCAAGCTTATGGATCACTTTCCGAGGGTACCTGCATATAATTGTCTATCTATAGTCCAGGTATCC…	T2T	MODIFIED	19	0	0	4	0.0265834
----------------------------------------------------------------------------------------------------------------------TCATGGCTTTCGTTGCTAAGGTATTAACTTTTTTACTTTTTTGGATAAGGTAAGATGTTCTATTAATAGAAATGTATCAAGGTGCGAAAGAGGTTTGAAAAAGAGCAGGACTTGAATAGAAGTTACAGGAAGACTAAAGGCTTGAAGATAATTATTTACCTTACATCCTGCTATACTTTGTACAGCTTGCTGTAATTGGTGGAGGTCCTCTGGTTGGCAAGCTTATGGATCACTTTCCGAG-------------AATTGTCTATCTATAGTCCAGGTATCC…	TGCATTCGAACAGCTTTATATGCTAGTTGCCTGGCTGGGAATTTGGTGGAACAACTATGGAATTTTGCCTCGCCTGCTGCTATTGCATTGATTCATCCTAGTCTTCTTCCTGTAGCACTAATGGCTTTCGTTGCTAAGGTATTAACTTTTTTACTTTTTTGGATAAGGTAAGATGTTCTATTAATAGAAATGTATCAAGGTGCGAAAGAGGTTTGAAAAAGAGCAGGACTTGAATAGAAGTTACAGGAAGACTAAAGGCTTGAAGATAATTATTTACCTTACATCCTGCTATACTTTGTACAGCTTGCTGTAATTGGTGGAGGTCCTCTGGTTGGCAAGCTTATGGATCACTTTCCGAGGGTACCTGCATATAATTGTCTATCTATAGTCCAGGTATCC…	T2T	MODIFIED	13	0	0	3	0.0199375
----------------------------------------------------------------------------------------------------------------------TAATGGCTTTCGTTGCTAAGGTATTAAATTTT--ACTTTCTTGGATAAGGTAAGATGTTCTATTAATAGAAATGTATCAAGGTGCGAAAGAGGTTTGAAAAAGAGCAGGACTTGAATAGAAGTTACAGGAAGACTAAAGGCTTGAAGATAATTATTTACCTTACATCCTGCTATACTTTGTACAGCTTGCTGTAATTGGTGGAGGTCCTCTGGTTGGCAAGCTTATGGATCACTTTCCGAGGGGTACCTGCATATAATTGTCTATCTATAGTCCAGGTATC…	TGCATTCGAACAGCTTTATATGCTAGTTGCCTGGCTGGGAATTTGGTGGAACAACTATGGAATTTTGCCTCGCCTGCTGCTATTGCATTGATTCATCCTAGTCTTCTTCCTGTAGCACTAATGGCTTTCGTTGCTAAGGTATTAACTTTTTTACTTTTTTGGATAAGGTAAGATGTTCTATTAATAGAAATGTATCAAGGTGCGAAAGAGGTTTGAAAAAGAGCAGGACTTGAATAGAAGTTACAGGAAGACTAAAGGCTTGAAGATAATTATTTACCTTACATCCTGCTATACTTTGTACAGCTTGCTGTAATTGGTGGAGGTCCTCTGGTTGGCAAGCTTATGGATCACTTTCCGAGG-GTACCTGCATATAATTGTCTATCTATAGTCCAGGTATC…	T2T	MODIFIED	0	1	0	3	0.0199375
----------------------------------------------------------------------------------------------------------------------TAATGGCTTTCGTTGCTAAGGTATTAACTTTTTTACTTTTTTGGATAAGGTAAGATGTTCTATTAATAGAAATGTATCAAGGTGCGAAAGAGGTTTGAAAAAGAGCAGGACTTGAATAGAAGTTACAGGAAGACTAAAGGCTTGAAGATAATTATTTACCTTACATCCTGCTATACTTTGTACAGCTTGCTGTAATTGGTGGAGGTCCTCTGGTTGGCAAGCTTATGGATCACTTTCCG----TACCTGCATATAATTGTCTATCTATAGTCCAGGTATCC…	TGCATTCGAACAGCTTTATATGCTAGTTGCCTGGCTGGGAATTTGGTGGAACAACTATGGAATTTTGCCTCGCCTGCTGCTATTGCATTGATTCATCCTAGTCTTCTTCCTGTAGCACTAATGGCTTTCGTTGCTAAGGTATTAACTTTTTTACTTTTTTGGATAAGGTAAGATGTTCTATTAATAGAAATGTATCAAGGTGCGAAAGAGGTTTGAAAAAGAGCAGGACTTGAATAGAAGTTACAGGAAGACTAAAGGCTTGAAGATAATTATTTACCTTACATCCTGCTATACTTTGTACAGCTTGCTGTAATTGGTGGAGGTCCTCTGGTTGGCAAGCTTATGGATCACTTTCCGAGGGTACCTGCATATAATTGTCTATCTATAGTCCAGGTATCC…	T2T	MODIFIED	4	0	0	3	0.0199375
----------------------------------------------------------------------------------------------------------------------TAATGGCTTTCGTTGCTAAGGTATTAAATTTT--ACTTTCTTGGATAAGGTAAGATGTTTTATTTTATTAATAGAAATGTATCAAGGTGCGAAAGAGGTTTGAAAAAGAGCAGGACTTGAATAGAAGTTACAGGAAGACTAAAGGCTTGAAGATAATTATTTACCTTACATCCTGCTATACTTTGTACAGCTTGCTGTAATTGGTGGAGGTCCTCTGGTTGGCAAGCTTATGGATCACTTTCCGAGGGTACCTGCATATAATTGTCTATCTATAGTCCAGG…	TGCATTCGAACAGCTTTATATGCTAGTTGCCTGGCTGGGAATTTGGTGGAACAACTATGGAATTTTGCCTCGCCTGCTGCTATTGCATTGATTCATCCTAGTCTTCTTCCTGTAGCACTAATGGCTTTCGTTGCTAAGGTATTAACTTTTTTACTTTTTTGGATAAGGTAAGATGTTCTATT-----AATAGAAATGTATCAAGGTGCGAAAGAGGTTTGAAAAAGAGCAGGACTTGAATAGAAGTTACAGGAAGACTAAAGGCTTGAAGATAATTATTTACCTTACATCCTGCTATACTTTGTACAGCTTGCTGTAATTGGTGGAGGTCCTCTGGTTGGCAAGCTTATGGATCACTTTCCGAGGGTACCTGCATATAATTGTCTATCTATAGTCCAGG…	T2T	UNMODIFIED	0	0	0	3	0.0199375
----------------------------------------------------------------------------------------------------------------------TAATGGCTTTCGTTGCTAAGGTATTAACTTTTTTACTTTTTTGGATAAGGTAAGATGTTCTATTAATAGAAATGTATCAAGGTGCGAAAGAGGTTTGAAAAAGAGCAGGACTTGAATAGAAGTTACAGGAAGACTAAAGGCTTGAAGATAATTATTTACCTTACATCCTGCTATACTTTGTACAGCTTGCTGTAATTGGTGGAGGTCCTCTGGTTGGCAAGCTTATGGATCACTTTCCGAGG-TACCTGCATATAATTGTCTATCTATAGTCCAGGTATCC…	TGCATTCGAACAGCTTTATATGCTAGTTGCCTGGCTGGGAATTTGGTGGAACAACTATGGAATTTTGCCTCGCCTGCTGCTATTGCATTGATTCATCCTAGTCTTCTTCCTGTAGCACTAATGGCTTTCGTTGCTAAGGTATTAACTTTTTTACTTTTTTGGATAAGGTAAGATGTTCTATTAATAGAAATGTATCAAGGTGCGAAAGAGGTTTGAAAAAGAGCAGGACTTGAATAGAAGTTACAGGAAGACTAAAGGCTTGAAGATAATTATTTACCTTACATCCTGCTATACTTTGTACAGCTTGCTGTAATTGGTGGAGGTCCTCTGGTTGGCAAGCTTATGGATCACTTTCCGAGGGTACCTGCATATAATTGTCTATCTATAGTCCAGGTATCC…	T2T	MODIFIED	1	0	0	3	0.0199375
----------------------------------------------------------------------------------------------------------------------TAATGGCTTTCGTTGCTAAGGTATTAACTTTTTTACTTTTTTGGATAAGGTAAGATGTTCTATTAATAGAAATGTATCAAGGTGCGAAAGAGGTTTGAAAAAGAGCAGGACTTGAATAGAAGTTACAGGAAGACTAAAGGCTTGAAGATAATTATTTACCTTACATCCTGCTATACTTTGTACAGCTTGCTGTAATTGGTGGAGGTCCTCTGGTTGGCAAGCTTATGGATCACTTTCCGAGGGGTACCTGCATATAATTGTCTATCTATAGTCCAGGTATC…	TGCATTCGAACAGCTTTATATGCTAGTTGCCTGGCTGGGAATTTGGTGGAACAACTATGGAATTTTGCCTCGCCTGCTGCTATTGCATTGATTCATCCTAGTCTTCTTCCTGTAGCACTAATGGCTTTCGTTGCTAAGGTATTAACTTTTTTACTTTTTTGGATAAGGTAAGATGTTCTATTAATAGAAATGTATCAAGGTGCGAAAGAGGTTTGAAAAAGAGCAGGACTTGAATAGAAGTTACAGGAAGACTAAAGGCTTGAAGATAATTATTTACCTTACATCCTGCTATACTTTGTACAGCTTGCTGTAATTGGTGGAGGTCCTCTGGTTGGCAAGCTTATGGATCACTTTCCGAGG-GTACCTGCATATAATTGTCTATCTATAGTCCAGGTATC…	T2T	MODIFIED	0	1	0	3	0.0199375
----------------------------------------------------------------------------------------------------------------------TAATGGCTTTCGTTGCTAAGGTATTAACTTTTTTACTTTTTTGGATAAGGTAAGATGTTCTATTAATAGAAATGTATCAAGGTGCGAAAGAGGTTTGAAAAAGAGCAGGACTTGAATAGAAGTTACAGGAAGACTAAAGGCTTGAAGATAATTATTTACCTTACATCCTGCTATACTTTGTACAGCTTGCTGTAATTGGTGGAGGTCCTCTGGTTGGCAAGCTTATGGATCACTTTCCGAGGGTACCTGCATATAATTGTCTATCTATAGTCCAGGTATCC…	TGCATTCGAACAGCTTTATATGCTAGTTGCCTGGCTGGGAATTTGGTGGAACAACTATGGAATTTTGCCTCGCCTGCTGCTATTGCATTGATTCATCCTAGTCTTCTTCCTGTAGCACTAATGGCTTTCGTTGCTAAGGTATTAACTTTTTTACTTTTTTGGATAAGGTAAGATGTTCTATTAATAGAAATGTATCAAGGTGCGAAAGAGGTTTGAAAAAGAGCAGGACTTGAATAGAAGTTACAGGAAGACTAAAGGCTTGAAGATAATTATTTACCTTACATCCTGCTATACTTTGTACAGCTTGCTGTAATTGGTGGAGGTCCTCTGGTTGGCAAGCTTATGGATCACTTTCCGAGGGTACCTGCATATAATTGTCTATCTATAGTCCAGGTATCC…	T2T	UNMODIFIED	0	0	0	3	0.0199375
----------------------------------------------------------------------------------------------------------------------TAATGGCTTTCGTTGCTAAGGTATTAAATTTTTTACTTTTTTGGATAAGGTAAGATGTTCTATTAATAGAAATGTATCAAGGTGCGAAAGAGGTTTGAAAAAGAGCAGGACTTGAATAGAAGTTACAGGAAGACTAAAGGCTTGAAGATAATTATTTACCTTACATCCTGCTATACTTTGTACAGCTTGCTGTAATTGGTGGAGGTCCTCTGGTTGGCAAGCTTATGGATCACTTTCCGAGGTGTACCTGCATATAATTGTCTATCTATAGTCCAGGTATC…	TGCATTCGAACAGCTTTATATGCTAGTTGCCTGGCTGGGAATTTGGTGGAACAACTATGGAATTTTGCCTCGCCTGCTGCTATTGCATTGATTCATCCTAGTCTTCTTCCTGTAGCACTAATGGCTTTCGTTGCTAAGGTATTAACTTTTTTACTTTTTTGGATAAGGTAAGATGTTCTATTAATAGAAATGTATCAAGGTGCGAAAGAGGTTTGAAAAAGAGCAGGACTTGAATAGAAGTTACAGGAAGACTAAAGGCTTGAAGATAATTATTTACCTTACATCCTGCTATACTTTGTACAGCTTGCTGTAATTGGTGGAGGTCCTCTGGTTGGCAAGCTTATGGATCACTTTCCGAGG-GTACCTGCATATAATTGTCTATCTATAGTCCAGGTATC…	T2T	MODIFIED	0	1	0	3	0.0199375
----------------------------------------------------------------------------------------------------------------------TAATGGCTTTCGTTGCTAAGGTATTAACTTTTTTACTTTTTTGGATAAGGTAAGATGTTCTATTAATAGAAATGTATCAAGGTGCGAAAGAGGTTTGAAAAAGAGCAGGACTTGAATAGAAGTTACAGGAAGACTAAAGGCTTGAAGATAATTATTTACCTTACATCCTGCTATACTTTGTACAGCTTGCTGTAATTGGTGGAGGTCCTCTGGTTGGCAAGCTTATGGATCACTTTCCGAGGCGTACCTGCATATAATTGTCTATCTATAGTCCAGGTATC…	TGCATTCGAACAGCTTTATATGCTAGTTGCCTGGCTGGGAATTTGGTGGAACAACTATGGAATTTTGCCTCGCCTGCTGCTATTGCATTGATTCATCCTAGTCTTCTTCCTGTAGCACTAATGGCTTTCGTTGCTAAGGTATTAACTTTTTTACTTTTTTGGATAAGGTAAGATGTTCTATTAATAGAAATGTATCAAGGTGCGAAAGAGGTTTGAAAAAGAGCAGGACTTGAATAGAAGTTACAGGAAGACTAAAGGCTTGAAGATAATTATTTACCTTACATCCTGCTATACTTTGTACAGCTTGCTGTAATTGGTGGAGGTCCTCTGGTTGGCAAGCTTATGGATCACTTTCCGAGG-GTACCTGCATATAATTGTCTATCTATAGTCCAGGTATC…	T2T	MODIFIED	0	1	0	3	0.0199375
----------------------------------------------------------------------------------------------------------------------TAATGGCTTTCGTTGCTAAGGTATTAACTTTTTTACTTTTTTGGATAAGGTAAGATGTTCTATTAATAGAAATGTATCAAGGTGCGAAAGAGGTTTGAAAAAGAGCAGGACTTGAATAGAAGTTACAGGAAGACTAAAGGCTTGAAGATAATTATTTACCTTACATCCTGCTATACTTTGTACAGCTTGCTGTAATTGGTGGAGGTCCTCTGGTTGGCAAGCTTATGGATCACTTTCCGAGG-TACCTGCATATAATTGTCTATCTATAGTCCAGGTATCC…	TGCATTCGAACAGCTTTATATGCTAGTTGCCTGGCTGGGAATTTGGTGGAACAACTATGGAATTTTGCCTCGCCTGCTGCTATTGCATTGATTCATCCTAGTCTTCTTCCTGTAGCACTAATGGCTTTCGTTGCTAAGGTATTAACTTTTTTACTTTTTTGGATAAGGTAAGATGTTCTATTAATAGAAATGTATCAAGGTGCGAAAGAGGTTTGAAAAAGAGCAGGACTTGAATAGAAGTTACAGGAAGACTAAAGGCTTGAAGATAATTATTTACCTTACATCCTGCTATACTTTGTACAGCTTGCTGTAATTGGTGGAGGTCCTCTGGTTGGCAAGCTTATGGATCACTTTCCGAGGGTACCTGCATATAATTGTCTATCTATAGTCCAGGTATCC…	T2T	MODIFIED	1	0	0	3	0.0199375
----------------------------------------------------------------------------------------------------------------------TAATGGCTTTCGTTGCTAAGGTATTAACTTTTTTACTTTTTTGGATAAGGTAAGATGTTCTATTAATAGAAATGTATCAAGGTGCGAAAGAGGTTTGAAAAAGAGCAGGACTTGAATAGAAGTTACAGGAAGACTAAAGGCTTGAAGATAATTATTTACCTTACATCCTGCTATACTTTGTACTGCTTGCTGTAATTGGTGGAGGTCCTCTGGTTGGCAAGCTTATGGATCACTTTCCGAGG-----TGCATATAATTGTCTATCTATAGTCCAGGTATCC…	TGCATTCGAACAGCTTTATATGCTAGTTGCCTGGCTGGGAATTTGGTGGAACAACTATGGAATTTTGCCTCGCCTGCTGCTATTGCATTGATTCATCCTAGTCTTCTTCCTGTAGCACTAATGGCTTTCGTTGCTAAGGTATTAACTTTTTTACTTTTTTGGATAAGGTAAGATGTTCTATTAATAGAAATGTATCAAGGTGCGAAAGAGGTTTGAAAAAGAGCAGGACTTGAATAGAAGTTACAGGAAGACTAAAGGCTTGAAGATAATTATTTACCTTACATCCTGCTATACTTTGTACAGCTTGCTGTAATTGGTGGAGGTCCTCTGGTTGGCAAGCTTATGGATCACTTTCCGAGGGTACCTGCATATAATTGTCTATCTATAGTCCAGGTATCC…	T2T	MODIFIED	5	0	0	3	0.0199375
----------------------------------------------------------------------------------------------------------------------TAATGGCTTTCGTTGCTAAGGTATTAACTTTTT-ACTTTTTTGGATAAGGTAAGATGTTCTATTAATAGAAATGTATCAAGGTGCGAAAGAGGTTTGAAAAAGAGCAGGACTTGAATAGAAGTTACAGGAAGACTAAAGGCTTGAAGATAATTATTTACCTTACATCCTGCTATACTTTGTACAGCTTGCTGTAATTGGTGGAGGTCCTCTGGTTGGCAAGCTTATGGATCACTTTCCGAGG-TACCTGCATATAATTGTCTATCTATAGTCCAGGTATCC…	TGCATTCGAACAGCTTTATATGCTAGTTGCCTGGCTGGGAATTTGGTGGAACAACTATGGAATTTTGCCTCGCCTGCTGCTATTGCATTGATTCATCCTAGTCTTCTTCCTGTAGCACTAATGGCTTTCGTTGCTAAGGTATTAACTTTTTTACTTTTTTGGATAAGGTAAGATGTTCTATTAATAGAAATGTATCAAGGTGCGAAAGAGGTTTGAAAAAGAGCAGGACTTGAATAGAAGTTACAGGAAGACTAAAGGCTTGAAGATAATTATTTACCTTACATCCTGCTATACTTTGTACAGCTTGCTGTAATTGGTGGAGGTCCTCTGGTTGGCAAGCTTATGGATCACTTTCCGAGGGTACCTGCATATAATTGTCTATCTATAGTCCAGGTATCC…	T2T	MODIFIED	1	0	0	3	0.0199375
----------------------------------------------------------------------------------------------------------------------TAATGGCTTTCGTTGCTAAGGTATTAACTTTTTTACTTTTTTGGATAAGGTAAGATGTTCTATTAATAGAAATGTATCAAGGTGCGAAAGAGGTTTGAAAAAGAGCAGGACTTGAATAGAAGTTACAGGAAGACTAAAGGCTTGAAGATAATTATTTACCTTACATCCTGCTATACTTTGTACAGCTTGCTGTAATTGGTGGAGGTCCTCTGGTTGGCAAGCTTATGGATCACTTTCCGAGG-TACCTGCATATAATTGTCTATCTATAGTCCAGGTATCC…	TGCATTCGAACAGCTTTATATGCTAGTTGCCTGGCTGGGAATTTGGTGGAACAACTATGGAATTTTGCCTCGCCTGCTGCTATTGCATTGATTCATCCTAGTCTTCTTCCTGTAGCACTAATGGCTTTCGTTGCTAAGGTATTAACTTTTTTACTTTTTTGGATAAGGTAAGATGTTCTATTAATAGAAATGTATCAAGGTGCGAAAGAGGTTTGAAAAAGAGCAGGACTTGAATAGAAGTTACAGGAAGACTAAAGGCTTGAAGATAATTATTTACCTTACATCCTGCTATACTTTGTACAGCTTGCTGTAATTGGTGGAGGTCCTCTGGTTGGCAAGCTTATGGATCACTTTCCGAGGGTACCTGCATATAATTGTCTATCTATAGTCCAGGTATCC…	T2T	MODIFIED	1	0	0	3	0.0199375
----------------------------------------------------------------------------------------------------------------------TAATGGCTTTCGTTGCTAAGGTATTAACTTTTTTACTTTTTTGGATAAGGTAAGATGTTCTATTAATAGAAATGTATCAAGGTGCGAAAGAGGTTTGAAAAAGAGCAGGACTTGAATAGAAGTTACAGGAAGACTAAAGGCTTGAAGATAATTATTTACCTTACATCCTGCTATACTTTGTACAGCTTGCTGTAATTGGTGGAGGTCCTCTGGTTGGCAAGCTTATGGATCACTTTCCGAGGGGTACCTGCATATAATTGTCTATCTATAGTCCAGGTATC…	TGCATTCGAACAGCTTTATATGCTAGTTGCCTGGCTGGGAATTTGGTGGAACAACTATGGAATTTTGCCTCGCCTGCTGCTATTGCATTGATTCATCCTAGTCTTCTTCCTGTAGCACTAATGGCTTTCGTTGCTAAGGTATTAACTTTTTTACTTTTTTGGATAAGGTAAGATGTTCTATTAATAGAAATGTATCAAGGTGCGAAAGAGGTTTGAAAAAGAGCAGGACTTGAATAGAAGTTACAGGAAGACTAAAGGCTTGAAGATAATTATTTACCTTACATCCTGCTATACTTTGTACAGCTTGCTGTAATTGGTGGAGGTCCTCTGGTTGGCAAGCTTATGGATCACTTTCCGAGG-GTACCTGCATATAATTGTCTATCTATAGTCCAGGTATC…	T2T	MODIFIED	0	1	0	3	0.0199375
----------------------------------------------------------------------------------------------------------------------TAATGGCTTTCGTTGCTAAGGTATTAACTTTTTTACTTTTTTGGATAAGGTAAGATGTTCTATTAATAGAAATGTATCAAGGTGCGAAAGAGGTTTGAAAAAGAGCAGGACTTGAATAGAAGTTACAGGAAGACTAAAGGCTTGAAGATAATTATTTACCTTACATCCTGCTATACTTTGTACAGCTTGCTGTAATTGGTGGAGGTCCTCTGGTTGGCAAGCTTATGGATCACTTTCCGAGGGTACCTGCATATAATTGTCTATCTATAGTCCAGGTATCC…	TGCATTCGAACAGCTTTATATGCTAGTTGCCTGGCTGGGAATTTGGTGGAACAACTATGGAATTTTGCCTCGCCTGCTGCTATTGCATTGATTCATCCTAGTCTTCTTCCTGTAGCACTAATGGCTTTCGTTGCTAAGGTATTAACTTTTTTACTTTTTTGGATAAGGTAAGATGTTCTATTAATAGAAATGTATCAAGGTGCGAAAGAGGTTTGAAAAAGAGCAGGACTTGAATAGAAGTTACAGGAAGACTAAAGGCTTGAAGATAATTATTTACCTTACATCCTGCTATACTTTGTACAGCTTGCTGTAATTGGTGGAGGTCCTCTGGTTGGCAAGCTTATGGATCACTTTCCGAGGGTACCTGCATATAATTGTCTATCTATAGTCCAGGTATCC…	T2T	UNMODIFIED	0	0	0	3	0.0199375
----------------------------------------------------------------------------------------------------------------------TAATGGCTTTCGTTGCTAAGGTATTAACTTTTTTACTTTTTTGGATAAGGTAAGATGTTCTATTAATAGAAATGTATCAAGGTGCGAAAGAGGTTTGAAAAAGAGCAGGACTTGAATAGAAGTTACAGGAAGACTAAAGGCTTGAAGATAATTATTTACCTTACATCCTGCTATACTTTGTACAGCTTGCTGTAATTGGTGGAGGTCCTCTGGTTGGCAAGCTTATGGATCACTTTCCGAGG--------------------CTCTATAGTCCAGGTATCC…	TGCATTCGAACAGCTTTATATGCTAGTTGCCTGGCTGGGAATTTGGTGGAACAACTATGGAATTTTGCCTCGCCTGCTGCTATTGCATTGATTCATCCTAGTCTTCTTCCTGTAGCACTAATGGCTTTCGTTGCTAAGGTATTAACTTTTTTACTTTTTTGGATAAGGTAAGATGTTCTATTAATAGAAATGTATCAAGGTGCGAAAGAGGTTTGAAAAAGAGCAGGACTTGAATAGAAGTTACAGGAAGACTAAAGGCTTGAAGATAATTATTTACCTTACATCCTGCTATACTTTGTACAGCTTGCTGTAATTGGTGGAGGTCCTCTGGTTGGCAAGCTTATGGATCACTTTCCGAGGGTACCTGCATATAATTGTCTATCTATAGTCCAGGTATCC…	T2T	MODIFIED	20	0	0	3	0.0199375
----------------------------------------------------------------------------------------------------------------------TAATGGCTTTCGTTGCTAAGGTATTAACTTTTTTACTTTTTTGGATAAGGTAAGATGTTCTATTAATAGAAATGTATCAAGGTGCGAAAGAGGTTTGAAAAAGAGCAGGACTTGAATAGAAGTTACAGGAAGACTAAAGGCTTGAAGATAATTATTTACCTTACATCCTGCTATACTTTGTACAGCTTGCTGTAATTGGTGGAGGTCCTCTGGTTGGCAAGCTTATGGATCACTTTCCGAGG-TACCTGCATATAATTGTCTATCTATAGTCCAGGTATCC…	TGCATTCGAACAGCTTTATATGCTAGTTGCCTGGCTGGGAATTTGGTGGAACAACTATGGAATTTTGCCTCGCCTGCTGCTATTGCATTGATTCATCCTAGTCTTCTTCCTGTAGCACTAATGGCTTTCGTTGCTAAGGTATTAACTTTTTTACTTTTTTGGATAAGGTAAGATGTTCTATTAATAGAAATGTATCAAGGTGCGAAAGAGGTTTGAAAAAGAGCAGGACTTGAATAGAAGTTACAGGAAGACTAAAGGCTTGAAGATAATTATTTACCTTACATCCTGCTATACTTTGTACAGCTTGCTGTAATTGGTGGAGGTCCTCTGGTTGGCAAGCTTATGGATCACTTTCCGAGGGTACCTGCATATAATTGTCTATCTATAGTCCAGGTATCC…	T2T	MODIFIED	1	0	0	3	0.0199375
----------------------------------------------------------------------------------------------------------------------TAATGGCTT-CGTTGCTAAGGTATTAACTTTTTTACTTTTTTGGATAAGGTAAGATGTTCTATTAATAGAAATGTATCAAGGTGCGAAAGAGGTTTGAAAAAGAGCAGGACTTGAATAGAAGTTACAGGAAGACTAAAGGCTTGAAGATAATTATTTACCTTACATCCTGCTATACTTTGTACAGCTTGCTGTAATTGGTGGAGGTCCTCTGGTTGGCAAGCTTATGGATCACTTTCCGAGGTGTACCTGCATATAATTGTCTATCTATAGTCCAGGTATC…	TGCATTCGAACAGCTTTATATGCTAGTTGCCTGGCTGGGAATTTGGTGGAACAACTATGGAATTTTGCCTCGCCTGCTGCTATTGCATTGATTCATCCTAGTCTTCTTCCTGTAGCACTAATGGCTTTCGTTGCTAAGGTATTAACTTTTTTACTTTTTTGGATAAGGTAAGATGTTCTATTAATAGAAATGTATCAAGGTGCGAAAGAGGTTTGAAAAAGAGCAGGACTTGAATAGAAGTTACAGGAAGACTAAAGGCTTGAAGATAATTATTTACCTTACATCCTGCTATACTTTGTACAGCTTGCTGTAATTGGTGGAGGTCCTCTGGTTGGCAAGCTTATGGATCACTTTCCGAGG-GTACCTGCATATAATTGTCTATCTATAGTCCAGGTATC…	T2T	MODIFIED	0	1	0	3	0.0199375
----------------------------------------------------------------------------------------------------------------------TAATGGCTTTCGTTGCTAAGGTATTAACTTTTTTACTTTTTTGGATAAGGTAAGATGTTCTATTAATAGAAATGTATCAAGGTGCGAAAGAGGTTTGAAAAAGAGCAGGACTTGAATAGAAGTTACAGGAAGACTAAAGGCTTGAAGATAATTATTTACCTTACATCCTGCTATACTTTGTACAGCTTGCTGTAATTGGTGGAGGTCCTCTGGTTGGCAAGCTTATGGATCACTTTCCGAGGGTACCTGCATATAATTGTCTATCTATAGTCCAGGTATCC…	TGCATTCGAACAGCTTTATATGCTAGTTGCCTGGCTGGGAATTTGGTGGAACAACTATGGAATTTTGCCTCGCCTGCTGCTATTGCATTGATTCATCCTAGTCTTCTTCCTGTAGCACTAATGGCTTTCGTTGCTAAGGTATTAACTTTTTTACTTTTTTGGATAAGGTAAGATGTTCTATTAATAGAAATGTATCAAGGTGCGAAAGAGGTTTGAAAAAGAGCAGGACTTGAATAGAAGTTACAGGAAGACTAAAGGCTTGAAGATAATTATTTACCTTACATCCTGCTATACTTTGTACAGCTTGCTGTAATTGGTGGAGGTCCTCTGGTTGGCAAGCTTATGGATCACTTTCCGAGGGTACCTGCATATAATTGTCTATCTATAGTCCAGGTATCC…	T2T	UNMODIFIED	0	0	0	3	0.0199375
----------------------------------------------------------------------------------------------------------------------TAATGGCTTTCGTTGCTAAGGTATTAAATTTT--ACTTTCTTGGATAAGGTAAGATGTTTTATTTTATTAATAGAAAGGTATCAAGGTGCGAAAGAGGTTTGAAAAAGAGCAGGACTTGAATAGAAGTTACAGGAAGACTAAAGGCTTGAAGATAATTATTTACCTTACATCCTGCTATACTTTGTACAGCTTGCTGTAATTGGTGGAGGTCCTCTGGTTGGCAAGCTTATGGATCACTTTCCGAGG-TACCTGCATATAATTGTCTATCTATAGTCCAGG…	TGCATTCGAACAGCTTTATATGCTAGTTGCCTGGCTGGGAATTTGGTGGAACAACTATGGAATTTTGCCTCGCCTGCTGCTATTGCATTGATTCATCCTAGTCTTCTTCCTGTAGCACTAATGGCTTTCGTTGCTAAGGTATTAACTTTTTTACTTTTTTGGATAAGGTAAGATGTTCTATT-----AATAGAAATGTATCAAGGTGCGAAAGAGGTTTGAAAAAGAGCAGGACTTGAATAGAAGTTACAGGAAGACTAAAGGCTTGAAGATAATTATTTACCTTACATCCTGCTATACTTTGTACAGCTTGCTGTAATTGGTGGAGGTCCTCTGGTTGGCAAGCTTATGGATCACTTTCCGAGGGTACCTGCATATAATTGTCTATCTATAGTCCAGG…	T2T	MODIFIED	1	0	0	3	0.0199375
----------------------------------------------------------------------------------------------------------------------TAATGGCTTTCGTTGCTAAGGTATTAACTTTTTTACTTTTTTGGATAAGGTAAGATGTTCTATTAATAGAAATGTATCAAGGTGCGAAAGAGGTTTGAAAAAGAGCAGGACTTGAATAGAAGTTACAGGAAGACTAAAGGCTTGAAGATAATTATTTACCTTACATCCTGCTATACTTTGTACAGCTTGCTGTAATTGGTGGAGGTCCTCTGGTTGGCAAGCTTATGGATCACTTTCCGAGGGTACCTGCATATAATTGTCTATCTATAGTCCAGGTATCC…	TGCATTCGAACAGCTTTATATGCTAGTTGCCTGGCTGGGAATTTGGTGGAACAACTATGGAATTTTGCCTCGCCTGCTGCTATTGCATTGATTCATCCTAGTCTTCTTCCTGTAGCACTAATGGCTTTCGTTGCTAAGGTATTAACTTTTTTACTTTTTTGGATAAGGTAAGATGTTCTATTAATAGAAATGTATCAAGGTGCGAAAGAGGTTTGAAAAAGAGCAGGACTTGAATAGAAGTTACAGGAAGACTAAAGGCTTGAAGATAATTATTTACCTTACATCCTGCTATACTTTGTACAGCTTGCTGTAATTGGTGGAGGTCCTCTGGTTGGCAAGCTTATGGATCACTTTCCGAGGGTACCTGCATATAATTGTCTATCTATAGTCCAGGTATCC…	T2T	UNMODIFIED	0	0	0	3	0.0199375
----------------------------------------------------------------------------------------------------------------------TAATGGCTTTCGTTGCTAAGGTATTAACTTTTTTACTTTTTTGGATAAGGTAAGATGTTCTATTAATAGAAATGTATCAAGGTGCGAAAGAGGTTTGAAAAAGAGCAGGACTTGAATAGAAGTTACAGGAAGACTAAAGGCTTGAAGATAATTATTTACCTTACATCCTGCTATACTTTGTACAGCTTGCTGTAATTGGTGGAGGTCCTCTGGTTGGCAAGCTTATGGATCACTTTCCGAGG-TACCTGCATATAATTGTCTATCTATAGTCCAGGTATCC…	TGCATTCGAACAGCTTTATATGCTAGTTGCCTGGCTGGGAATTTGGTGGAACAACTATGGAATTTTGCCTCGCCTGCTGCTATTGCATTGATTCATCCTAGTCTTCTTCCTGTAGCACTAATGGCTTTCGTTGCTAAGGTATTAACTTTTTTACTTTTTTGGATAAGGTAAGATGTTCTATTAATAGAAATGTATCAAGGTGCGAAAGAGGTTTGAAAAAGAGCAGGACTTGAATAGAAGTTACAGGAAGACTAAAGGCTTGAAGATAATTATTTACCTTACATCCTGCTATACTTTGTACAGCTTGCTGTAATTGGTGGAGGTCCTCTGGTTGGCAAGCTTATGGATCACTTTCCGAGGGTACCTGCATATAATTGTCTATCTATAGTCCAGGTATCC…	T2T	MODIFIED	1	0	0	3	0.0199375
----------------------------------------------------------------------------------------------------------------------TAATGGCTTTCGTTGCTAAGGTATTAACTTTTTTACTTTTTTGGATAAGGTAAGATGTTCTATTAATAGAAATGTATCAAGGTGCGAAAGAGGTTTGAAAAAGAGCAGGACTTGAATAGAAGTTACAGGAAGACTAAAGGCTTGAAGATAATTATTTACCTTACATCCTGCTATACTTTGTACAGCTTGCTGTAATTGGTGGAGGTCCTCTGGTTGGCAAGCTTATGGATCACTTTCCGAGGGTACCTGCATATAATTGTCTATCTATAGTCCAGGTATCC…	TGCATTCGAACAGCTTTATATGCTAGTTGCCTGGCTGGGAATTTGGTGGAACAACTATGGAATTTTGCCTCGCCTGCTGCTATTGCATTGATTCATCCTAGTCTTCTTCCTGTAGCACTAATGGCTTTCGTTGCTAAGGTATTAACTTTTTTACTTTTTTGGATAAGGTAAGATGTTCTATTAATAGAAATGTATCAAGGTGCGAAAGAGGTTTGAAAAAGAGCAGGACTTGAATAGAAGTTACAGGAAGACTAAAGGCTTGAAGATAATTATTTACCTTACATCCTGCTATACTTTGTACAGCTTGCTGTAATTGGTGGAGGTCCTCTGGTTGGCAAGCTTATGGATCACTTTCCGAGGGTACCTGCATATAATTGTCTATCTATAGTCCAGGTATCC…	T2T	UNMODIFIED	0	0	0	3	0.0199375
----------------------------------------------------------------------------------------------------------------------TAATGGCTTTCGTTGCTAAGGTATTAACTTTTTTACTTTTTTGGATAAGGTAAGATGTTCTATTAATAGAAATGTATCAAGGTGCGAAAGAGGTTTGAAAAAGAGCAGGACTTGAATAGAAGTTACAGGAAGACTAAAGGCTTGAAGATAATTATTTACCTTACATCCTGCTATACTTTGTACAGCTTGCTGTAATTGGTGGAGGTCCTCTGGTTGGCAAGCTTATGGATCACTTTCCGAGG-TACCTGCATATAATTGTCTATCTATAGTCCAGGTATCC…	TGCATTCGAACAGCTTTATATGCTAGTTGCCTGGCTGGGAATTTGGTGGAACAACTATGGAATTTTGCCTCGCCTGCTGCTATTGCATTGATTCATCCTAGTCTTCTTCCTGTAGCACTAATGGCTTTCGTTGCTAAGGTATTAACTTTTTTACTTTTTTGGATAAGGTAAGATGTTCTATTAATAGAAATGTATCAAGGTGCGAAAGAGGTTTGAAAAAGAGCAGGACTTGAATAGAAGTTACAGGAAGACTAAAGGCTTGAAGATAATTATTTACCTTACATCCTGCTATACTTTGTACAGCTTGCTGTAATTGGTGGAGGTCCTCTGGTTGGCAAGCTTATGGATCACTTTCCGAGGGTACCTGCATATAATTGTCTATCTATAGTCCAGGTATCC…	T2T	MODIFIED	1	0	0	3	0.0199375
----------------------------------------------------------------------------------------------------------------------TAATGGCTTTCGTTGCTAAGGTATTAACTTTTTTACTTTTTTGGATAAGGTAAGATGTTCTATTAATAGAAATGTATCAAGGTGCGAAAGAGGTTT-AAAAAGAGCAGGACGGTCCTTGATTAGAAGTTACAGGAAGACTAAAGGCTTGAAGATAATTATTTACCTTACATCCTGCTATACTTTGTACAGCTTGCTGTAATTGGTGGAGGTCCTCTGGTTGGCAAGCTTATGGATCACTTTCCGAGG-TACCTGCATATAATTGTCTATCTATAGTCCAGG…	TGCATTCGAACAGCTTTATATGCTAGTTGCCTGGCTGGGAATTTGGTGGAACAACTATGGAATTTTGCCTCGCCTGCTGCTATTGCATTGATTCATCCTAGTCTTCTTCCTGTAGCACTAATGGCTTTCGTTGCTAAGGTATTAACTTTTTTACTTTTTTGGATAAGGTAAGATGTTCTATTAATAGAAATGTATCAAGGTGCGAAAGAGGTTTGAAAAAGAGCAGGAC-----TTGAATAGAAGTTACAGGAAGACTAAAGGCTTGAAGATAATTATTTACCTTACATCCTGCTATACTTTGTACAGCTTGCTGTAATTGGTGGAGGTCCTCTGGTTGGCAAGCTTATGGATCACTTTCCGAGGGTACCTGCATATAATTGTCTATCTATAGTCCAGG…	T2T	MODIFIED	1	0	0	3	0.0199375
----------------------------------------------------------------------------------------------------------------------TAATGGCTTTCGTTGCTAAGGTATTAACTTTTTTACTTTTTTGGATAAGGTAAGATGTTCTATTAATAGAAATGTATCAAGGTGCGAAAGAGGTTTGAAAAAGAGCAGGACTTGAATAGAAGTTACAGGAAGA--------------------ATTTAAGCTAC---CTGCATATACCTGGACCAAATTTAAGCTATTTATTGAGGATGAATCAACTATGGAT--CAATATT-----TCACTTTCCGAGGTACCAAAATTGGACCAAATTTAAGCTATTTA…	TGCATTCGAACAGCTTTATATGCTAGTTGCCTGGCTGGGAATTTGGTGGAACAACTATGGAATTTTGCCTCGCCTGCTGCTATTGCATTGATTCATCCTAGTCTTCTTCCTGTAGCACTAATGGCTTTCGTTGCTAAGGTATTAACTTTTTTACTTTTTTGGATAAGGTAAGATGTTCTATTAATAGAAATGTATCAAGGTGCGAAAGAGGTTTGAAAAAGAGCAGGACTTGAATAGAAGTTACAGGAAGACTAAAGGCTTGAAGATAATTATTTACCTTACATCCTGC-TATACTTTGTACAGCTTGCTGTAATTGGTGGAGGTC-------CTCTGGTTGGCAAGCTTATGGATCACTTTCCGAGG-------------------------------…	T2T	MODIFIED	0	92	1	3	0.0199375
----------------------------------------------------------------------------------------------------------------------TAATGGCTTTCGTTGCTAAGGTATTAACTTTTTTACTTTTTTGGATAAGGTAAGATGTTCTATTAATAGAAATGTATCAAGGTGCGAAAGAGGTTTGAAAAAGAGCAGGACTTGAATAGAAGTTACAGGAAGACTAAAGGCTTGAAGATAATTATTTACCTTACATCCTGCTATACTTTGTACAGCTTGCTGTAATTGGTGGAGGTCCTCTGGTTGGCAAGCTTATGGATCACTTTCCGAGG--ACCTGCATATAATTGTCTATCTATAGTCCAGGTATCC…	TGCATTCGAACAGCTTTATATGCTAGTTGCCTGGCTGGGAATTTGGTGGAACAACTATGGAATTTTGCCTCGCCTGCTGCTATTGCATTGATTCATCCTAGTCTTCTTCCTGTAGCACTAATGGCTTTCGTTGCTAAGGTATTAACTTTTTTACTTTTTTGGATAAGGTAAGATGTTCTATTAATAGAAATGTATCAAGGTGCGAAAGAGGTTTGAAAAAGAGCAGGACTTGAATAGAAGTTACAGGAAGACTAAAGGCTTGAAGATAATTATTTACCTTACATCCTGCTATACTTTGTACAGCTTGCTGTAATTGGTGGAGGTCCTCTGGTTGGCAAGCTTATGGATCACTTTCCGAGGGTACCTGCATATAATTGTCTATCTATAGTCCAGGTATCC…	T2T	MODIFIED	2	0	0	3	0.0199375
----------------------------------------------------------------------------------------------------------------------TAATGGCTTTCGTTGCTAAGGTATTAACTTTTTTACTTTTTTGGATAAGGTAAGATGTTCTATTAATAGAAATGTATCAAGGTGCGAAAGAGGTTTGAAAAAGAGCAGGACTTGAATAGAAGTTACAGGAAGACTAAAGGCTTGAAGATAATTATTTACCTTACATCCTGCTATACTTTGTACAGCTTGCTGTAATTGGTGGAGGTCCTCTGGTTGGCAAGCTTATGGATCACTTTCCGAGGGTACCTGCATATAATTGTCTATCTATAGTCCAGGTATCC…	TGCATTCGAACAGCTTTATATGCTAGTTGCCTGGCTGGGAATTTGGTGGAACAACTATGGAATTTTGCCTCGCCTGCTGCTATTGCATTGATTCATCCTAGTCTTCTTCCTGTAGCACTAATGGCTTTCGTTGCTAAGGTATTAACTTTTTTACTTTTTTGGATAAGGTAAGATGTTCTATTAATAGAAATGTATCAAGGTGCGAAAGAGGTTTGAAAAAGAGCAGGACTTGAATAGAAGTTACAGGAAGACTAAAGGCTTGAAGATAATTATTTACCTTACATCCTGCTATACTTTGTACAGCTTGCTGTAATTGGTGGAGGTCCTCTGGTTGGCAAGCTTATGGATCACTTTCCGAGGGTACCTGCATATAATTGTCTATCTATAGTCCAGGTATCC…	T2T	UNMODIFIED	0	0	0	3	0.0199375
----------------------------------------------------------------------------------------------------------------------TAATGGCTTTCGTTGCTAAGGTATTAACTTTTTTACTTTTTTGGATAAGGTAAGATGTTCTATTAATAGAAATGTATCAAGGTGCGAAAGAGGTTTGAAAAAGAGCAGGACTTGAATAGAAGTTACAGGAAGACTAAAGGCTTGAAGATAATTATTTACCTTACATCCTGCTATACTTTGTACAGCTTGCTGTAATTGGTGGAGGTCCTCTGGTTGGCAAGCTTATGGATCACTTTCCGAGG-TACCTGCATATAATTGTCTATCTATAGTCCAGGTATCC…	TGCATTCGAACAGCTTTATATGCTAGTTGCCTGGCTGGGAATTTGGTGGAACAACTATGGAATTTTGCCTCGCCTGCTGCTATTGCATTGATTCATCCTAGTCTTCTTCCTGTAGCACTAATGGCTTTCGTTGCTAAGGTATTAACTTTTTTACTTTTTTGGATAAGGTAAGATGTTCTATTAATAGAAATGTATCAAGGTGCGAAAGAGGTTTGAAAAAGAGCAGGACTTGAATAGAAGTTACAGGAAGACTAAAGGCTTGAAGATAATTATTTACCTTACATCCTGCTATACTTTGTACAGCTTGCTGTAATTGGTGGAGGTCCTCTGGTTGGCAAGCTTATGGATCACTTTCCGAGGGTACCTGCATATAATTGTCTATCTATAGTCCAGGTATCC…	T2T	MODIFIED	1	0	0	3	0.0199375
----------------------------------------------------------------------------------------------------------------------TAATGGCTTTCGTTGCTAAGGTATTAACTTTTTTACTTTTTTGGATAAGGTAAGATGTTCTATTAATAGAAATGTATCAAGGTGCGAAAGAGGTTTGAAAAAGAGCAGGACTTGAATAGAAGTTACAGGAAGACTAAAGGCTTGAAGATAATTATTTACCTTACATCCTGCTATACTTTGTACAGCTTGCTGTAATTGGTGGAGGTCCTCTGGTTGGCAAGCTTATGGATCACTTTCCGAGGGGTACCTGCATATAATTGTCTATCTATAGTCCAGGTATC…	TGCATTCGAACAGCTTTATATGCTAGTTGCCTGGCTGGGAATTTGGTGGAACAACTATGGAATTTTGCCTCGCCTGCTGCTATTGCATTGATTCATCCTAGTCTTCTTCCTGTAGCACTAATGGCTTTCGTTGCTAAGGTATTAACTTTTTTACTTTTTTGGATAAGGTAAGATGTTCTATTAATAGAAATGTATCAAGGTGCGAAAGAGGTTTGAAAAAGAGCAGGACTTGAATAGAAGTTACAGGAAGACTAAAGGCTTGAAGATAATTATTTACCTTACATCCTGCTATACTTTGTACAGCTTGCTGTAATTGGTGGAGGTCCTCTGGTTGGCAAGCTTATGGATCACTTTCCGAGG-GTACCTGCATATAATTGTCTATCTATAGTCCAGGTATC…	T2T	MODIFIED	0	1	0	3	0.0199375
----------------------------------------------------------------------------------------------------------------------TAATGGCTTTCGTTGCTAAGGTATTAACTTTTTTACTTTTTTGGATAAGGTAAGATGTTCTATTAATAGAAATGTATCAAGGTGCGAAAGAGGTTTGAAAAAGAGCAGGACTTGAATAGAAGTTACAGGAAGACTAAAGGCTTGAAGATAATTATTTACCTTACATCCTGCTATACTTTGTACAGCTTGCTGTAATTGGTGGAGGTCCTCTGGTTGGCAAGCTTATGGATCACTTTCCGAGGGTACCTGCATATAATTGTCTATCTATAGTACAGGTATCC…	TGCATTCGAACAGCTTTATATGCTAGTTGCCTGGCTGGGAATTTGGTGGAACAACTATGGAATTTTGCCTCGCCTGCTGCTATTGCATTGATTCATCCTAGTCTTCTTCCTGTAGCACTAATGGCTTTCGTTGCTAAGGTATTAACTTTTTTACTTTTTTGGATAAGGTAAGATGTTCTATTAATAGAAATGTATCAAGGTGCGAAAGAGGTTTGAAAAAGAGCAGGACTTGAATAGAAGTTACAGGAAGACTAAAGGCTTGAAGATAATTATTTACCTTACATCCTGCTATACTTTGTACAGCTTGCTGTAATTGGTGGAGGTCCTCTGGTTGGCAAGCTTATGGATCACTTTCCGAGGGTACCTGCATATAATTGTCTATCTATAGTCCAGGTATCC…	T2T	UNMODIFIED	0	0	0	3	0.0199375
----------------------------------------------------------------------------------------------------------------------TAATGGCTTTCGTTGCTAAGGTATTAACTTTTTTACTTTTTTGGATAAGGTAAGATGTTCTATTAATAGAAATGTATCAAGGTGCGAAAGAGGTTTGCAAAAGAGCAGGACTTGAATAGAAGTTACAGGAAGACTAAAGGCTTGAAGATAATTATTTACCTTACATCCTGCTATACTTTGTACAGCTTGCTGTAATTGGTGGAGGTCCTCTGGTTGGCAAGCTTATGGATCACTTTCCGAGGTGTACCTGCATATAATTGTCTATCTATAGTCCAGGTATC…	TGCATTCGAACAGCTTTATATGCTAGTTGCCTGGCTGGGAATTTGGTGGAACAACTATGGAATTTTGCCTCGCCTGCTGCTATTGCATTGATTCATCCTAGTCTTCTTCCTGTAGCACTAATGGCTTTCGTTGCTAAGGTATTAACTTTTTTACTTTTTTGGATAAGGTAAGATGTTCTATTAATAGAAATGTATCAAGGTGCGAAAGAGGTTTGAAAAAGAGCAGGACTTGAATAGAAGTTACAGGAAGACTAAAGGCTTGAAGATAATTATTTACCTTACATCCTGCTATACTTTGTACAGCTTGCTGTAATTGGTGGAGGTCCTCTGGTTGGCAAGCTTATGGATCACTTTCCGAGG-GTACCTGCATATAATTGTCTATCTATAGTCCAGGTATC…	T2T	MODIFIED	0	1	0	3	0.0199375
----------------------------------------------------------------------------------------------------------------------TAATGGCTTTCGTTGCTAAGGTATTAACTTTTTTACTTTTTTGGATAAGGTAAGATGTTCTATTAATAGAAATGTATCAAGGTGCGAAAGAGGTTTGAAAAAGAGCAGGACTTGAATAGAAGTTACAGGAAGACTAAAGGCTTGAAGATAATTATTTACCTTACATCCTGCTATACTTTGTACAGCTTGCTGTAATTGGTGGAGGTCCTCTGGTTGGCAAGCTTATGGATCACTTTCCGAGGTGTACCTGCATATAATTGTCTATCTATAGTCCAGGTATC…	TGCATTCGAACAGCTTTATATGCTAGTTGCCTGGCTGGGAATTTGGTGGAACAACTATGGAATTTTGCCTCGCCTGCTGCTATTGCATTGATTCATCCTAGTCTTCTTCCTGTAGCACTAATGGCTTTCGTTGCTAAGGTATTAACTTTTTTACTTTTTTGGATAAGGTAAGATGTTCTATTAATAGAAATGTATCAAGGTGCGAAAGAGGTTTGAAAAAGAGCAGGACTTGAATAGAAGTTACAGGAAGACTAAAGGCTTGAAGATAATTATTTACCTTACATCCTGCTATACTTTGTACAGCTTGCTGTAATTGGTGGAGGTCCTCTGGTTGGCAAGCTTATGGATCACTTTCCGAGG-GTACCTGCATATAATTGTCTATCTATAGTCCAGGTATC…	T2T	MODIFIED	0	1	0	3	0.0199375
----------------------------------------------------------------------------------------------------------------------TAATGGCTTTCGTTGCTAAGGTATTAAATTTT--ACTTTCTTGGATAAGGTAAGATGTTCTATTAATAGAAATGTATCAAGGTGCGAAAGAGGTTTGAAAAAGAGCAGGACTTGAATAGAAGTTACAGGAAGACTAAAGGCTTGAAGATAATTATTTACCTTACATCCTGCTATACTTTGTACAGCTTGCTGTAATTGGTGGAGGTCCTCTGGTTGGCAAGCTTATGGATCACTTTCCGAG--TACCTGCATATAATTGTCTATCTATAGTCCAGGTATCC…	TGCATTCGAACAGCTTTATATGCTAGTTGCCTGGCTGGGAATTTGGTGGAACAACTATGGAATTTTGCCTCGCCTGCTGCTATTGCATTGATTCATCCTAGTCTTCTTCCTGTAGCACTAATGGCTTTCGTTGCTAAGGTATTAACTTTTTTACTTTTTTGGATAAGGTAAGATGTTCTATTAATAGAAATGTATCAAGGTGCGAAAGAGGTTTGAAAAAGAGCAGGACTTGAATAGAAGTTACAGGAAGACTAAAGGCTTGAAGATAATTATTTACCTTACATCCTGCTATACTTTGTACAGCTTGCTGTAATTGGTGGAGGTCCTCTGGTTGGCAAGCTTATGGATCACTTTCCGAGGGTACCTGCATATAATTGTCTATCTATAGTCCAGGTATCC…	T2T	MODIFIED	2	0	0	3	0.0199375
----------------------------------------------------------------------------------------------------------------------TAATGGCTTTCGTTGCTAAGGTATTAACTTTTTTACTTTTTTGGATAAGGTAAGATGTTCTATTAATAGAAATGTATCAAGGTGCGAAAGAGGTTTGAAAAAGAGCAGGACTTGAATAGAAGTTACAGGAAGACTAAAGGCTTGAAGATAATTATTTACCTTACATCCTGCTATACTTTGTACAGCTTGCTGTAATTGGTGGAGGTCCTCTGGTTGGCAAGCTTATGGATCACTTTCCGAGGGTACCTGCATATAATTGTCTATCTATAGTCCAGGTATCC…	TGCATTCGAACAGCTTTATATGCTAGTTGCCTGGCTGGGAATTTGGTGGAACAACTATGGAATTTTGCCTCGCCTGCTGCTATTGCATTGATTCATCCTAGTCTTCTTCCTGTAGCACTAATGGCTTTCGTTGCTAAGGTATTAACTTTTTTACTTTTTTGGATAAGGTAAGATGTTCTATTAATAGAAATGTATCAAGGTGCGAAAGAGGTTTGAAAAAGAGCAGGACTTGAATAGAAGTTACAGGAAGACTAAAGGCTTGAAGATAATTATTTACCTTACATCCTGCTATACTTTGTACAGCTTGCTGTAATTGGTGGAGGTCCTCTGGTTGGCAAGCTTATGGATCACTTTCCGAGGGTACCTGCATATAATTGTCTATCTATAGTCCAGGTATCC…	T2T	UNMODIFIED	0	0	0	3	0.0199375
----------------------------------------------------------------------------------------------------------------------TAATGGCTTTCGTTGCTAAGGTATTAACTTTTTTACTTTTTTGGATAAGGTAAGATGTTCTATTAATAGAAATGTATCAAGGTGCGAAAGAGGTTTGAAAAAGAGCAGGACTTGAATAGAAGTTACAGGAAGACTAAAGGCTTGAAGATAATTATTTACCTTACATCCTGCTATACTTTGTACAGCTTGCTGTAATTGGTGGAGGTCCTCTGGTTGGCAAGCTTATGGATCACTTTCCGAGGTATCCTTTACCTTGATACATCCTGCTATACTTTGTACCT…	TGCATTCGAACAGCTTTATATGCTAGTTGCCTGGCTGGGAATTTGGTGGAACAACTATGGAATTTTGCCTCGCCTGCTGCTATTGCATTGATTCATCCTAGTCTTCTTCCTGTAGCACTAATGGCTTTCGTTGCTAAGGTATTAACTTTTTTACTTTTTTGGATAAGGTAAGATGTTCTATTAATAGAAATGTATCAAGGTGCGAAAGAGGTTTGAAAAAGAGCAGGACTTGAATAGAAGTTACAGGAAGACTAAAGGCTTGAAGATAATTATTTACCTTACATCCTGCTATACTTTGTACAGCTTGCTGTAATTGGTGGAGGTCCTCTGGTTGGCAAGCTTATGGATCACTTTCCGAGG---------------------------------GTACCT…	T2T	MODIFIED	0	33	0	3	0.0199375
----------------------------------------------------------------------------------------------------------------------TAATGGCTTTCGTTGCTAAGGTATTAACTTTTTTACTTTTTTGGATAAGGTAAGATGTTCTATTAATAGAAATGTATCAAGGTGCGAAAGAGGTTTGAAAAAGAGCAGGACTTGAATAGAAGTTACAGGAAGACTAAAGGCTTGAAGATAATTATTTACCTTACATCCTGCTATACTTTGTACAGCTTGCTGTAATTGGTGGAGGTCCTCTGGTTGGCAAGCTTATGGATCACTTTCCGAGGTGTACCTGCATATAATTGTCTATCTATAGTCCAGGTATC…	TGCATTCGAACAGCTTTATATGCTAGTTGCCTGGCTGGGAATTTGGTGGAACAACTATGGAATTTTGCCTCGCCTGCTGCTATTGCATTGATTCATCCTAGTCTTCTTCCTGTAGCACTAATGGCTTTCGTTGCTAAGGTATTAACTTTTTTACTTTTTTGGATAAGGTAAGATGTTCTATTAATAGAAATGTATCAAGGTGCGAAAGAGGTTTGAAAAAGAGCAGGACTTGAATAGAAGTTACAGGAAGACTAAAGGCTTGAAGATAATTATTTACCTTACATCCTGCTATACTTTGTACAGCTTGCTGTAATTGGTGGAGGTCCTCTGGTTGGCAAGCTTATGGATCACTTTCCGAGG-GTACCTGCATATAATTGTCTATCTATAGTCCAGGTATC…	T2T	MODIFIED	0	1	0	3	0.0199375
----------------------------------------------------------------------------------------------------------------------TAATGGCTTTCGTTGCTAAGGTATTAACTTTTTTACTTTTTTGGATAAGGTAAGATGTTCTATTAATAGAAATGTATCAAGGTGCGAAAGAGGTTTGAAAAAGAGCAGGACTTGAATAGAAGTTACAGGAAGACTAAAGGCTTGAAGATAATTATTTACCTTACATCCTGCTATACTTTGTACAGCTTGCTGTAATTGGTGGAGGTCCTCTGGTTGGCAAGCTTATGGATCACTTTCCGAG----------TATAATTGTCTATCTATAGTCCAGGTATCC…	TGCATTCGAACAGCTTTATATGCTAGTTGCCTGGCTGGGAATTTGGTGGAACAACTATGGAATTTTGCCTCGCCTGCTGCTATTGCATTGATTCATCCTAGTCTTCTTCCTGTAGCACTAATGGCTTTCGTTGCTAAGGTATTAACTTTTTTACTTTTTTGGATAAGGTAAGATGTTCTATTAATAGAAATGTATCAAGGTGCGAAAGAGGTTTGAAAAAGAGCAGGACTTGAATAGAAGTTACAGGAAGACTAAAGGCTTGAAGATAATTATTTACCTTACATCCTGCTATACTTTGTACAGCTTGCTGTAATTGGTGGAGGTCCTCTGGTTGGCAAGCTTATGGATCACTTTCCGAGGGTACCTGCATATAATTGTCTATCTATAGTCCAGGTATCC…	T2T	MODIFIED	10	0	0	3	0.0199375
----------------------------------------------------------------------------------------------------------------------TAATGGCTTTCGTTGCTAAGGTATTAACTTTTTTACTTTTTTGGATAAGGTAAGATGTTCTATTAATAGAAATGTATCAAGGTGCGAAAGAGGTTTGAAAAAGAGCAGGACTTGAATAGAAGTTACAGGAAGACTAAAGGCTTGAAGATAATTATTTACCTTACATCCTGCTATACTTTGTACAGCTTGCTGTAATTGGTGGAGGTCCTCTGGTTGGCAAGCTTATGGATCACTTTCCGAGGGTACCTGCATATAATTGTCTATCTATAGTCCAGGTATCC…	TGCATTCGAACAGCTTTATATGCTAGTTGCCTGGCTGGGAATTTGGTGGAACAACTATGGAATTTTGCCTCGCCTGCTGCTATTGCATTGATTCATCCTAGTCTTCTTCCTGTAGCACTAATGGCTTTCGTTGCTAAGGTATTAACTTTTTTACTTTTTTGGATAAGGTAAGATGTTCTATTAATAGAAATGTATCAAGGTGCGAAAGAGGTTTGAAAAAGAGCAGGACTTGAATAGAAGTTACAGGAAGACTAAAGGCTTGAAGATAATTATTTACCTTACATCCTGCTATACTTTGTACAGCTTGCTGTAATTGGTGGAGGTCCTCTGGTTGGCAAGCTTATGGATCACTTTCCGAGGGTACCTGCATATAATTGTCTATCTATAGTCCAGGTATCC…	T2T	UNMODIFIED	0	0	0	3	0.0199375
----------------------------------------------------------------------------------------------------------------------TAATGGCTTTCGTTGCTAAGGTATTAACTTTTTTACTTTTTTGGATAAGGTAAGATGTTCTATTAATAGAAATGTATCAAGGTGCGAAAGAGGTTTGAAAAAGAGCAGGACTTGAATAGAAGTTACAGGAAGACTAAAGGCTTGAAGATAATTATTTACCTTACATCCTGCTATACTTTGTACAGCTTGCTGTAATTGGTGGAGGTCCTCTGGTTGGCAAGCTTATGGATCACTTTCCGAGGACCCAGTACCTGCATATAATTGTCTATCTATAGTCCAGG…	TGCATTCGAACAGCTTTATATGCTAGTTGCCTGGCTGGGAATTTGGTGGAACAACTATGGAATTTTGCCTCGCCTGCTGCTATTGCATTGATTCATCCTAGTCTTCTTCCTGTAGCACTAATGGCTTTCGTTGCTAAGGTATTAACTTTTTTACTTTTTTGGATAAGGTAAGATGTTCTATTAATAGAAATGTATCAAGGTGCGAAAGAGGTTTGAAAAAGAGCAGGACTTGAATAGAAGTTACAGGAAGACTAAAGGCTTGAAGATAATTATTTACCTTACATCCTGCTATACTTTGTACAGCTTGCTGTAATTGGTGGAGGTCCTCTGGTTGGCAAGCTTATGGATCACTTTCCGAGG-----GTACCTGCATATAATTGTCTATCTATAGTCCAGG…	T2T	MODIFIED	0	5	0	3	0.0199375
----------------------------------------------------------------------------------------------------------------------TAATGGCTTTCGTTGCTAAGGTATTAACTTTTTTACTTTTTTGGATAAGGTAAGATGTTCTATTAATAGAAATGTATCAAGGTGCGAAAGAGGTTTGAAAAAGAGCAGGACTTGAATAGAAGTTACAGGAAGACTAAAGGCTTGAAGATAATTATTTACCTTACATCCTGCTATACTTTGTACAGCTTGCTGTAATTGGTGGAGGTCCTCTGGTTGGCAAGCTTATGGATCACTTTCCGAGG-TACCTGCATATAATTGTCTATCTATAGTCCAGGTATCC…	TGCATTCGAACAGCTTTATATGCTAGTTGCCTGGCTGGGAATTTGGTGGAACAACTATGGAATTTTGCCTCGCCTGCTGCTATTGCATTGATTCATCCTAGTCTTCTTCCTGTAGCACTAATGGCTTTCGTTGCTAAGGTATTAACTTTTTTACTTTTTTGGATAAGGTAAGATGTTCTATTAATAGAAATGTATCAAGGTGCGAAAGAGGTTTGAAAAAGAGCAGGACTTGAATAGAAGTTACAGGAAGACTAAAGGCTTGAAGATAATTATTTACCTTACATCCTGCTATACTTTGTACAGCTTGCTGTAATTGGTGGAGGTCCTCTGGTTGGCAAGCTTATGGATCACTTTCCGAGGGTACCTGCATATAATTGTCTATCTATAGTCCAGGTATCC…	T2T	MODIFIED	1	0	0	3	0.0199375
----------------------------------------------------------------------------------------------------------------------TAATGGCTTTCGTTGCTAAGGTATTAACTTTTTTACTTTTTTGGATAAGGTAAGATGTTCTATTAATAGAAATGTATCAAGGTGCGAAAGAGGTTTGAAAAAGAGCAGGACTTGAATAGAAGTTACAGGAAGACTAAAGGCTTGAAGATAATTATTTACCTTACATCCTGCTATACTTTGTACAGCTTGCTGTAATTGGTGGAGGTCCTCTGGTTGGCAAGCTTATGGATCACTTTCCGAGG-----TGCATATAATTGTCTATCTATAGTCCAGGTATCC…	TGCATTCGAACAGCTTTATATGCTAGTTGCCTGGCTGGGAATTTGGTGGAACAACTATGGAATTTTGCCTCGCCTGCTGCTATTGCATTGATTCATCCTAGTCTTCTTCCTGTAGCACTAATGGCTTTCGTTGCTAAGGTATTAACTTTTTTACTTTTTTGGATAAGGTAAGATGTTCTATTAATAGAAATGTATCAAGGTGCGAAAGAGGTTTGAAAAAGAGCAGGACTTGAATAGAAGTTACAGGAAGACTAAAGGCTTGAAGATAATTATTTACCTTACATCCTGCTATACTTTGTACAGCTTGCTGTAATTGGTGGAGGTCCTCTGGTTGGCAAGCTTATGGATCACTTTCCGAGGGTACCTGCATATAATTGTCTATCTATAGTCCAGGTATCC…	T2T	MODIFIED	5	0	0	3	0.0199375
----------------------------------------------------------------------------------------------------------------------TAATGGCTT-CGTTGCTAAGGTATTAACTTTTTTACTTTTTTGGATAAGGTAAGATGTTCTATTAATAGAAATGTATCAAGGTGCGAAAGAGGTTTGAAAAAGAGCAGGACTTGAATAGAAGTTACAGGAAGACTAAAGGCTTGAAGATAATTATTTACCTTACATCCTGCTATACTTTGTACAGCTTGCTGTAATTGGTGGAGGTCCTCTGGTTGGCAAGCTTATGGATCACTTTCCGAGG-TACCTGCATATAATTGTCTATCTATAGTCCAGGTATCC…	TGCATTCGAACAGCTTTATATGCTAGTTGCCTGGCTGGGAATTTGGTGGAACAACTATGGAATTTTGCCTCGCCTGCTGCTATTGCATTGATTCATCCTAGTCTTCTTCCTGTAGCACTAATGGCTTTCGTTGCTAAGGTATTAACTTTTTTACTTTTTTGGATAAGGTAAGATGTTCTATTAATAGAAATGTATCAAGGTGCGAAAGAGGTTTGAAAAAGAGCAGGACTTGAATAGAAGTTACAGGAAGACTAAAGGCTTGAAGATAATTATTTACCTTACATCCTGCTATACTTTGTACAGCTTGCTGTAATTGGTGGAGGTCCTCTGGTTGGCAAGCTTATGGATCACTTTCCGAGGGTACCTGCATATAATTGTCTATCTATAGTCCAGGTATCC…	T2T	MODIFIED	1	0	0	3	0.0199375
----------------------------------------------------------------------------------------------------------------------TAATGGCTTTCGTTGCTAAGGTATTAACTTTTTTACTTTTTTGGATAAGGTAAGATGTTCTATTAATAGAAATGTATCAAGGTGCGAAAGAGGTTTGAAAAAGAGCAGGACTTGAATAGAAGTTACAGGAAGACTAAAGGCTTGAAGATAATTATTTACCTTACATCCTGCTATACTTTGTACAGCTTGCTGTAATTGGTGGAGGTCCTCTGGTTGGCAAGCTTATGGATCACTTTCCGAGGGGTACCTGCATATAATTGTCTATCTATAGTCCAGGTATC…	TGCATTCGAACAGCTTTATATGCTAGTTGCCTGGCTGGGAATTTGGTGGAACAACTATGGAATTTTGCCTCGCCTGCTGCTATTGCATTGATTCATCCTAGTCTTCTTCCTGTAGCACTAATGGCTTTCGTTGCTAAGGTATTAACTTTTTTACTTTTTTGGATAAGGTAAGATGTTCTATTAATAGAAATGTATCAAGGTGCGAAAGAGGTTTGAAAAAGAGCAGGACTTGAATAGAAGTTACAGGAAGACTAAAGGCTTGAAGATAATTATTTACCTTACATCCTGCTATACTTTGTACAGCTTGCTGTAATTGGTGGAGGTCCTCTGGTTGGCAAGCTTATGGATCACTTTCCGAGG-GTACCTGCATATAATTGTCTATCTATAGTCCAGGTATC…	T2T	MODIFIED	0	1	0	3	0.0199375
----------------------------------------------------------------------------------------------------------------------TAATGGCTTTCGTTGCTAAGGTATTAACTTTTTTACTTTTTTGGATAAGGTAAGATGTTCTATTAATAGAAATGTATCAAGGTGCGAAAGAGGTTTGAAAAAGAGCAGGACTTGAATAGAAGTTACAGGAAGACTAAAGGCTTGAAGATAATTATTTACCTTACATCCTGCTATACTTTGTACAGCTTGCTGTAATTGGTGGAGGTCCTCTGGTTGGCAAGCTTATGGATCACTTTCCGAGG-----TGCATATAATTGTCTATCTATAGTCCAGGTATCC…	TGCATTCGAACAGCTTTATATGCTAGTTGCCTGGCTGGGAATTTGGTGGAACAACTATGGAATTTTGCCTCGCCTGCTGCTATTGCATTGATTCATCCTAGTCTTCTTCCTGTAGCACTAATGGCTTTCGTTGCTAAGGTATTAACTTTTTTACTTTTTTGGATAAGGTAAGATGTTCTATTAATAGAAATGTATCAAGGTGCGAAAGAGGTTTGAAAAAGAGCAGGACTTGAATAGAAGTTACAGGAAGACTAAAGGCTTGAAGATAATTATTTACCTTACATCCTGCTATACTTTGTACAGCTTGCTGTAATTGGTGGAGGTCCTCTGGTTGGCAAGCTTATGGATCACTTTCCGAGGGTACCTGCATATAATTGTCTATCTATAGTCCAGGTATCC…	T2T	MODIFIED	5	0	0	3	0.0199375
----------------------------------------------------------------------------------------------------------------------TAATGGCTT-CGTTGCTAAGGTATTAACTTTTTTACTTTTTTGGATAAGGTAAGATGTTCTATTAATAGAAATGTATCAAGGTGCGAAAGAGGTTTGAAAAAGAGCAGGACTTGAATAGAAGTTACAGGAAGACTAAAGGCTTGAAGATAATTATTTACCTTACATCCTGCTATACTTTGTACAGCTTGCTGTAATTGGTGGAGGTCCTCTGGTTGGCAAGCTTATGGATCACTTTCCGAGGGTACCTGCATATAATTGTCTATCTATAGTCCAGGTATCC…	TGCATTCGAACAGCTTTATATGCTAGTTGCCTGGCTGGGAATTTGGTGGAACAACTATGGAATTTTGCCTCGCCTGCTGCTATTGCATTGATTCATCCTAGTCTTCTTCCTGTAGCACTAATGGCTTTCGTTGCTAAGGTATTAACTTTTTTACTTTTTTGGATAAGGTAAGATGTTCTATTAATAGAAATGTATCAAGGTGCGAAAGAGGTTTGAAAAAGAGCAGGACTTGAATAGAAGTTACAGGAAGACTAAAGGCTTGAAGATAATTATTTACCTTACATCCTGCTATACTTTGTACAGCTTGCTGTAATTGGTGGAGGTCCTCTGGTTGGCAAGCTTATGGATCACTTTCCGAGGGTACCTGCATATAATTGTCTATCTATAGTCCAGGTATCC…	T2T	UNMODIFIED	0	0	0	3	0.0199375
----------------------------------------------------------------------------------------------------------------------TAATGGCTTTCGTTGCTAAGGTATTAACTTTTTTACTTTTTTGGATAAGGTAAGATGTTCTATTAATAGAAATGTATCAAGGTGCGAAAGAGGTTTGAAAAAGAGCAGGACTTGAATAGAAGTTACAGGAAGACTAAAGGCTTGAAGATAATTATTTACCTTACATCCTGCTATACTTTGTACAGCTTGCTGTAATTGGTGGAGGTCCTCTGGTTGGCAAGCTTATGGATCACTTTCCGAGGTGTACCTGCATATAATTGTCTATCTATAGTCCAGGTATC…	TGCATTCGAACAGCTTTATATGCTAGTTGCCTGGCTGGGAATTTGGTGGAACAACTATGGAATTTTGCCTCGCCTGCTGCTATTGCATTGATTCATCCTAGTCTTCTTCCTGTAGCACTAATGGCTTTCGTTGCTAAGGTATTAACTTTTTTACTTTTTTGGATAAGGTAAGATGTTCTATTAATAGAAATGTATCAAGGTGCGAAAGAGGTTTGAAAAAGAGCAGGACTTGAATAGAAGTTACAGGAAGACTAAAGGCTTGAAGATAATTATTTACCTTACATCCTGCTATACTTTGTACAGCTTGCTGTAATTGGTGGAGGTCCTCTGGTTGGCAAGCTTATGGATCACTTTCCGAGG-GTACCTGCATATAATTGTCTATCTATAGTCCAGGTATC…	T2T	MODIFIED	0	1	0	3	0.0199375
----------------------------------------------------------------------------------------------------------------------TAATGGCTTTCGTTGCTAAGGTATTAACTTTTTTACTTTTTTGGATAAGGTAAGATGTTCTATTAATAGAAATGTATCAAGGTGCGAAAGAGGTTTGAAAAAGAGCAGGACTTGAATAGAAGTTACAGGAAGACTAAAGGCTTGAAGATAATTATTTACCTTACATCCTGCTATACTTTGTACAGCTTGCTGTAATTGGTGGAGGTCCTCTGGTTGGCAAGCTTATGGATCACTTTCCGAGGGTACCTGCATATAATTGTCTATCTATAGTCCAGGTATCC…	TGCATTCGAACAGCTTTATATGCTAGTTGCCTGGCTGGGAATTTGGTGGAACAACTATGGAATTTTGCCTCGCCTGCTGCTATTGCATTGATTCATCCTAGTCTTCTTCCTGTAGCACTAATGGCTTTCGTTGCTAAGGTATTAACTTTTTTACTTTTTTGGATAAGGTAAGATGTTCTATTAATAGAAATGTATCAAGGTGCGAAAGAGGTTTGAAAAAGAGCAGGACTTGAATAGAAGTTACAGGAAGACTAAAGGCTTGAAGATAATTATTTACCTTACATCCTGCTATACTTTGTACAGCTTGCTGTAATTGGTGGAGGTCCTCTGGTTGGCAAGCTTATGGATCACTTTCCGAGGGTACCTGCATATAATTGTCTATCTATAGTCCAGGTATCC…	T2T	UNMODIFIED	0	0	0	3	0.0199375
----------------------------------------------------------------------------------------------------------------------TAATGGCTTTCGTTGCTAAGGTATTAACTTTTTTACTTTTTTGGATAAGGTAAGATGTTCTATTAATAGAAATGTATCAAGGTGCGAAAGAGGTTTGAAAAAGAGCAGGACTTGAATAGAAGTTACAGGAAGACTAAAGGCTTGAAGATAATTATTTACCTTACATCCTGCTATACTTTGTACAGCTTGCTGTAATTGGTGGAGGTCCTCTGGTTGGCAAGCTTATGGATCACTTTCCGAGGGGTACCTGCATATAATTGTCTATCTATAGTCCAGGTATC…	TGCATTCGAACAGCTTTATATGCTAGTTGCCTGGCTGGGAATTTGGTGGAACAACTATGGAATTTTGCCTCGCCTGCTGCTATTGCATTGATTCATCCTAGTCTTCTTCCTGTAGCACTAATGGCTTTCGTTGCTAAGGTATTAACTTTTTTACTTTTTTGGATAAGGTAAGATGTTCTATTAATAGAAATGTATCAAGGTGCGAAAGAGGTTTGAAAAAGAGCAGGACTTGAATAGAAGTTACAGGAAGACTAAAGGCTTGAAGATAATTATTTACCTTACATCCTGCTATACTTTGTACAGCTTGCTGTAATTGGTGGAGGTCCTCTGGTTGGCAAGCTTATGGATCACTTTCCGAGG-GTACCTGCATATAATTGTCTATCTATAGTCCAGGTATC…	T2T	MODIFIED	0	1	0	3	0.0199375
----------------------------------------------------------------------------------------------------------------------TAATGGCTTT-GTTGCTAAGGTATTAACTTTTTTACTTTTTTGGATAAGGTAAGATGTTCTATTAATAGAAATGTATCAAGGTGCGAAAGAGGTTTGAAAAAGAGCAGGACTTGAATAGAAGTTACAGGAAGACTAAAGGCTTGAAGATAATTATTTACCTTACATCCTGCTATACTTTGTACAGCTTGCTGTAATTGGTGGAGGTCCTCTGGTTGGCAAGCTTATGGATCACTTTCCGAGG-TACCTGCATATAATTGTCTATCTATAGTCCAGGTATCC…	TGCATTCGAACAGCTTTATATGCTAGTTGCCTGGCTGGGAATTTGGTGGAACAACTATGGAATTTTGCCTCGCCTGCTGCTATTGCATTGATTCATCCTAGTCTTCTTCCTGTAGCACTAATGGCTTTCGTTGCTAAGGTATTAACTTTTTTACTTTTTTGGATAAGGTAAGATGTTCTATTAATAGAAATGTATCAAGGTGCGAAAGAGGTTTGAAAAAGAGCAGGACTTGAATAGAAGTTACAGGAAGACTAAAGGCTTGAAGATAATTATTTACCTTACATCCTGCTATACTTTGTACAGCTTGCTGTAATTGGTGGAGGTCCTCTGGTTGGCAAGCTTATGGATCACTTTCCGAGGGTACCTGCATATAATTGTCTATCTATAGTCCAGGTATCC…	T2T	MODIFIED	1	0	0	3	0.0199375
----------------------------------------------------------------------------------------------------------------------TAATGGCTTTCGTTGCTAAGGTATTAACTTTTTTACTTTTTTGGATAAGGTAAGATGTTCTATTAATAGAAATGTATCAAGGTGCGAAAGAGGTTTGAAAAAGAGCAGGACTTGAATAGAAGTTACAGGAAGACTAAAGGCTTGAAGATAATTATTTACCTTACATCCTGCTATACTTTGTACAGCTTGCTGTAATTGGTGGAGGTCCTCTGGTTGGCAAGCTTATGGATCACTTTCCGAGGTGTACCTGCATATAATTGTCTATCTATAGTCCAGGTATC…	TGCATTCGAACAGCTTTATATGCTAGTTGCCTGGCTGGGAATTTGGTGGAACAACTATGGAATTTTGCCTCGCCTGCTGCTATTGCATTGATTCATCCTAGTCTTCTTCCTGTAGCACTAATGGCTTTCGTTGCTAAGGTATTAACTTTTTTACTTTTTTGGATAAGGTAAGATGTTCTATTAATAGAAATGTATCAAGGTGCGAAAGAGGTTTGAAAAAGAGCAGGACTTGAATAGAAGTTACAGGAAGACTAAAGGCTTGAAGATAATTATTTACCTTACATCCTGCTATACTTTGTACAGCTTGCTGTAATTGGTGGAGGTCCTCTGGTTGGCAAGCTTATGGATCACTTTCCGAGG-GTACCTGCATATAATTGTCTATCTATAGTCCAGGTATC…	T2T	MODIFIED	0	1	0	3	0.0199375
----------------------------------------------------------------------------------------------------------------------TAATGGCTTTCGTTGCTAAGGTATTAACTTTTTTACTTTTTTGGATAAGGTAAGATGTTCTATTAATAGAAATGTATCAAGGTGCGAAAGAGGTTTGAAAAAGAGCAGGACTTGAATAGAAGTTACAGGAAGACTAAAGGCTTGAAGATAATTATTTACCTTACATCCTGCTATACTTTGTACAGCTTGCTGTAATTGGTGGAGGTCCTCTGGTTGGCAAGCTTATGGATCACTTTCCGAGGGTACCTGCATATAATTGTCTATCTATAGTCCAGGTATCC…	TGCATTCGAACAGCTTTATATGCTAGTTGCCTGGCTGGGAATTTGGTGGAACAACTATGGAATTTTGCCTCGCCTGCTGCTATTGCATTGATTCATCCTAGTCTTCTTCCTGTAGCACTAATGGCTTTCGTTGCTAAGGTATTAACTTTTTTACTTTTTTGGATAAGGTAAGATGTTCTATTAATAGAAATGTATCAAGGTGCGAAAGAGGTTTGAAAAAGAGCAGGACTTGAATAGAAGTTACAGGAAGACTAAAGGCTTGAAGATAATTATTTACCTTACATCCTGCTATACTTTGTACAGCTTGCTGTAATTGGTGGAGGTCCTCTGGTTGGCAAGCTTATGGATCACTTTCCGAGGGTACCTGCATATAATTGTCTATCTATAGTCCAGGTATCC…	T2T	UNMODIFIED	0	0	0	3	0.0199375
----------------------------------------------------------------------------------------------------------------------TAATGGCTTTCGTTGCTAAGGTATTAAATTTT--ACTTTCTTGGATAAGGTAAGATGTTTTATTTTATTAATAGAAATGTATCAAGGTGCGAAAGAGGTTTGAAAAAGAGCAGGACTTGAATAGAAGTTACAGGAAGACTAAAGGCTTGAAGATAATTATTTACCTTACATCCTGCTATACTTTGTACAGCTTGCTGTAATTGGTGGAGGTCCTCTGGTTGGCAAGCTTATGGATCACTTTCCGAGG-TACCTGCATATAATTGTCTATCTATAGTCCAGG…	TGCATTCGAACAGCTTTATATGCTAGTTGCCTGGCTGGGAATTTGGTGGAACAACTATGGAATTTTGCCTCGCCTGCTGCTATTGCATTGATTCATCCTAGTCTTCTTCCTGTAGCACTAATGGCTTTCGTTGCTAAGGTATTAACTTTTTTACTTTTTTGGATAAGGTAAGATGTTCTATT-----AATAGAAATGTATCAAGGTGCGAAAGAGGTTTGAAAAAGAGCAGGACTTGAATAGAAGTTACAGGAAGACTAAAGGCTTGAAGATAATTATTTACCTTACATCCTGCTATACTTTGTACAGCTTGCTGTAATTGGTGGAGGTCCTCTGGTTGGCAAGCTTATGGATCACTTTCCGAGGGTACCTGCATATAATTGTCTATCTATAGTCCAGG…	T2T	MODIFIED	1	0	0	3	0.0199375
----------------------------------------------------------------------------------------------------------------------TAATGGCTTTCGTTGCTAAGGTATTAACTTTTTTACTTTTTTGGATAAGGTAAGATGTTCTATTAATAGAAATGTATCAAGGTGCGAAAGAGGTTTGAAAAAGAGCAGGACTTGAATAGAAGTTACAGGAAGACTAAAGGCTTGAAGATAATTATTTACCTTACATCCTGCTATACTTTGTACAGCTTGCTGTAATTGGTGGAGGTCCTCTGGTTGGCAAGCTTATGGATCACTTTCCGAGG-TACCTGCATATAATTGTCTATCTATAGTCCAGGTATCC…	TGCATTCGAACAGCTTTATATGCTAGTTGCCTGGCTGGGAATTTGGTGGAACAACTATGGAATTTTGCCTCGCCTGCTGCTATTGCATTGATTCATCCTAGTCTTCTTCCTGTAGCACTAATGGCTTTCGTTGCTAAGGTATTAACTTTTTTACTTTTTTGGATAAGGTAAGATGTTCTATTAATAGAAATGTATCAAGGTGCGAAAGAGGTTTGAAAAAGAGCAGGACTTGAATAGAAGTTACAGGAAGACTAAAGGCTTGAAGATAATTATTTACCTTACATCCTGCTATACTTTGTACAGCTTGCTGTAATTGGTGGAGGTCCTCTGGTTGGCAAGCTTATGGATCACTTTCCGAGGGTACCTGCATATAATTGTCTATCTATAGTCCAGGTATCC…	T2T	MODIFIED	1	0	0	3	0.0199375
----------------------------------------------------------------------------------------------------------------------TAATGGCTTTCGTTGCTAAGGTATTAACTTTTTTACTTTTTTTGGATAAGGTAAGATGTTCTATTAATAGAAATGTATCAAGGTGCGAAAGAGGTTTGAAAAAGAGCAGGACTTGAATAGAAGTTACAGGAAGACTAAAGGCTTGAAGATAATTATTTACCTTACATCCTGCTATACTTTGTACAGCTTGCTGTAATTGGTGGAGGTCCTCTGGTTGGCAAGCTTATGGATCACTTTCCGAGGGTACCTGCATATAATTGTCTATCTATAGTCCAGGTATC…	TGCATTCGAACAGCTTTATATGCTAGTTGCCTGGCTGGGAATTTGGTGGAACAACTATGGAATTTTGCCTCGCCTGCTGCTATTGCATTGATTCATCCTAGTCTTCTTCCTGTAGCACTAATGGCTTTCGTTGCTAAGGTATTAACTTTTTTACTTTTTT-GGATAAGGTAAGATGTTCTATTAATAGAAATGTATCAAGGTGCGAAAGAGGTTTGAAAAAGAGCAGGACTTGAATAGAAGTTACAGGAAGACTAAAGGCTTGAAGATAATTATTTACCTTACATCCTGCTATACTTTGTACAGCTTGCTGTAATTGGTGGAGGTCCTCTGGTTGGCAAGCTTATGGATCACTTTCCGAGGGTACCTGCATATAATTGTCTATCTATAGTCCAGGTATC…	T2T	UNMODIFIED	0	0	0	3	0.0199375
----------------------------------------------------------------------------------------------------------------------TAATGGCTTTCGTTGCTAAGGTATTAACTTTTTTACTTTTTTGGATAAGGTAAGATGTTCTATTAATAGAAATGTATCAAGGTGCGAAAGAGGTTTGAAAAAGAGCAGGACTTGAATAGAAGTTACAGGAAGACTAAAGGCTTGAAGATAATTATTTACCTTACATCCTGCTATACTTTGTACAGCTTGCTGTAATTGGTGGAGGTCCTCTGGTTGGCAAGCTTATGGATCACTTTCCGAGG-TACCTGCATATAATTGTCTATCTATAGTCCAGGTATCC…	TGCATTCGAACAGCTTTATATGCTAGTTGCCTGGCTGGGAATTTGGTGGAACAACTATGGAATTTTGCCTCGCCTGCTGCTATTGCATTGATTCATCCTAGTCTTCTTCCTGTAGCACTAATGGCTTTCGTTGCTAAGGTATTAACTTTTTTACTTTTTTGGATAAGGTAAGATGTTCTATTAATAGAAATGTATCAAGGTGCGAAAGAGGTTTGAAAAAGAGCAGGACTTGAATAGAAGTTACAGGAAGACTAAAGGCTTGAAGATAATTATTTACCTTACATCCTGCTATACTTTGTACAGCTTGCTGTAATTGGTGGAGGTCCTCTGGTTGGCAAGCTTATGGATCACTTTCCGAGGGTACCTGCATATAATTGTCTATCTATAGTCCAGGTATCC…	T2T	MODIFIED	1	0	0	3	0.0199375
----------------------------------------------------------------------------------------------------------------------TAATGGCTTTCGTTGCTAAGGTATTAACTTTTTTACTTTTTTGGATAAGGTAAGATGTTCTATTAATAGAAATGTATCAAGGTGCGAAAGAGGTTTGAAAAAGAGCAGGACTTGAATAGAAGTTACAGGAAGACTAAAGGCTTGAAGATAATTATTTACCTTACATCCTGCTATACTTTGTACAGCTTGCTGTAATTGGTGGAGGTCCTCTGGTTGGCAAGCTTATGGATCACTTTCCGAGG-TACCTGCATATAATTGTCTATCTATAGTCCAGGTATCC…	TGCATTCGAACAGCTTTATATGCTAGTTGCCTGGCTGGGAATTTGGTGGAACAACTATGGAATTTTGCCTCGCCTGCTGCTATTGCATTGATTCATCCTAGTCTTCTTCCTGTAGCACTAATGGCTTTCGTTGCTAAGGTATTAACTTTTTTACTTTTTTGGATAAGGTAAGATGTTCTATTAATAGAAATGTATCAAGGTGCGAAAGAGGTTTGAAAAAGAGCAGGACTTGAATAGAAGTTACAGGAAGACTAAAGGCTTGAAGATAATTATTTACCTTACATCCTGCTATACTTTGTACAGCTTGCTGTAATTGGTGGAGGTCCTCTGGTTGGCAAGCTTATGGATCACTTTCCGAGGGTACCTGCATATAATTGTCTATCTATAGTCCAGGTATCC…	T2T	MODIFIED	1	0	0	3	0.0199375
----------------------------------------------------------------------------------------------------------------------TAATGGCTTTCGTTGCTAAGGTATTAACTTTTTTACTTTTTTGGATAAGGTAAGATGTTCTATTAATAGAAATGTATCAAGGTGCGAAAGAGGTTTGAAAAAGAGCAGGACTTGAATAGAAGTTACAGGAAGACTAAAGGCTTGAAGATAATTATTTACCTTACATCCTGCTATACTTTGTACAGCTTGCTGTAATTGGTGGAGGTCCTCTGGTTGGCAAGCTTATGGATCACTTTCCGAGGGTACCTGCATATAATTGTCTATCTATAGTCCAGGTATCC…	TGCATTCGAACAGCTTTATATGCTAGTTGCCTGGCTGGGAATTTGGTGGAACAACTATGGAATTTTGCCTCGCCTGCTGCTATTGCATTGATTCATCCTAGTCTTCTTCCTGTAGCACTAATGGCTTTCGTTGCTAAGGTATTAACTTTTTTACTTTTTTGGATAAGGTAAGATGTTCTATTAATAGAAATGTATCAAGGTGCGAAAGAGGTTTGAAAAAGAGCAGGACTTGAATAGAAGTTACAGGAAGACTAAAGGCTTGAAGATAATTATTTACCTTACATCCTGCTATACTTTGTACAGCTTGCTGTAATTGGTGGAGGTCCTCTGGTTGGCAAGCTTATGGATCACTTTCCGAGGGTACCTGCATATAATTGTCTATCTATAGTCCAGGTATCC…	T2T	UNMODIFIED	0	0	0	3	0.0199375
----------------------------------------------------------------------------------------------------------------------TAATGGCTTTCGTTGCTAAGGTATTAACTTTTTTACTTTTTTGGATAAGGTAAGATGTTCTATTAATAGAAATGTATCAAGGTGCGAAAGAGGTTTGAAAAAGAGCAGGACTTGAATAGAAGTTACAGGAAGACTAAAGGCTTGAAGATAATTATTTACCTTACATCCTGCTATACTTTGTACAGCTTGCTGTAATTGGTGGAGGTCCTCTGGTTGGCAAGCTTATGGATCACTTTCCGAGGTATCCATAAGCTTCAAGCCTTTGTACCTGCATATAATTG…	TGCATTCGAACAGCTTTATATGCTAGTTGCCTGGCTGGGAATTTGGTGGAACAACTATGGAATTTTGCCTCGCCTGCTGCTATTGCATTGATTCATCCTAGTCTTCTTCCTGTAGCACTAATGGCTTTCGTTGCTAAGGTATTAACTTTTTTACTTTTTTGGATAAGGTAAGATGTTCTATTAATAGAAATGTATCAAGGTGCGAAAGAGGTTTGAAAAAGAGCAGGACTTGAATAGAAGTTACAGGAAGACTAAAGGCTTGAAGATAATTATTTACCTTACATCCTGCTATACTTTGTACAGCTTGCTGTAATTGGTGGAGGTCCTCTGGTTGGCAAGCTTATGGATCACTTTCCGAGG----------------------GTACCTGCATATAATTG…	T2T	MODIFIED	0	22	0	3	0.0199375
----------------------------------------------------------------------------------------------------------------------TAATGGCTTTCGTTGCTAAGGTATTAACTTTTTTACTTTTTTGGATAAGGTAAGATGTTCTATTAATAGAAATGTATCAAGGTGCGAAAGAGGTTTGAAAAAGAGCAGGACTTGAATAGAAGTTACAGGAAGACTAAAGGCTTGAAGATAATTATTTACCTTACATCCTGCTATACTTTGTACAGCTTGCTGTAATTGGTGGAGGTCCTCTGGTTGGCAAGCTTATGGATCACTTTCCGAGGGTACCTGCATATAATTGTCTATCTATAGTCCAGGTATCC…	TGCATTCGAACAGCTTTATATGCTAGTTGCCTGGCTGGGAATTTGGTGGAACAACTATGGAATTTTGCCTCGCCTGCTGCTATTGCATTGATTCATCCTAGTCTTCTTCCTGTAGCACTAATGGCTTTCGTTGCTAAGGTATTAACTTTTTTACTTTTTTGGATAAGGTAAGATGTTCTATTAATAGAAATGTATCAAGGTGCGAAAGAGGTTTGAAAAAGAGCAGGACTTGAATAGAAGTTACAGGAAGACTAAAGGCTTGAAGATAATTATTTACCTTACATCCTGCTATACTTTGTACAGCTTGCTGTAATTGGTGGAGGTCCTCTGGTTGGCAAGCTTATGGATCACTTTCCGAGGGTACCTGCATATAATTGTCTATCTATAGTCCAGGTATCC…	T2T	UNMODIFIED	0	0	0	3	0.0199375
----------------------------------------------------------------------------------------------------------------------TAATGGCTT-CGTTGCTAAGGTATTAACTTTTTTACTTTTTTGGATAAGGTAAGATGTTCTATTAATAGAAATGTATCAAGGTGCGAAAGAGGTTTGAAAAAGAGCAGGACTTGAATAGAAGTTACAGGAAGACTAAAGGCTTGAAGATAATTATTTACCTTACATCCTGCTATACTTTGTACAGCTTGCTGTAATTGGTGGAGGTCCTCTGGTTGGCAAGCTTATGGATCACTTTCCGAGG-TACCTGCATATAATTGTCTATCTATAGTCCAGGTATCC…	TGCATTCGAACAGCTTTATATGCTAGTTGCCTGGCTGGGAATTTGGTGGAACAACTATGGAATTTTGCCTCGCCTGCTGCTATTGCATTGATTCATCCTAGTCTTCTTCCTGTAGCACTAATGGCTTTCGTTGCTAAGGTATTAACTTTTTTACTTTTTTGGATAAGGTAAGATGTTCTATTAATAGAAATGTATCAAGGTGCGAAAGAGGTTTGAAAAAGAGCAGGACTTGAATAGAAGTTACAGGAAGACTAAAGGCTTGAAGATAATTATTTACCTTACATCCTGCTATACTTTGTACAGCTTGCTGTAATTGGTGGAGGTCCTCTGGTTGGCAAGCTTATGGATCACTTTCCGAGGGTACCTGCATATAATTGTCTATCTATAGTCCAGGTATCC…	T2T	MODIFIED	1	0	0	3	0.0199375
----------------------------------------------------------------------------------------------------------------------TAATGGCTTTCGTTGCTAAGGTATTAACTTTTTTACTTTTTTGGATAAGGTAAGATGTTCTATTAATAGAAATGTATCAAGGTGCGAAAGAGGTTTGAAAAAGAGCAGGACTTGAATAGAAGTTACAGGAAGACTAAAGGCTTGAAGATAATTATTTACCTTACATCCTGCTATACTTTGTACAGCTTGCTGTAATTGGTGGAGGTCCTCTGGTTGGCAAGCTTATGGATCACTTTCCGAGG-TACCTGCATATAATTGTCTATCTATAGTCCAGGTATCC…	TGCATTCGAACAGCTTTATATGCTAGTTGCCTGGCTGGGAATTTGGTGGAACAACTATGGAATTTTGCCTCGCCTGCTGCTATTGCATTGATTCATCCTAGTCTTCTTCCTGTAGCACTAATGGCTTTCGTTGCTAAGGTATTAACTTTTTTACTTTTTTGGATAAGGTAAGATGTTCTATTAATAGAAATGTATCAAGGTGCGAAAGAGGTTTGAAAAAGAGCAGGACTTGAATAGAAGTTACAGGAAGACTAAAGGCTTGAAGATAATTATTTACCTTACATCCTGCTATACTTTGTACAGCTTGCTGTAATTGGTGGAGGTCCTCTGGTTGGCAAGCTTATGGATCACTTTCCGAGGGTACCTGCATATAATTGTCTATCTATAGTCCAGGTATCC…	T2T	MODIFIED	1	0	0	3	0.0199375
----------------------------------------------------------------------------------------------------------------------TAATGGCTTTCGTTGCTAAGGTATTAACTTTTTTACTTTTTTGGATAAGGTAAGATGTTCTATTAATAGAAATGTATCAAGGTGCGAAAGAGGTTTGAAAAAGAGCAGGACTTGAATAGAAGTTACAGGAAGACTAAAGGCTTGAAGATAATTATTTACCTTACATCCTGCTATACTTTGTACAGCTTGCTGTAATTGGTGGAGGTCCTCTGGTTGGCAAGCTTATGGATCACTTTCCGAGG---------------------------------------…	TGCATTCGAACAGCTTTATATGCTAGTTGCCTGGCTGGGAATTTGGTGGAACAACTATGGAATTTTGCCTCGCCTGCTGCTATTGCATTGATTCATCCTAGTCTTCTTCCTGTAGCACTAATGGCTTTCGTTGCTAAGGTATTAACTTTTTTACTTTTTTGGATAAGGTAAGATGTTCTATTAATAGAAATGTATCAAGGTGCGAAAGAGGTTTGAAAAAGAGCAGGACTTGAATAGAAGTTACAGGAAGACTAAAGGCTTGAAGATAATTATTTACCTTACATCCTGCTATACTTTGTACAGCTTGCTGTAATTGGTGGAGGTCCTCTGGTTGGCAAGCTTATGGATCACTTTCCGAGGGTACCTGCATATAATTGTCTATCTATAGTCCAGGTATCC…	T2T	MODIFIED	48	0	0	3	0.0199375
----------------------------------------------------------------------------------------------------------------------TAATGGCTTTCGTTGCTAAGGTATTAACTTTTTTACTTTTTTGGATAAGGTAAGATGTTCTATTAATAGAAATGTATCAAGGTGCGAAAGAGGTTTGAAAAAGAGCAGGACTTGAATAGAAGTTACAGGAAGACTAAAGGCTTGAAGATAATTATTTACCTTACATCCTGCTATACTTTGTACAGCTTGCTGTAATTGGTGGAGGTCCTCTGGTTGGCAAGCTTATGGATCACTTTCCGAGGGTACCTGCATATAATTGTCTATCTATAGTCCAGGTATCC…	TGCATTCGAACAGCTTTATATGCTAGTTGCCTGGCTGGGAATTTGGTGGAACAACTATGGAATTTTGCCTCGCCTGCTGCTATTGCATTGATTCATCCTAGTCTTCTTCCTGTAGCACTAATGGCTTTCGTTGCTAAGGTATTAACTTTTTTACTTTTTTGGATAAGGTAAGATGTTCTATTAATAGAAATGTATCAAGGTGCGAAAGAGGTTTGAAAAAGAGCAGGACTTGAATAGAAGTTACAGGAAGACTAAAGGCTTGAAGATAATTATTTACCTTACATCCTGCTATACTTTGTACAGCTTGCTGTAATTGGTGGAGGTCCTCTGGTTGGCAAGCTTATGGATCACTTTCCGAGGGTACCTGCATATAATTGTCTATCTATAGTCCAGGTATCC…	T2T	UNMODIFIED	0	0	0	3	0.0199375
----------------------------------------------------------------------------------------------------------------------TAATGGCTTTCGTTGCTAAGGTATTAACTTTTTTACTTTTTTGGATAAGGTAAGATGTTCTATTAATAGAAATGTATCAAGGTGCGAAAGAGGTTTGAAAAAGAGCAGGACTTGAATAGAAGTTACAGGAAGACTAAAGGCTTGAAGATAATTATTTACCTTACATCCTGCTATACTTTGTACAGCTTGCTGTAATTGGTGGAGGTCCTCTGGTTGGCAAGCTTATGGATCACTTTCCGAGG-TACCTGCATATAATTGTCTATCTATAGTCCAGGTATCC…	TGCATTCGAACAGCTTTATATGCTAGTTGCCTGGCTGGGAATTTGGTGGAACAACTATGGAATTTTGCCTCGCCTGCTGCTATTGCATTGATTCATCCTAGTCTTCTTCCTGTAGCACTAATGGCTTTCGTTGCTAAGGTATTAACTTTTTTACTTTTTTGGATAAGGTAAGATGTTCTATTAATAGAAATGTATCAAGGTGCGAAAGAGGTTTGAAAAAGAGCAGGACTTGAATAGAAGTTACAGGAAGACTAAAGGCTTGAAGATAATTATTTACCTTACATCCTGCTATACTTTGTACAGCTTGCTGTAATTGGTGGAGGTCCTCTGGTTGGCAAGCTTATGGATCACTTTCCGAGGGTACCTGCATATAATTGTCTATCTATAGTCCAGGTATCC…	T2T	MODIFIED	1	0	0	3	0.0199375
----------------------------------------------------------------------------------------------------------------------TAATGGCTTTCGTTGCTAAGGTATTAACTTTTTTACTTTTTTGGATAAGGTAAGATGTTCTATTAATAGAAATGTATCAAGGTGCGAAAGAGGTTTGAAAAAGAGCAGGACTTGAATAGAAGTTACAGGAAGACTAAAGGCTTGAAGATAATTATTTACCTTACATCCTGCTATACTTTGTACAGCTTGCTGTAATTGGTGGAGGTCCTCTGGTTGGCAAGCTTATGGATCACTTTCCGAGG-----TGCATATAATTGTCTATCTATAGTCCAGGTATCC…	TGCATTCGAACAGCTTTATATGCTAGTTGCCTGGCTGGGAATTTGGTGGAACAACTATGGAATTTTGCCTCGCCTGCTGCTATTGCATTGATTCATCCTAGTCTTCTTCCTGTAGCACTAATGGCTTTCGTTGCTAAGGTATTAACTTTTTTACTTTTTTGGATAAGGTAAGATGTTCTATTAATAGAAATGTATCAAGGTGCGAAAGAGGTTTGAAAAAGAGCAGGACTTGAATAGAAGTTACAGGAAGACTAAAGGCTTGAAGATAATTATTTACCTTACATCCTGCTATACTTTGTACAGCTTGCTGTAATTGGTGGAGGTCCTCTGGTTGGCAAGCTTATGGATCACTTTCCGAGGGTACCTGCATATAATTGTCTATCTATAGTCCAGGTATCC…	T2T	MODIFIED	5	0	0	3	0.0199375
-----------------------------------------------------------------------------------------------------------------------TATGGCTTTCGTTGCTAAGGTATTAACTTTTTTACTTTTTTGGATAAGGTAAGATGTTCTATTAATAGAAATGTATCAAGGTGCGAAAGAGGTTTGAAAAAGAGCAGGACTTGAATAGAAGTTACAGGAAGACTAAAGGCTTGAAGATAATTATTTACCTTACATCCTGCTATACTTTGTACAGCTTGCTGTAATTGGTGGAGGTCCTCTGGTTGGCAAGCTTATGGATCACTTTCCGAGG-----TGCATATAATTGTCTATCTATAGTCCAGGTATCC…	TGCATTCGAACAGCTTTATATGCTAGTTGCCTGGCTGGGAATTTGGTGGAACAACTATGGAATTTTGCCTCGCCTGCTGCTATTGCATTGATTCATCCTAGTCTTCTTCCTGTAGCACTAATGGCTTTCGTTGCTAAGGTATTAACTTTTTTACTTTTTTGGATAAGGTAAGATGTTCTATTAATAGAAATGTATCAAGGTGCGAAAGAGGTTTGAAAAAGAGCAGGACTTGAATAGAAGTTACAGGAAGACTAAAGGCTTGAAGATAATTATTTACCTTACATCCTGCTATACTTTGTACAGCTTGCTGTAATTGGTGGAGGTCCTCTGGTTGGCAAGCTTATGGATCACTTTCCGAGGGTACCTGCATATAATTGTCTATCTATAGTCCAGGTATCC…	T2T	MODIFIED	5	0	0	3	0.0199375
----------------------------------------------------------------------------------------------------------------------TAATGGCTTTCGTTGCTAAGGTATTAACTTTTTTACTTTTTTGGATAAGGTAAGATGTTCTATTAATAGAAATGTATCAAGGTGCGAAAGAGGTTTGAAAAAGAGCAGGACTTGAATAGAAGTTACAGGAAGACTAAAGGCTTGAAGATAATTATTTACCTTACATCCTGCTATACTTTGTACAGCTTGCTGTAATTGGTGGAGGTCCTCTGGTTGGCAAGCTTATGGATCACTTTCCGAGG-TACCTACATATAATTGTCTATCTATAGTCCAGGTATCC…	TGCATTCGAACAGCTTTATATGCTAGTTGCCTGGCTGGGAATTTGGTGGAACAACTATGGAATTTTGCCTCGCCTGCTGCTATTGCATTGATTCATCCTAGTCTTCTTCCTGTAGCACTAATGGCTTTCGTTGCTAAGGTATTAACTTTTTTACTTTTTTGGATAAGGTAAGATGTTCTATTAATAGAAATGTATCAAGGTGCGAAAGAGGTTTGAAAAAGAGCAGGACTTGAATAGAAGTTACAGGAAGACTAAAGGCTTGAAGATAATTATTTACCTTACATCCTGCTATACTTTGTACAGCTTGCTGTAATTGGTGGAGGTCCTCTGGTTGGCAAGCTTATGGATCACTTTCCGAGGGTACCTGCATATAATTGTCTATCTATAGTCCAGGTATCC…	T2T	MODIFIED	1	0	0	3	0.0199375
----------------------------------------------------------------------------------------------------------------------TAATGGCTTTCGTTGCTAAGGTATTAACTTTTTTACTTTTTTGGATAAGGTAAGATGTTCTATTAATAGAAATGTATCAAGGTGCGAAAGAGGTTTGAAAAAGAGCAGGACTTGAATAGAAGTTACAGGAAGACTAAAGGCTTGAAGATAATTATTTACCTTACATCCTGCTATACTTTGTACAGCTTGCTGTAATTGGTGGAGGTCCTCTGGTTGGCAAGCTTATGGATCACTTTCCGAGGGTACCTGCATATAATTGTCTATCTATAGTCCAGGTATCC…	TGCATTCGAACAGCTTTATATGCTAGTTGCCTGGCTGGGAATTTGGTGGAACAACTATGGAATTTTGCCTCGCCTGCTGCTATTGCATTGATTCATCCTAGTCTTCTTCCTGTAGCACTAATGGCTTTCGTTGCTAAGGTATTAACTTTTTTACTTTTTTGGATAAGGTAAGATGTTCTATTAATAGAAATGTATCAAGGTGCGAAAGAGGTTTGAAAAAGAGCAGGACTTGAATAGAAGTTACAGGAAGACTAAAGGCTTGAAGATAATTATTTACCTTACATCCTGCTATACTTTGTACAGCTTGCTGTAATTGGTGGAGGTCCTCTGGTTGGCAAGCTTATGGATCACTTTCCGAGGGTACCTGCATATAATTGTCTATCTATAGTCCAGGTATCC…	T2T	UNMODIFIED	0	0	0	3	0.0199375
----------------------------------------------------------------------------------------------------------------------TAATGGCTTTCGTTGCTAAGGTATTAACTTTTTTACTTTTTTGGATAAGGTAAGATGTTCTATTAATAGAAATGTATCAAGGTGCGAAAGAGGTTTGAAAAAGAGCAGGACTTGAATAGAAGTTACAGGAAGACTAAAGGCTTGAAGATAATTATTTACCTTACATCCTGCTATACTTTGTACAGCTTGCTGTAATTGGTGGAGGTCCTCTGGTTGGCAAGCTTATGGATCACTTTCCGAGGGTACCTGCATATAATTGTCTATCTATAGTCCAGGTATCC…	TGCATTCGAACAGCTTTATATGCTAGTTGCCTGGCTGGGAATTTGGTGGAACAACTATGGAATTTTGCCTCGCCTGCTGCTATTGCATTGATTCATCCTAGTCTTCTTCCTGTAGCACTAATGGCTTTCGTTGCTAAGGTATTAACTTTTTTACTTTTTTGGATAAGGTAAGATGTTCTATTAATAGAAATGTATCAAGGTGCGAAAGAGGTTTGAAAAAGAGCAGGACTTGAATAGAAGTTACAGGAAGACTAAAGGCTTGAAGATAATTATTTACCTTACATCCTGCTATACTTTGTACAGCTTGCTGTAATTGGTGGAGGTCCTCTGGTTGGCAAGCTTATGGATCACTTTCCGAGGGTACCTGCATATAATTGTCTATCTATAGTCCAGGTATCC…	T2T	UNMODIFIED	0	0	0	3	0.0199375
----------------------------------------------------------------------------------------------------------------------TAATGGCTTTCGTTGCTAAGGTATTAACTTTTTTACTTTTTTGGATAAGGTAAGATGTTCTATTAATAGAAATGTATCAAGGTGCGAAAGAGGTTTGAAAAAGAGCAGGACTTGAATAGAAGTTACAGGAAGACTAAAGGCTTGAAGATAATTATTTACCTTACATCCTGCTATACTTTGTACAGCTTGCTGTAATTGGTGGAGGTCCTCTGGTTGGCAAGCTTATGGATCACTTTCCGAGG----------------------------------TATCC…	TGCATTCGAACAGCTTTATATGCTAGTTGCCTGGCTGGGAATTTGGTGGAACAACTATGGAATTTTGCCTCGCCTGCTGCTATTGCATTGATTCATCCTAGTCTTCTTCCTGTAGCACTAATGGCTTTCGTTGCTAAGGTATTAACTTTTTTACTTTTTTGGATAAGGTAAGATGTTCTATTAATAGAAATGTATCAAGGTGCGAAAGAGGTTTGAAAAAGAGCAGGACTTGAATAGAAGTTACAGGAAGACTAAAGGCTTGAAGATAATTATTTACCTTACATCCTGCTATACTTTGTACAGCTTGCTGTAATTGGTGGAGGTCCTCTGGTTGGCAAGCTTATGGATCACTTTCCGAGGGTACCTGCATATAATTGTCTATCTATAGTCCAGGTATCC…	T2T	MODIFIED	34	0	0	3	0.0199375
----------------------------------------------------------------------------------------------------------------------TAATGGCTTTCGTTGCTAAGGTATTAACTTTTTTACTTTTTTGGATAAGGTAAGATGTTCTATTAATAGAAATGTATCAAGGTGCGAAAGAGGTTTGAAAAAGAGCAGGACTTGAATAGAAGTTACAGGAAGACTAAAGGCTTGAAGATAATTATTTACCTTACAA--------------------------------------------------------TTAT------------------ACCTGCATATAATTGTCTATCTATAGTCCAGGTATCC…	TGCATTCGAACAGCTTTATATGCTAGTTGCCTGGCTGGGAATTTGGTGGAACAACTATGGAATTTTGCCTCGCCTGCTGCTATTGCATTGATTCATCCTAGTCTTCTTCCTGTAGCACTAATGGCTTTCGTTGCTAAGGTATTAACTTTTTTACTTTTTTGGATAAGGTAAGATGTTCTATTAATAGAAATGTATCAAGGTGCGAAAGAGGTTTGAAAAAGAGCAGGACTTGAATAGAAGTTACAGGAAGACTAAAGGCTTGAAGATAATTATTTACCTTACATCCTGCTATACTTTGTACAGCTTGCTGTAATTGGTGGAGGTCCTCTGGTTGGCAAGCTTATGGATCACTTTCCGAGGGTACCTGCATATAATTGTCTATCTATAGTCCAGGTATCC…	T2T	MODIFIED	18	0	0	2	0.0132917
----------------------------------------------------------------------------------------------------------------------TAATGGCTTTCGTTGCTAAGGTATTAACTTTTTTACTTTTTTGGATAAGGTAAGATGTTCTATTAATAGAAATGTATCAAGGTGCGAAAGAGGTTTGAAAAAGAGCAGGACTTGAATAGAAGTTACAGGAAGACTAAAGGCTTGAAGATAATTATTTACCTTACATCCTGCTATACTTTGTACAGCTTGCTGTAATTGGTGGAGGTCCTCTGGTTGGCAAGCTTATGGATCACTTTCCGAGG-TATCT----ATAGTTGTCTATCTATAGTCCAGGTATCC…	TGCATTCGAACAGCTTTATATGCTAGTTGCCTGGCTGGGAATTTGGTGGAACAACTATGGAATTTTGCCTCGCCTGCTGCTATTGCATTGATTCATCCTAGTCTTCTTCCTGTAGCACTAATGGCTTTCGTTGCTAAGGTATTAACTTTTTTACTTTTTTGGATAAGGTAAGATGTTCTATTAATAGAAATGTATCAAGGTGCGAAAGAGGTTTGAAAAAGAGCAGGACTTGAATAGAAGTTACAGGAAGACTAAAGGCTTGAAGATAATTATTTACCTTACATCCTGCTATACTTTGTACAGCTTGCTGTAATTGGTGGAGGTCCTCTGGTTGGCAAGCTTATGGATCACTTTCCGAGGGTACCTGCATATAATTGTCTATCTATAGTCCAGGTATCC…	T2T	MODIFIED	1	0	0	2	0.0132917
----------------------------------------------------------------------------------------------------------------------TAATGGCTTTCGTTGCTAAGGTATTAACTTTTTTACTTTTTTGGATAAGGTAAGATGTTCTATTAATAGAAATGTATCAAGGTGCGAAAGAGGTTTGAAAAAGAGCAGGACTTGAATAGAAGTTACAGGAAGACTAAAGGCTTGAAGATAATTATTTACCTTACATCCTGCTATACTTTGTACAGCTTGCTGTAATTGGTGGAGGTCCTCTGGTTGGCAAGCTTATGGATCACTTTCCGAGG-TACCTGCATATAATTGTCTATCTATAGTCCAGGTATCC…	TGCATTCGAACAGCTTTATATGCTAGTTGCCTGGCTGGGAATTTGGTGGAACAACTATGGAATTTTGCCTCGCCTGCTGCTATTGCATTGATTCATCCTAGTCTTCTTCCTGTAGCACTAATGGCTTTCGTTGCTAAGGTATTAACTTTTTTACTTTTTTGGATAAGGTAAGATGTTCTATTAATAGAAATGTATCAAGGTGCGAAAGAGGTTTGAAAAAGAGCAGGACTTGAATAGAAGTTACAGGAAGACTAAAGGCTTGAAGATAATTATTTACCTTACATCCTGCTATACTTTGTACAGCTTGCTGTAATTGGTGGAGGTCCTCTGGTTGGCAAGCTTATGGATCACTTTCCGAGGGTACCTGCATATAATTGTCTATCTATAGTCCAGGTATCC…	T2T	MODIFIED	1	0	0	2	0.0132917
----------------------------------------------------------------------------------------------------------------------TAATGGCTTTCGTTGCTAAGGTATTAACTTTTTTACTTTTTTGGATAAGGTAAGATGTTCTATTAATAGAAATGTATCAAGGTGCGAAAGAGGTTTGAAAAAGAGCAGGACTTGAATAGAAGTTACAGGAAGACTAAAGGCTTGAAGATAATTATTTACCTTACATCCTGCTATACTTTGTACAGCTTGCTGTAATTGGTGGAGGTCCTCTGGTTGGCAAGCTTATGGATCACTTTCCGAGGGT----GCATATAATTGTCTATCTATAGTCCAGGTATCC…	TGCATTCGAACAGCTTTATATGCTAGTTGCCTGGCTGGGAATTTGGTGGAACAACTATGGAATTTTGCCTCGCCTGCTGCTATTGCATTGATTCATCCTAGTCTTCTTCCTGTAGCACTAATGGCTTTCGTTGCTAAGGTATTAACTTTTTTACTTTTTTGGATAAGGTAAGATGTTCTATTAATAGAAATGTATCAAGGTGCGAAAGAGGTTTGAAAAAGAGCAGGACTTGAATAGAAGTTACAGGAAGACTAAAGGCTTGAAGATAATTATTTACCTTACATCCTGCTATACTTTGTACAGCTTGCTGTAATTGGTGGAGGTCCTCTGGTTGGCAAGCTTATGGATCACTTTCCGAGGGTACCTGCATATAATTGTCTATCTATAGTCCAGGTATCC…	T2T	UNMODIFIED	0	0	0	2	0.0132917
----------------------------------------------------------------------------------------------------------------------TAATGGCTTTCGTTGCTAAGGTATTAACTTTTTTACTTTTTTGGATAAGGTAAGATGTTCTATTAATAGAAATGTATCAAGGTGCGAAAGAGGTTTGAAAAAGAGCAGGACTTGAATAGAAGTTACAGGAAGACTAAAGGCTTGAAGATAATTATTTACCTTACATCCTGCTATACTTTGTACAGCTTGCTGTAATTGGTGGAGGTCCTCTGGTTGGCAAGCTTATGGATCACTTTCCGAGG-TACCTGCATATAATTGTCTATCTATAGTCCAGGTATCC…	TGCATTCGAACAGCTTTATATGCTAGTTGCCTGGCTGGGAATTTGGTGGAACAACTATGGAATTTTGCCTCGCCTGCTGCTATTGCATTGATTCATCCTAGTCTTCTTCCTGTAGCACTAATGGCTTTCGTTGCTAAGGTATTAACTTTTTTACTTTTTTGGATAAGGTAAGATGTTCTATTAATAGAAATGTATCAAGGTGCGAAAGAGGTTTGAAAAAGAGCAGGACTTGAATAGAAGTTACAGGAAGACTAAAGGCTTGAAGATAATTATTTACCTTACATCCTGCTATACTTTGTACAGCTTGCTGTAATTGGTGGAGGTCCTCTGGTTGGCAAGCTTATGGATCACTTTCCGAGGGTACCTGCATATAATTGTCTATCTATAGTCCAGGTATCC…	T2T	MODIFIED	1	0	0	2	0.0132917
----------------------------------------------------------------------------------------------------------------------TAATGGCTTTCGTTGCTAAGGTATTAACTTTTTTACTTTTTTGGATAAGGTAAGATGTTCTATTAATAGAAATGTATCAAGGTGCGAAAGAGGTTTGCAAAAGAGCAGGACTTGAATAGAAGTTACAGGAAGACTAAAGGCTTGAAGATAATTATTTACCTTACATCCTGCTATACTTTGTACAGCTTGCTGTAATTGGTGGAGGTCCTCTGGTTGGCAAGCTTATGGATCACTTTCCGAGG-----TGCATATAATTGTCTATCTATAGTCCAGGTATCC…	TGCATTCGAACAGCTTTATATGCTAGTTGCCTGGCTGGGAATTTGGTGGAACAACTATGGAATTTTGCCTCGCCTGCTGCTATTGCATTGATTCATCCTAGTCTTCTTCCTGTAGCACTAATGGCTTTCGTTGCTAAGGTATTAACTTTTTTACTTTTTTGGATAAGGTAAGATGTTCTATTAATAGAAATGTATCAAGGTGCGAAAGAGGTTTGAAAAAGAGCAGGACTTGAATAGAAGTTACAGGAAGACTAAAGGCTTGAAGATAATTATTTACCTTACATCCTGCTATACTTTGTACAGCTTGCTGTAATTGGTGGAGGTCCTCTGGTTGGCAAGCTTATGGATCACTTTCCGAGGGTACCTGCATATAATTGTCTATCTATAGTCCAGGTATCC…	T2T	MODIFIED	5	0	0	2	0.0132917
----------------------------------------------------------------------------------------------------------------------TAATGGCTTTCGTTGCTAAGGTATTAACTTTTTTACTTTTTTGGATAAGGTAAGATGTTCTATTAATAGAAATGTATCAAGGTGCGAAAGAGGTTTGAAAAAGAGCAGGACTTGAATAGAAGTTACAGGAAGACTAAAGGCTTGAAGATAATTATTTACCTTACATCCTGCTATACTTTGTACAGCTTGCTGTAATTGGTGGAGGTCCTCTGGTTGGCAAGCTT----------------------------------GTCTATCTATAGTCCAGGTATCC…	TGCATTCGAACAGCTTTATATGCTAGTTGCCTGGCTGGGAATTTGGTGGAACAACTATGGAATTTTGCCTCGCCTGCTGCTATTGCATTGATTCATCCTAGTCTTCTTCCTGTAGCACTAATGGCTTTCGTTGCTAAGGTATTAACTTTTTTACTTTTTTGGATAAGGTAAGATGTTCTATTAATAGAAATGTATCAAGGTGCGAAAGAGGTTTGAAAAAGAGCAGGACTTGAATAGAAGTTACAGGAAGACTAAAGGCTTGAAGATAATTATTTACCTTACATCCTGCTATACTTTGTACAGCTTGCTGTAATTGGTGGAGGTCCTCTGGTTGGCAAGCTTATGGATCACTTTCCGAGGGTACCTGCATATAATTGTCTATCTATAGTCCAGGTATCC…	T2T	MODIFIED	34	0	0	2	0.0132917
----------------------------------------------------------------------------------------------------------------------TAATGGCTTTCGTTGCTAAGGTATTAACTTTTTTACTTTTTTGGATAAGGTAAGATGTTCTATTAATAGAAATGTATCAAGGTGCGAAAGAGGTTTGAAAAAGAGCAGGACTTGAATAGAAGTTACAGGAAGACTAAAGGCTTGAAGATAATTATTTACCTTACATCCTGCTATACTTTGTACAGCTTGCTGTAATTGGTGGAGGTCCTCTGGTTGGCAAGCTTATGGATCACTTTCCGAGGTGTACCTGCATATAATTGTCTATCTATAGTCCAGGTATC…	TGCATTCGAACAGCTTTATATGCTAGTTGCCTGGCTGGGAATTTGGTGGAACAACTATGGAATTTTGCCTCGCCTGCTGCTATTGCATTGATTCATCCTAGTCTTCTTCCTGTAGCACTAATGGCTTTCGTTGCTAAGGTATTAACTTTTTTACTTTTTTGGATAAGGTAAGATGTTCTATTAATAGAAATGTATCAAGGTGCGAAAGAGGTTTGAAAAAGAGCAGGACTTGAATAGAAGTTACAGGAAGACTAAAGGCTTGAAGATAATTATTTACCTTACATCCTGCTATACTTTGTACAGCTTGCTGTAATTGGTGGAGGTCCTCTGGTTGGCAAGCTTATGGATCACTTTCCGAGG-GTACCTGCATATAATTGTCTATCTATAGTCCAGGTATC…	T2T	MODIFIED	0	1	0	2	0.0132917
----------------------------------------------------------------------------------------------------------------------TAATGGCTTTCGTTGCTAAGGTATTAACTTTTTTACTTTTTTGGATAAGGTAAGATGTTCTATTAATAGAAATGTATCAAGGTGCGAAAGAGGTTTGAAAAAGAGCAGGACTTGAATAGAAGTTACAGGAAGACTAAAGGCTTGAAGATAATTATTTACCTTACATCCTGCTATACTTTGTACAGCTTGCTGTAATTGGTGGAGGTCCTCTGGTTGGCAAGCTTATGGATCACTTTCCGAGG-TACCTGCATATAATTGTCTATCTATAGTCCAGGTATCC…	TGCATTCGAACAGCTTTATATGCTAGTTGCCTGGCTGGGAATTTGGTGGAACAACTATGGAATTTTGCCTCGCCTGCTGCTATTGCATTGATTCATCCTAGTCTTCTTCCTGTAGCACTAATGGCTTTCGTTGCTAAGGTATTAACTTTTTTACTTTTTTGGATAAGGTAAGATGTTCTATTAATAGAAATGTATCAAGGTGCGAAAGAGGTTTGAAAAAGAGCAGGACTTGAATAGAAGTTACAGGAAGACTAAAGGCTTGAAGATAATTATTTACCTTACATCCTGCTATACTTTGTACAGCTTGCTGTAATTGGTGGAGGTCCTCTGGTTGGCAAGCTTATGGATCACTTTCCGAGGGTACCTGCATATAATTGTCTATCTATAGTCCAGGTATCC…	T2T	MODIFIED	1	0	0	2	0.0132917
----------------------------------------------------------------------------------------------------------------------TAATGGCTTTCGTTGCTAAGGTATTAACTTTTTTACTTTTTTGGATAAGGTAAGATGTTCTATTAATAGAAATGTATCAAGGTGCGAAAGAGGTTTGAAAAAGAGCAGGACTTGAATAGAAGTTACAGGAAGACTAAAGGCTTGAAGATAATTATTTACCTTACATCCTGCTATACTTTGTACAGCTTGCTGTAATTGGTGGAGGTCCTCTGGTTGGCAAGCTTATGGATCACTTTCCGAGGTGTACCTGCATATAATTGTCTATCTATAGTCCAGGTATC…	TGCATTCGAACAGCTTTATATGCTAGTTGCCTGGCTGGGAATTTGGTGGAACAACTATGGAATTTTGCCTCGCCTGCTGCTATTGCATTGATTCATCCTAGTCTTCTTCCTGTAGCACTAATGGCTTTCGTTGCTAAGGTATTAACTTTTTTACTTTTTTGGATAAGGTAAGATGTTCTATTAATAGAAATGTATCAAGGTGCGAAAGAGGTTTGAAAAAGAGCAGGACTTGAATAGAAGTTACAGGAAGACTAAAGGCTTGAAGATAATTATTTACCTTACATCCTGCTATACTTTGTACAGCTTGCTGTAATTGGTGGAGGTCCTCTGGTTGGCAAGCTTATGGATCACTTTCCGAGG-GTACCTGCATATAATTGTCTATCTATAGTCCAGGTATC…	T2T	MODIFIED	0	1	0	2	0.0132917
----------------------------------------------------------------------------------------------------------------------TAATGGCTTTCGTTGCTAAGGTATTAACTTTTTTACTTTTTTGGATAAGGTAAGATGTTCTATTAATAGAAATGTATCAAGGTGCGAAAGAGGTTTGAAAAAGAGCAGGACTTGAATAGAAGTTACAGGAAGACTAAAGGCTTGAAGATAATTATTTACCTTACATCCTGCTATACTTTGTACAGCTTGCTGTAATTGGTGGAGGTCCTCTGGTTGGCAAGCTTATGGATCACTTTCCGAGG-TACCTGCATATAATTGTCTATCTATAGTCCAGGTATCC…	TGCATTCGAACAGCTTTATATGCTAGTTGCCTGGCTGGGAATTTGGTGGAACAACTATGGAATTTTGCCTCGCCTGCTGCTATTGCATTGATTCATCCTAGTCTTCTTCCTGTAGCACTAATGGCTTTCGTTGCTAAGGTATTAACTTTTTTACTTTTTTGGATAAGGTAAGATGTTCTATTAATAGAAATGTATCAAGGTGCGAAAGAGGTTTGAAAAAGAGCAGGACTTGAATAGAAGTTACAGGAAGACTAAAGGCTTGAAGATAATTATTTACCTTACATCCTGCTATACTTTGTACAGCTTGCTGTAATTGGTGGAGGTCCTCTGGTTGGCAAGCTTATGGATCACTTTCCGAGGGTACCTGCATATAATTGTCTATCTATAGTCCAGGTATCC…	T2T	MODIFIED	1	0	0	2	0.0132917
----------------------------------------------------------------------------------------------------------------------TAATGGCTTTCGTTGCTAAGGTATTAACTTTTTTACTTTTTTGGATAAGGTAAGATGTTCTATTAATAGAAATGTATCAAGGTGCGAAAGAGGTTTGAAAAAGAGCAGGACTTGAATAGAAGTTACAGGAAGACTAAAGGCTTGAAGATAATTATTTACCTTACATCCTGCTATACTTTGTACAGCTTGCTGTAATTGGTGGAGGTCCTCTGGTTGGCAAGCTTATGGATCACTTTCCGAGGTGTACCTGCATATAATTGTCTATCTATAGTCCAGGTATC…	TGCATTCGAACAGCTTTATATGCTAGTTGCCTGGCTGGGAATTTGGTGGAACAACTATGGAATTTTGCCTCGCCTGCTGCTATTGCATTGATTCATCCTAGTCTTCTTCCTGTAGCACTAATGGCTTTCGTTGCTAAGGTATTAACTTTTTTACTTTTTTGGATAAGGTAAGATGTTCTATTAATAGAAATGTATCAAGGTGCGAAAGAGGTTTGAAAAAGAGCAGGACTTGAATAGAAGTTACAGGAAGACTAAAGGCTTGAAGATAATTATTTACCTTACATCCTGCTATACTTTGTACAGCTTGCTGTAATTGGTGGAGGTCCTCTGGTTGGCAAGCTTATGGATCACTTTCCGAGG-GTACCTGCATATAATTGTCTATCTATAGTCCAGGTATC…	T2T	MODIFIED	0	1	0	2	0.0132917
----------------------------------------------------------------------------------------------------------------------TAATGGCTTTCGTTGCTAAGGTATTAACTTTTTTACTTTTTTGGATAAGGTAAGATGTTCTATTAATAGAAATGTATCAAGGTGCGAAAGAGGTTTGAAAAAGAGCAGGACTTGAATAGAAGTTACAGGAAGACTAAAGGCTTGAAGATAATTATTTACCTTACATCCTGCTATACTTTGTACAGCTTGCTGTAATTGGTGGAGGTCCTCTGGTTGGCAAGCTTATGGATCACTTTCCGAGG-TACCTGCATATAATTGTCTATCTATAGTCCAGGTATCC…	TGCATTCGAACAGCTTTATATGCTAGTTGCCTGGCTGGGAATTTGGTGGAACAACTATGGAATTTTGCCTCGCCTGCTGCTATTGCATTGATTCATCCTAGTCTTCTTCCTGTAGCACTAATGGCTTTCGTTGCTAAGGTATTAACTTTTTTACTTTTTTGGATAAGGTAAGATGTTCTATTAATAGAAATGTATCAAGGTGCGAAAGAGGTTTGAAAAAGAGCAGGACTTGAATAGAAGTTACAGGAAGACTAAAGGCTTGAAGATAATTATTTACCTTACATCCTGCTATACTTTGTACAGCTTGCTGTAATTGGTGGAGGTCCTCTGGTTGGCAAGCTTATGGATCACTTTCCGAGGGTACCTGCATATAATTGTCTATCTATAGTCCAGGTATCC…	T2T	MODIFIED	1	0	0	2	0.0132917
----------------------------------------------------------------------------------------------------------------------TAATGGCTTTCGTTGCTAAGGTATTAACTTTTTTACTTTTTTGGATAAGGTAAGATGTTCTATTAATAGAAATGTATCAAGGTGCGAAAGAGGTTTGAAAAAGAGCAGGACTTGAATAGAAGTTACAGGAAGACTAAAGGCTTGAAGATAATTATTTACCTTACATCCTGCTATACTTTGTACAGCTTGCTGTAATTGGTGGAGGTCCTCTGGTTGGCAAGCTTATGGATCACTTTCCGAGG----CTGCATATAATTGTCTATCTATAGTCCAGGTATCC…	TGCATTCGAACAGCTTTATATGCTAGTTGCCTGGCTGGGAATTTGGTGGAACAACTATGGAATTTTGCCTCGCCTGCTGCTATTGCATTGATTCATCCTAGTCTTCTTCCTGTAGCACTAATGGCTTTCGTTGCTAAGGTATTAACTTTTTTACTTTTTTGGATAAGGTAAGATGTTCTATTAATAGAAATGTATCAAGGTGCGAAAGAGGTTTGAAAAAGAGCAGGACTTGAATAGAAGTTACAGGAAGACTAAAGGCTTGAAGATAATTATTTACCTTACATCCTGCTATACTTTGTACAGCTTGCTGTAATTGGTGGAGGTCCTCTGGTTGGCAAGCTTATGGATCACTTTCCGAGGGTACCTGCATATAATTGTCTATCTATAGTCCAGGTATCC…	T2T	MODIFIED	4	0	0	2	0.0132917
----------------------------------------------------------------------------------------------------------------------TAATGGCTTTCGTTGCTAAGGTATTAACTTTTTTACTTTTT-GGATAAGGTAAGATGTTCTATTAATAGAAATGTATCAAGGTGCGAAAGAGGTTTGAAAAAGAGCAGGACTTGAATAGAAGTTACAGGAAGACTAAAGGCTTGAAGATAATTATTTACCTTACATCCTGCTATACTTTGTACAGCTTGCTGTAATTGGTGGAGGTCCTCTGGTTGGCAAGCTTATGGATCACTTTCCGAGG-TACCTGCATATAATTGTCTATCTATAGTCCAGGTATCC…	TGCATTCGAACAGCTTTATATGCTAGTTGCCTGGCTGGGAATTTGGTGGAACAACTATGGAATTTTGCCTCGCCTGCTGCTATTGCATTGATTCATCCTAGTCTTCTTCCTGTAGCACTAATGGCTTTCGTTGCTAAGGTATTAACTTTTTTACTTTTTTGGATAAGGTAAGATGTTCTATTAATAGAAATGTATCAAGGTGCGAAAGAGGTTTGAAAAAGAGCAGGACTTGAATAGAAGTTACAGGAAGACTAAAGGCTTGAAGATAATTATTTACCTTACATCCTGCTATACTTTGTACAGCTTGCTGTAATTGGTGGAGGTCCTCTGGTTGGCAAGCTTATGGATCACTTTCCGAGGGTACCTGCATATAATTGTCTATCTATAGTCCAGGTATCC…	T2T	MODIFIED	1	0	0	2	0.0132917
----------------------------------------------------------------------------------------------------------------------TAATGGCTTTCGTTGCTAAGGTATTAACTTTTTTACTTTTTTGGATAAGGTAAGATGTTCTATTAATAGAAATGTATCAAGGTGCGAAAGAGGTTTGAAAAAGAGCAGGACTTGAATAGAAGTTACAGGAAGACTAAAGGCTTGAAGATAATTATTTACCTTACATCCTGCTATACTTTGTACAGCTTGCTGTAATTGGTGGAGGTCCTCTGGTTGGCAAGCTTATGGATCACTTTCCGAGG----CTGCATATAATTGTCTATCTATAGTCCAGGTATCC…	TGCATTCGAACAGCTTTATATGCTAGTTGCCTGGCTGGGAATTTGGTGGAACAACTATGGAATTTTGCCTCGCCTGCTGCTATTGCATTGATTCATCCTAGTCTTCTTCCTGTAGCACTAATGGCTTTCGTTGCTAAGGTATTAACTTTTTTACTTTTTTGGATAAGGTAAGATGTTCTATTAATAGAAATGTATCAAGGTGCGAAAGAGGTTTGAAAAAGAGCAGGACTTGAATAGAAGTTACAGGAAGACTAAAGGCTTGAAGATAATTATTTACCTTACATCCTGCTATACTTTGTACAGCTTGCTGTAATTGGTGGAGGTCCTCTGGTTGGCAAGCTTATGGATCACTTTCCGAGGGTACCTGCATATAATTGTCTATCTATAGTCCAGGTATCC…	T2T	MODIFIED	4	0	0	2	0.0132917
----------------------------------------------------------------------------------------------------------------------TAATGGCTTTCGTTGCTAAGGTATTAAATTTT--ACTTTCTTGGATAAGGTAAGATGTTTTATTTTATTAATAGAAATGTATCAAGGTGCGAAAGAGGTTTGAAAAAGAGCAGGACTTGAATAGAAGTTACAGGAAGACTAAAGGCTTGAAGATAATTATTTACCTTACATCCTGCTATACTTTGTACAGCTTGCTGTAATTGGTGGAGGTCCTCTGGTTGGCAAGCTTATGGATCACTTTCCGAGG-----TGCATATAATTGTCTATCTATAGTCCAGG…	TGCATTCGAACAGCTTTATATGCTAGTTGCCTGGCTGGGAATTTGGTGGAACAACTATGGAATTTTGCCTCGCCTGCTGCTATTGCATTGATTCATCCTAGTCTTCTTCCTGTAGCACTAATGGCTTTCGTTGCTAAGGTATTAACTTTTTTACTTTTTTGGATAAGGTAAGATGTTCTATT-----AATAGAAATGTATCAAGGTGCGAAAGAGGTTTGAAAAAGAGCAGGACTTGAATAGAAGTTACAGGAAGACTAAAGGCTTGAAGATAATTATTTACCTTACATCCTGCTATACTTTGTACAGCTTGCTGTAATTGGTGGAGGTCCTCTGGTTGGCAAGCTTATGGATCACTTTCCGAGGGTACCTGCATATAATTGTCTATCTATAGTCCAGG…	T2T	MODIFIED	5	0	0	2	0.0132917
----------------------------------------------------------------------------------------------------------------------TAATGGCTTTCGTTGCTAAGGTATTAACTTTTTTACTTTTTTGGATAAGGTAAGATGTTCTATTAATAGAAATGTATCAAGGTGCGAAAGAGGTTTGAAAAAGAGCAGGACTTGAATAGAAGTTACAGGAAGACTAAAGGCTTGAAGATAATTATTTACCTTACATCCTGCTATACTTTGTACAGCTTGCTGTAATTGGTGGAGGTCCTCTGGTTGGCAAGCTTATGGATCACTTTCCGAGG-TACCTGCATATAATTGTCTATCTATAGTCCAGGTATCC…	TGCATTCGAACAGCTTTATATGCTAGTTGCCTGGCTGGGAATTTGGTGGAACAACTATGGAATTTTGCCTCGCCTGCTGCTATTGCATTGATTCATCCTAGTCTTCTTCCTGTAGCACTAATGGCTTTCGTTGCTAAGGTATTAACTTTTTTACTTTTTTGGATAAGGTAAGATGTTCTATTAATAGAAATGTATCAAGGTGCGAAAGAGGTTTGAAAAAGAGCAGGACTTGAATAGAAGTTACAGGAAGACTAAAGGCTTGAAGATAATTATTTACCTTACATCCTGCTATACTTTGTACAGCTTGCTGTAATTGGTGGAGGTCCTCTGGTTGGCAAGCTTATGGATCACTTTCCGAGGGTACCTGCATATAATTGTCTATCTATAGTCCAGGTATCC…	T2T	MODIFIED	1	0	0	2	0.0132917
----------------------------------------------------------------------------------------------------------------------TAATGGCTTTCGTTGCTAAGGTATTAAATTTTTTACTTTTTTGGATAAGGTAAGATGTTCTATTAATAGAAATGTATCAAGGTGCGAAAGAGGTTTGAAAAAGAGCAGGACTTGAATAGAAGTTACAGGAAGACTAAAGGCTTGAAGATAATTATTTACCTTACATCCTGCTATACTTTGTACAGCTTGCTGTAATTGGTGGAGGTCCTCTGGTTGGCAAGCTTATGGATCACTTTCCGAGGGTACCTGCATATAATTGTCTATCTATAGTCCAGGTATCC…	TGCATTCGAACAGCTTTATATGCTAGTTGCCTGGCTGGGAATTTGGTGGAACAACTATGGAATTTTGCCTCGCCTGCTGCTATTGCATTGATTCATCCTAGTCTTCTTCCTGTAGCACTAATGGCTTTCGTTGCTAAGGTATTAACTTTTTTACTTTTTTGGATAAGGTAAGATGTTCTATTAATAGAAATGTATCAAGGTGCGAAAGAGGTTTGAAAAAGAGCAGGACTTGAATAGAAGTTACAGGAAGACTAAAGGCTTGAAGATAATTATTTACCTTACATCCTGCTATACTTTGTACAGCTTGCTGTAATTGGTGGAGGTCCTCTGGTTGGCAAGCTTATGGATCACTTTCCGAGGGTACCTGCATATAATTGTCTATCTATAGTCCAGGTATCC…	T2T	UNMODIFIED	0	0	0	2	0.0132917
----------------------------------------------------------------------------------------------------------------------TAATGGCTTTCGTTGCTAAGGTATTAACTTTTTTACTTTTTTGGATAAGGTAAGATGTTCTATTAATAGAAATGTATCAAGGTGCGAAAGAGGTTTGAAAAAGAGCAGGACTTGAATAGAAGTTACAGGAAGACTAAAGGCTTGAAGATAATTATTTACCTTACATCCTGCTATACTTTGTACAGCTTGCTGTAATTGGTGGAGGTCCTCTGGTTGGCAAGCTTATGGATCACTTTCCGAGGCATTGATTCATCCTATACTTTGTACCTGCATATAATTGT…	TGCATTCGAACAGCTTTATATGCTAGTTGCCTGGCTGGGAATTTGGTGGAACAACTATGGAATTTTGCCTCGCCTGCTGCTATTGCATTGATTCATCCTAGTCTTCTTCCTGTAGCACTAATGGCTTTCGTTGCTAAGGTATTAACTTTTTTACTTTTTTGGATAAGGTAAGATGTTCTATTAATAGAAATGTATCAAGGTGCGAAAGAGGTTTGAAAAAGAGCAGGACTTGAATAGAAGTTACAGGAAGACTAAAGGCTTGAAGATAATTATTTACCTTACATCCTGCTATACTTTGTACAGCTTGCTGTAATTGGTGGAGGTCCTCTGGTTGGCAAGCTTATGGATCACTTTCCGAGG---------------------GTACCTGCATATAATTGT…	T2T	MODIFIED	0	21	0	2	0.0132917
----------------------------------------------------------------------------------------------------------------------TAATGGCTTTCGTTGCTAAGGTATTAAATTTT--ACTTTTTTGGATAAGGTAAGATGTTCTATTAATAGAAATGTATCAAGGTGCGAAAGAGGTTTGAAAAAGAGCAGGACTTGAATAGAAGTTACAGGAAGACTAAAGGCTTGAAGATAATTATTTACCTTACATCCTGCTATACTTTGTACAGCTTGCTGTAATTGGTGGAGGTCCTCTGGTTGGCAAGCTTATGGATCACTTTCCGAGGGGTACCTGCATATAATTGTCTATCTATAGTCCAGGTATC…	TGCATTCGAACAGCTTTATATGCTAGTTGCCTGGCTGGGAATTTGGTGGAACAACTATGGAATTTTGCCTCGCCTGCTGCTATTGCATTGATTCATCCTAGTCTTCTTCCTGTAGCACTAATGGCTTTCGTTGCTAAGGTATTAACTTTTTTACTTTTTTGGATAAGGTAAGATGTTCTATTAATAGAAATGTATCAAGGTGCGAAAGAGGTTTGAAAAAGAGCAGGACTTGAATAGAAGTTACAGGAAGACTAAAGGCTTGAAGATAATTATTTACCTTACATCCTGCTATACTTTGTACAGCTTGCTGTAATTGGTGGAGGTCCTCTGGTTGGCAAGCTTATGGATCACTTTCCGAGG-GTACCTGCATATAATTGTCTATCTATAGTCCAGGTATC…	T2T	MODIFIED	0	1	0	2	0.0132917
----------------------------------------------------------------------------------------------------------------------TAAGTGGCTTTCGTTGCTAAGGTATTAACTTTTTTACTTTTTTGGATAAGGTAAGATGTTCTATTAATAGAAATGTATCAAGGTGCGAAAGAGGTTTGAAAAAGAGCAGGACTTGAATAGAAGTTACAGGAAGACTAAAGGCTTGAAGATAATTATTTACCTTACATCCTGCTATACTTTGTACAGCTTGCTGTAATTGGTGGAGGTCCTCTGGTTGGCAAGCTTATGGATCACTTTCCGAGGGT----GCATATAATTGTCTATCTATAGTCCAGGTATC…	TGCATTCGAACAGCTTTATATGCTAGTTGCCTGGCTGGGAATTTGGTGGAACAACTATGGAATTTTGCCTCGCCTGCTGCTATTGCATTGATTCATCCTAGTCTTCTTCCTGTAGCACTAA-TGGCTTTCGTTGCTAAGGTATTAACTTTTTTACTTTTTTGGATAAGGTAAGATGTTCTATTAATAGAAATGTATCAAGGTGCGAAAGAGGTTTGAAAAAGAGCAGGACTTGAATAGAAGTTACAGGAAGACTAAAGGCTTGAAGATAATTATTTACCTTACATCCTGCTATACTTTGTACAGCTTGCTGTAATTGGTGGAGGTCCTCTGGTTGGCAAGCTTATGGATCACTTTCCGAGGGTACCTGCATATAATTGTCTATCTATAGTCCAGGTATC…	T2T	UNMODIFIED	0	0	0	2	0.0132917
----------------------------------------------------------------------------------------------------------------------TAATGGCTTTCGTTGCTAAGGTATTAACTTTTTTACTTTTTTGGATAAGGTAAGATGTTCTATTAATAGAAATGTATCAAGGTGCGAAAGAGGTTTGAAAAAGAGCAGGACTTGAATAGAAGTTACAGGAAGACTAAAGGCTTGAAGATAATTATTTACCTTACATCCTGCTATACTTTGTACAGCTTGCTGTAATTGGTGGAGGTCCTCTGGTTGGCAAGCTTATGGATCACTTTCCGAGGGGTACCTGCATATAATTGTCTATCTATAGTCCAGGTATC…	TGCATTCGAACAGCTTTATATGCTAGTTGCCTGGCTGGGAATTTGGTGGAACAACTATGGAATTTTGCCTCGCCTGCTGCTATTGCATTGATTCATCCTAGTCTTCTTCCTGTAGCACTAATGGCTTTCGTTGCTAAGGTATTAACTTTTTTACTTTTTTGGATAAGGTAAGATGTTCTATTAATAGAAATGTATCAAGGTGCGAAAGAGGTTTGAAAAAGAGCAGGACTTGAATAGAAGTTACAGGAAGACTAAAGGCTTGAAGATAATTATTTACCTTACATCCTGCTATACTTTGTACAGCTTGCTGTAATTGGTGGAGGTCCTCTGGTTGGCAAGCTTATGGATCACTTTCCGAGG-GTACCTGCATATAATTGTCTATCTATAGTCCAGGTATC…	T2T	MODIFIED	0	1	0	2	0.0132917
----------------------------------------------------------------------------------------------------------------------TAATGGCTTTCGTTGCTAAGGTATTAACTTTTTTACTTTTTTGGATAAGGTAAGATGTTCTATTAATAGAAATGTATCAAGGTGCGAAAGAGGTTTGAAAAAGAGCAGGACTTGAATAGAAGTTACAGGAAGACTAAAGGCTTGAAGATAATTATTTACCTTACATCCTGCTATACTTTGTACAGCTTGCTGTAATTGGTGGAGGTCCTCTGGTTGGCAAGCTTATGGATCACTTTCCGAGGGTACCTGCATATAATTGTCTATCTATAGTCCAGGTATCC…	TGCATTCGAACAGCTTTATATGCTAGTTGCCTGGCTGGGAATTTGGTGGAACAACTATGGAATTTTGCCTCGCCTGCTGCTATTGCATTGATTCATCCTAGTCTTCTTCCTGTAGCACTAATGGCTTTCGTTGCTAAGGTATTAACTTTTTTACTTTTTTGGATAAGGTAAGATGTTCTATTAATAGAAATGTATCAAGGTGCGAAAGAGGTTTGAAAAAGAGCAGGACTTGAATAGAAGTTACAGGAAGACTAAAGGCTTGAAGATAATTATTTACCTTACATCCTGCTATACTTTGTACAGCTTGCTGTAATTGGTGGAGGTCCTCTGGTTGGCAAGCTTATGGATCACTTTCCGAGGGTACCTGCATATAATTGTCTATCTATAGTCCAGGTATCC…	T2T	UNMODIFIED	0	0	0	2	0.0132917
----------------------------------------------------------------------------------------------------------------------TAATGGCTTTCGTTGCTAAGGTATTAACTTTTTTACTTTTTTGGATAAGGTAAGATGTTCTATTAATAGAAATGTATCAAGGTGCGAAAGAGGTTTGAAAAAGAGCAGGACTTGAATAGAAGTTACAGGAAGACTAAAGGCTTGAAGATAATTATTTACCTTACATCCTGCTATACTTTGTACAGCTTGCTGTAATTGGTGGAGGTCCTCTGGTTGGCAAGCTTATGGATCACTTTCCGAGG--ACCTGCATATAATTGTCTATCTATAGTCCAGGTATCC…	TGCATTCGAACAGCTTTATATGCTAGTTGCCTGGCTGGGAATTTGGTGGAACAACTATGGAATTTTGCCTCGCCTGCTGCTATTGCATTGATTCATCCTAGTCTTCTTCCTGTAGCACTAATGGCTTTCGTTGCTAAGGTATTAACTTTTTTACTTTTTTGGATAAGGTAAGATGTTCTATTAATAGAAATGTATCAAGGTGCGAAAGAGGTTTGAAAAAGAGCAGGACTTGAATAGAAGTTACAGGAAGACTAAAGGCTTGAAGATAATTATTTACCTTACATCCTGCTATACTTTGTACAGCTTGCTGTAATTGGTGGAGGTCCTCTGGTTGGCAAGCTTATGGATCACTTTCCGAGGGTACCTGCATATAATTGTCTATCTATAGTCCAGGTATCC…	T2T	MODIFIED	2	0	0	2	0.0132917
----------------------------------------------------------------------------------------------------------------------TAATGGCTTTCGTTGCTAAGGTATTAACTTTTTTACTTTTTTGGATAAGGTAAGATGTTCTATTAATAGAAATGTATCAAGGTGCGAAAGAGGTTTGAAAAAGAGCAGGACTTGAATAGAAGTTACAGGAAGACTAAAGGCTTGAAGATAATTATTTACCTTACATCCTGCTATACTTTGTACAGCTTGCTGTAATTGGTGGAGGTCATCTGGTTGGCAAGCTTATGGATCACTTTCCGAGGGTACCTGCATATAATTGTCTATCTATAGTCCAGGTATCC…	TGCATTCGAACAGCTTTATATGCTAGTTGCCTGGCTGGGAATTTGGTGGAACAACTATGGAATTTTGCCTCGCCTGCTGCTATTGCATTGATTCATCCTAGTCTTCTTCCTGTAGCACTAATGGCTTTCGTTGCTAAGGTATTAACTTTTTTACTTTTTTGGATAAGGTAAGATGTTCTATTAATAGAAATGTATCAAGGTGCGAAAGAGGTTTGAAAAAGAGCAGGACTTGAATAGAAGTTACAGGAAGACTAAAGGCTTGAAGATAATTATTTACCTTACATCCTGCTATACTTTGTACAGCTTGCTGTAATTGGTGGAGGTCCTCTGGTTGGCAAGCTTATGGATCACTTTCCGAGGGTACCTGCATATAATTGTCTATCTATAGTCCAGGTATCC…	T2T	UNMODIFIED	0	0	0	2	0.0132917
----------------------------------------------------------------------------------------------------------------------TAATGGCTTTCGTTGCTAAGGTATTAACTTTTTTACTTTTTTGGATAAGGTAAGATGTTCTATTAATAGAAATGTATCAAGGTGCGAAAGAGGTTTGAAAAAGAGCAGGACTTGAATAGAAGTTACAGGAAGACTAAAGGCTTGAAGATAATTATTTACCTTACATCCTGCTATACTTTGTACAGCTTGCTGTAATTGGTGGAGGTCCTCTGGTTGGCAAGCTTATGGATCACTTTCCGAGGGTACCTGCATATAATTGTCTATCTATAGTCCAGGTATCC…	TGCATTCGAACAGCTTTATATGCTAGTTGCCTGGCTGGGAATTTGGTGGAACAACTATGGAATTTTGCCTCGCCTGCTGCTATTGCATTGATTCATCCTAGTCTTCTTCCTGTAGCACTAATGGCTTTCGTTGCTAAGGTATTAACTTTTTTACTTTTTTGGATAAGGTAAGATGTTCTATTAATAGAAATGTATCAAGGTGCGAAAGAGGTTTGAAAAAGAGCAGGACTTGAATAGAAGTTACAGGAAGACTAAAGGCTTGAAGATAATTATTTACCTTACATCCTGCTATACTTTGTACAGCTTGCTGTAATTGGTGGAGGTCCTCTGGTTGGCAAGCTTATGGATCACTTTCCGAGGGTACCTGCATATAATTGTCTATCTATAGTCCAGGTATCC…	T2T	UNMODIFIED	0	0	0	2	0.0132917
----------------------------------------------------------------------------------------------------------------------TAATGGCTTTCGTTGCTAAGGTATTAACTTTTTTACTTTTTTGGATAAGGTAAGATGTTCTATTAATAGAAATGTATCAAGGTGCGAAAGAGGTTTGAAAAAGAGCAGGACTTGAATAGAAGTTACAGGAAGACTAAAGGCTTGAAGATAATTATTTACCTTACATCCTGCTATACTTTGTACAGCTTGCTGTAATTGGTGGAGGTCCTCTGGTTGGCAAGCTTATGGATCACT----------------------------------AGTCCAGGTATCC…	TGCATTCGAACAGCTTTATATGCTAGTTGCCTGGCTGGGAATTTGGTGGAACAACTATGGAATTTTGCCTCGCCTGCTGCTATTGCATTGATTCATCCTAGTCTTCTTCCTGTAGCACTAATGGCTTTCGTTGCTAAGGTATTAACTTTTTTACTTTTTTGGATAAGGTAAGATGTTCTATTAATAGAAATGTATCAAGGTGCGAAAGAGGTTTGAAAAAGAGCAGGACTTGAATAGAAGTTACAGGAAGACTAAAGGCTTGAAGATAATTATTTACCTTACATCCTGCTATACTTTGTACAGCTTGCTGTAATTGGTGGAGGTCCTCTGGTTGGCAAGCTTATGGATCACTTTCCGAGGGTACCTGCATATAATTGTCTATCTATAGTCCAGGTATCC…	T2T	MODIFIED	34	0	0	2	0.0132917
----------------------------------------------------------------------------------------------------------------------TAATGGCTTTCGTTGCTAAGGTATTAACTTTTTTACTTTTTTGGATAAGGTAAGATGTTCTATTAATAGAAATGTATCAAGGTGCGAAAGAGGTTTGAAAAAGAGCAGGACTTGAATAGAAGTTACAGGAAGACTAAAGGCTTGAAGATAATTATTTACCTTACATCCTGCTATACTTTGTACAGCTTGCTGTAATTGGTGGAGGTCCTCTGGTTGGCAAGCTTATGGATCACTTTCCGAGGGTACCTGCATATAATTGTCTATCTATAGTCCAGGTATCT…	TGCATTCGAACAGCTTTATATGCTAGTTGCCTGGCTGGGAATTTGGTGGAACAACTATGGAATTTTGCCTCGCCTGCTGCTATTGCATTGATTCATCCTAGTCTTCTTCCTGTAGCACTAATGGCTTTCGTTGCTAAGGTATTAACTTTTTTACTTTTTTGGATAAGGTAAGATGTTCTATTAATAGAAATGTATCAAGGTGCGAAAGAGGTTTGAAAAAGAGCAGGACTTGAATAGAAGTTACAGGAAGACTAAAGGCTTGAAGATAATTATTTACCTTACATCCTGCTATACTTTGTACAGCTTGCTGTAATTGGTGGAGGTCCTCTGGTTGGCAAGCTTATGGATCACTTTCCGAGGGTACCTGCATATAATTGTCTATCTATAGTCCAGGTATCC…	T2T	UNMODIFIED	0	0	0	2	0.0132917
----------------------------------------------------------------------------------------------------------------------TAATGGCTTTCGTTGCTAAGGTATTAACTTTTTTACTTTTTTGGATAAGGTAAGATGTTCTATTAATAGAAATGTATCAAGGTGCGAAAGAGGTTTGCAAAAGAGCAGGACTTGAATAGAAGTTACAGGAAGACTAAAGGCTTGAAGATAATTATTTACCTTACATCCTGCTATACTTTGTACAGCTTGCTGTAATTGGTGGAGGTCCTCTGGTTGGCAAGCTTATGGATCACTTTCCGAGG-TACCTGCATATAATTGTCTATCTATAGTCCAGGTATCC…	TGCATTCGAACAGCTTTATATGCTAGTTGCCTGGCTGGGAATTTGGTGGAACAACTATGGAATTTTGCCTCGCCTGCTGCTATTGCATTGATTCATCCTAGTCTTCTTCCTGTAGCACTAATGGCTTTCGTTGCTAAGGTATTAACTTTTTTACTTTTTTGGATAAGGTAAGATGTTCTATTAATAGAAATGTATCAAGGTGCGAAAGAGGTTTGAAAAAGAGCAGGACTTGAATAGAAGTTACAGGAAGACTAAAGGCTTGAAGATAATTATTTACCTTACATCCTGCTATACTTTGTACAGCTTGCTGTAATTGGTGGAGGTCCTCTGGTTGGCAAGCTTATGGATCACTTTCCGAGGGTACCTGCATATAATTGTCTATCTATAGTCCAGGTATCC…	T2T	MODIFIED	1	0	0	2	0.0132917
----------------------------------------------------------------------------------------------------------------------TAATGGCTTTCGTTGCTAAGGTATTAACTTTTTTACTTTTTTGGATAAGGTAAGATGTTCTATTAATAGAAATGTATCAAGGTGCGAAAGAGGTTTGAAAAAGAGCAGGACTTGAATAGAAGTTACAGGAAGACTAAAGGCTTGAAGATAATTATTTACCTTACATCCTGCTATACTTTGTACAGCTTGCTGTAATTGGTGGAGGTCCTCTGGTTGGCAAGCTTATGGATCACTTTCCGAGG-----TGCATATAATTGTCTATCTATAGTCCAGGTATCC…	TGCATTCGAACAGCTTTATATGCTAGTTGCCTGGCTGGGAATTTGGTGGAACAACTATGGAATTTTGCCTCGCCTGCTGCTATTGCATTGATTCATCCTAGTCTTCTTCCTGTAGCACTAATGGCTTTCGTTGCTAAGGTATTAACTTTTTTACTTTTTTGGATAAGGTAAGATGTTCTATTAATAGAAATGTATCAAGGTGCGAAAGAGGTTTGAAAAAGAGCAGGACTTGAATAGAAGTTACAGGAAGACTAAAGGCTTGAAGATAATTATTTACCTTACATCCTGCTATACTTTGTACAGCTTGCTGTAATTGGTGGAGGTCCTCTGGTTGGCAAGCTTATGGATCACTTTCCGAGGGTACCTGCATATAATTGTCTATCTATAGTCCAGGTATCC…	T2T	MODIFIED	5	0	0	2	0.0132917
----------------------------------------------------------------------------------------------------------------------TAATGGCTTTCGTTGCTAAGGTATTAACTTTTTTACTTTTTTGGATAAGGTAAGATGTTCTATTAATAGAAATGTATCAAGGTGCGAAAGAGGTTTGAAAAAGAGCAGGACTTGAATAGAAGTTACAGGAAGACTAAAGGCTTGAAGATAATTATTTACCTTACATCCTGCTATACTTTGTACAGCTTGCTGTAATTGGTGGAGGTCCTCTGGTTGGCAAGCTTATGGATCACTTTCCGAGGGGTACCTGCATATAATTGTCTATCTATAGTCCAGGTATC…	TGCATTCGAACAGCTTTATATGCTAGTTGCCTGGCTGGGAATTTGGTGGAACAACTATGGAATTTTGCCTCGCCTGCTGCTATTGCATTGATTCATCCTAGTCTTCTTCCTGTAGCACTAATGGCTTTCGTTGCTAAGGTATTAACTTTTTTACTTTTTTGGATAAGGTAAGATGTTCTATTAATAGAAATGTATCAAGGTGCGAAAGAGGTTTGAAAAAGAGCAGGACTTGAATAGAAGTTACAGGAAGACTAAAGGCTTGAAGATAATTATTTACCTTACATCCTGCTATACTTTGTACAGCTTGCTGTAATTGGTGGAGGTCCTCTGGTTGGCAAGCTTATGGATCACTTTCCGAGG-GTACCTGCATATAATTGTCTATCTATAGTCCAGGTATC…	T2T	MODIFIED	0	1	0	2	0.0132917
----------------------------------------------------------------------------------------------------------------------TAATGGCTTTCGTTGCTAAGGTATTAACTTTTTTACTTTTTTGGATAAGGTAAGATGTTCTATTAATAGAAATGTATCAAGGTGCGAAAGAGGTTTGAAAAAGAGCAGGACTTGAATAGAAGTTACAGGAAGACTAAAGGCTTGAAGATAATTATTTACCTTACATCCTGCTATACTTTGTACAGCTTGCTGTAATTGGTGGAGGTCCTCTGGTTGGCAAGCTTATGGATCACTTTCCGAGG-------TATATAATTGTCTATCTATAGTCCAGGTATCC…	TGCATTCGAACAGCTTTATATGCTAGTTGCCTGGCTGGGAATTTGGTGGAACAACTATGGAATTTTGCCTCGCCTGCTGCTATTGCATTGATTCATCCTAGTCTTCTTCCTGTAGCACTAATGGCTTTCGTTGCTAAGGTATTAACTTTTTTACTTTTTTGGATAAGGTAAGATGTTCTATTAATAGAAATGTATCAAGGTGCGAAAGAGGTTTGAAAAAGAGCAGGACTTGAATAGAAGTTACAGGAAGACTAAAGGCTTGAAGATAATTATTTACCTTACATCCTGCTATACTTTGTACAGCTTGCTGTAATTGGTGGAGGTCCTCTGGTTGGCAAGCTTATGGATCACTTTCCGAGGGTACCTGCATATAATTGTCTATCTATAGTCCAGGTATCC…	T2T	MODIFIED	7	0	0	2	0.0132917
----------------------------------------------------------------------------------------------------------------------TAATGGCTTTCGTTGCTAAGGTATTAACTTTTTTACTTTTTTGGATAAGGTAAGATGTTCTATTAATAGAAATGTATCAAGGTGCGAAAGAGGTTTGAAAAAGAGCAGGACTTGAATAGAAGTTACAGGAAGACTAAAGGCTTGAAGATAATTATTTACCTTACATCCTGCTATACTTTGTACAGCTTGCTGTAATTGGTGGAGGTCCTCTGGTTGGCAAGCTTATGGATCACTTTCCGAGGTGTACCTGCATATAATTGTCTATCTATAGTCCAGGTATC…	TGCATTCGAACAGCTTTATATGCTAGTTGCCTGGCTGGGAATTTGGTGGAACAACTATGGAATTTTGCCTCGCCTGCTGCTATTGCATTGATTCATCCTAGTCTTCTTCCTGTAGCACTAATGGCTTTCGTTGCTAAGGTATTAACTTTTTTACTTTTTTGGATAAGGTAAGATGTTCTATTAATAGAAATGTATCAAGGTGCGAAAGAGGTTTGAAAAAGAGCAGGACTTGAATAGAAGTTACAGGAAGACTAAAGGCTTGAAGATAATTATTTACCTTACATCCTGCTATACTTTGTACAGCTTGCTGTAATTGGTGGAGGTCCTCTGGTTGGCAAGCTTATGGATCACTTTCCGAGG-GTACCTGCATATAATTGTCTATCTATAGTCCAGGTATC…	T2T	MODIFIED	0	1	0	2	0.0132917
----------------------------------------------------------------------------------------------------------------------TAATGGCTTTCGTTGCTAAGGTATTAACTTTTTTACTTTTTTGGATAAGGTAAGCTGTTCTATTAATAGAAATGTATCAAGGTGCGAAAGAGGTTTGAAAAAGAGCAGGACTTGAATAGAAGTTACAGGAAGACTAAAGGCTTGAAGATAATTATTTACCTTACATCCTGCTATACTTTGTACAGCTTGCTGTAATTGGTGGAGGTCCTCTGGTTGGCAAGCTTATGGATCACTTTCCGAGGGTACCTGCATATAATTGTCTATCTATAGTCCAGGTATCC…	TGCATTCGAACAGCTTTATATGCTAGTTGCCTGGCTGGGAATTTGGTGGAACAACTATGGAATTTTGCCTCGCCTGCTGCTATTGCATTGATTCATCCTAGTCTTCTTCCTGTAGCACTAATGGCTTTCGTTGCTAAGGTATTAACTTTTTTACTTTTTTGGATAAGGTAAGATGTTCTATTAATAGAAATGTATCAAGGTGCGAAAGAGGTTTGAAAAAGAGCAGGACTTGAATAGAAGTTACAGGAAGACTAAAGGCTTGAAGATAATTATTTACCTTACATCCTGCTATACTTTGTACAGCTTGCTGTAATTGGTGGAGGTCCTCTGGTTGGCAAGCTTATGGATCACTTTCCGAGGGTACCTGCATATAATTGTCTATCTATAGTCCAGGTATCC…	T2T	UNMODIFIED	0	0	0	2	0.0132917
----------------------------------------------------------------------------------------------------------------------TAATGGCTTTCGTTGCTAAGGTATTAACTTTTTTACTTTTTTGGATAAGGTAAGATGTTCTATTAATAGAAATGTATCAAGGTGCGAAAGAGGTTTGAAAAAGAGCAGGACTTGAATAGAAGTTACAGGAAGACTAAAGGCTTGAAGATAATTATTTACCTTACATCCTGCTATACTTTGTACAGCTTGCTGTAATTGGTGGAGGTCCTCTGGTTGGCAAGCTTATGGATCACTTTCCGAGG-----TGCATATAATTGTCTATCTATAGTCCAGGTATCC…	TGCATTCGAACAGCTTTATATGCTAGTTGCCTGGCTGGGAATTTGGTGGAACAACTATGGAATTTTGCCTCGCCTGCTGCTATTGCATTGATTCATCCTAGTCTTCTTCCTGTAGCACTAATGGCTTTCGTTGCTAAGGTATTAACTTTTTTACTTTTTTGGATAAGGTAAGATGTTCTATTAATAGAAATGTATCAAGGTGCGAAAGAGGTTTGAAAAAGAGCAGGACTTGAATAGAAGTTACAGGAAGACTAAAGGCTTGAAGATAATTATTTACCTTACATCCTGCTATACTTTGTACAGCTTGCTGTAATTGGTGGAGGTCCTCTGGTTGGCAAGCTTATGGATCACTTTCCGAGGGTACCTGCATATAATTGTCTATCTATAGTCCAGGTATCC…	T2T	MODIFIED	5	0	0	2	0.0132917
----------------------------------------------------------------------------------------------------------------------TAATGGCTTTCGT-GCTAAGGTATTAACTTTTTTACTTTTTTGGATAAGGTAAGATGTTCTATTAATAGAAATGTATCAAGGTGCGAAAGAGGTTTGAAAAAGAGCAGGACTTGAATAGAAGTTACAGGAAGACTAAAGGCTTGAAGATAATTATTTACCTTACATCCTGCTATACTTTGTACAGCTTGCTGTAATTGGTGGAGGTCCTCTGGTTGGCAAGCTTATGGATCACTTTCCGAGGGTACCTGCATATAATTGTCTATCTATAGTCCAGGTATCC…	TGCATTCGAACAGCTTTATATGCTAGTTGCCTGGCTGGGAATTTGGTGGAACAACTATGGAATTTTGCCTCGCCTGCTGCTATTGCATTGATTCATCCTAGTCTTCTTCCTGTAGCACTAATGGCTTTCGTTGCTAAGGTATTAACTTTTTTACTTTTTTGGATAAGGTAAGATGTTCTATTAATAGAAATGTATCAAGGTGCGAAAGAGGTTTGAAAAAGAGCAGGACTTGAATAGAAGTTACAGGAAGACTAAAGGCTTGAAGATAATTATTTACCTTACATCCTGCTATACTTTGTACAGCTTGCTGTAATTGGTGGAGGTCCTCTGGTTGGCAAGCTTATGGATCACTTTCCGAGGGTACCTGCATATAATTGTCTATCTATAGTCCAGGTATCC…	T2T	UNMODIFIED	0	0	0	2	0.0132917
----------------------------------------------------------------------------------------------------------------------TAATGGCTTTCGTTGCTAAGGTATTAACTTTTTTACTTTTTTGGATAAGGTAAGATGTTCTATTAATAGAAATGTATCAAGGTGCGAAAGAGGTTTGAAAAAGAGCAGGACTTGAATAGAAGTTACAGGAAGACTAAAGGCTTGAAGATAATTATTTACCTTACATCCTGCTATACTTTGTACAGCTTGCTGTAATTGGTGGAGGTCCTCTGGAT----------------ACTTT------GTACCTGCATATAATTGTCTATCTATAGTCCAGGTATCC…	TGCATTCGAACAGCTTTATATGCTAGTTGCCTGGCTGGGAATTTGGTGGAACAACTATGGAATTTTGCCTCGCCTGCTGCTATTGCATTGATTCATCCTAGTCTTCTTCCTGTAGCACTAATGGCTTTCGTTGCTAAGGTATTAACTTTTTTACTTTTTTGGATAAGGTAAGATGTTCTATTAATAGAAATGTATCAAGGTGCGAAAGAGGTTTGAAAAAGAGCAGGACTTGAATAGAAGTTACAGGAAGACTAAAGGCTTGAAGATAATTATTTACCTTACATCCTGCTATACTTTGTACAGCTTGCTGTAATTGGTGGAGGTCCTCTGGTTGGCAAGCTTATGGATCACTTTCCGAGGGTACCTGCATATAATTGTCTATCTATAGTCCAGGTATCC…	T2T	MODIFIED	6	0	0	2	0.0132917
----------------------------------------------------------------------------------------------------------------------TAATGGCTTTCGTTGCTAAGGTATTAACTTTTTTACTTTTTTGGATAAGGTAAGATGTTCTATTAATAGAAATGTATCAAGGTGCGAAAGAGGTTTGAAAAAGAGCAGGACTTGAATAGAAGTTACAGGAAGACTAAAGGCTTGAAGATAATTATTTACCTTACATCCTGCTATACTTTGTACAGCTTGCTGTAATTGGTGGAGGTCCTCTGGTTGGCAAGCTTATGGATCACTTTCCGAGGGTACCTGCATATAATTGTCTATCTATAGTCCAGGTATCC…	TGCATTCGAACAGCTTTATATGCTAGTTGCCTGGCTGGGAATTTGGTGGAACAACTATGGAATTTTGCCTCGCCTGCTGCTATTGCATTGATTCATCCTAGTCTTCTTCCTGTAGCACTAATGGCTTTCGTTGCTAAGGTATTAACTTTTTTACTTTTTTGGATAAGGTAAGATGTTCTATTAATAGAAATGTATCAAGGTGCGAAAGAGGTTTGAAAAAGAGCAGGACTTGAATAGAAGTTACAGGAAGACTAAAGGCTTGAAGATAATTATTTACCTTACATCCTGCTATACTTTGTACAGCTTGCTGTAATTGGTGGAGGTCCTCTGGTTGGCAAGCTTATGGATCACTTTCCGAGGGTACCTGCATATAATTGTCTATCTATAGTCCAGGTATCC…	T2T	UNMODIFIED	0	0	0	2	0.0132917
----------------------------------------------------------------------------------------------------------------------TAATGGCTTTCGTTGCTAAGGTATTAACTTTTTTACTTTTTTGGATAAGGTAAGATGTTCTATTAATAGAAATGTATCAAGGTGCGAAAGAGGTTTGAAAAAGAGCAGGACTTGAATAGAAGTTACAGGAAGACTAAAGGCTTGAAGATAATTATTTACCTTACATCCTGCTATACTTTGTACAGCTTGCTGTAATTGGTGGAGGTCCTCTGGTTGGCAAGCTTATGGATCACTTTCCGAGG-TACCTGCATATAATTGTCTATCTATAGTCCAGGTATCC…	TGCATTCGAACAGCTTTATATGCTAGTTGCCTGGCTGGGAATTTGGTGGAACAACTATGGAATTTTGCCTCGCCTGCTGCTATTGCATTGATTCATCCTAGTCTTCTTCCTGTAGCACTAATGGCTTTCGTTGCTAAGGTATTAACTTTTTTACTTTTTTGGATAAGGTAAGATGTTCTATTAATAGAAATGTATCAAGGTGCGAAAGAGGTTTGAAAAAGAGCAGGACTTGAATAGAAGTTACAGGAAGACTAAAGGCTTGAAGATAATTATTTACCTTACATCCTGCTATACTTTGTACAGCTTGCTGTAATTGGTGGAGGTCCTCTGGTTGGCAAGCTTATGGATCACTTTCCGAGGGTACCTGCATATAATTGTCTATCTATAGTCCAGGTATCC…	T2T	MODIFIED	1	0	0	2	0.0132917
----------------------------------------------------------------------------------------------------------------------TAATGGCTTTCGTTGCTAAGGTATTAACTTTTTTACTTTTTTGGATAAGGTAAGATGTTCTATTAATAGAAATGTATCAAGGTGCGAAAGAGGTTTGAAAAAGAGCAGGACTTGAATAGAAGTTACAGGAAGACTAAAGGCTTGAAGATAATTATTTACCTTACATCCTGCTATACTTTGTACAGCTTGCTGTAATTGGTGGAGGTCCTCTGGTTGGCAAGCTTATGGATCACTTTCCGAGGGTACCTGCATATAATTGTCTATCTATAGTCCAGGTATCC…	TGCATTCGAACAGCTTTATATGCTAGTTGCCTGGCTGGGAATTTGGTGGAACAACTATGGAATTTTGCCTCGCCTGCTGCTATTGCATTGATTCATCCTAGTCTTCTTCCTGTAGCACTAATGGCTTTCGTTGCTAAGGTATTAACTTTTTTACTTTTTTGGATAAGGTAAGATGTTCTATTAATAGAAATGTATCAAGGTGCGAAAGAGGTTTGAAAAAGAGCAGGACTTGAATAGAAGTTACAGGAAGACTAAAGGCTTGAAGATAATTATTTACCTTACATCCTGCTATACTTTGTACAGCTTGCTGTAATTGGTGGAGGTCCTCTGGTTGGCAAGCTTATGGATCACTTTCCGAGGGTACCTGCATATAATTGTCTATCTATAGTCCAGGTATCC…	T2T	UNMODIFIED	0	0	0	2	0.0132917
----------------------------------------------------------------------------------------------------------------------TAATGGCTTTCGTTGCTAAGGTATTAACTTTTTTACTTTTTTGGATAAGGTAAGATGTTCTATTAATAGAAATGTATCAAGGTGCGAAAGAGGTTTGAAAAAGAGCAGGACTTGAATAGAAGTTACAGGAAGACTAAAGGCTTGAAGATAATTATTTACCTTACATCCTGCTATACTTTGTACAGCTTGCTGTAATTGGTGGAGGTCCTCTGGTTGGCAAGCTTATGGATCACTTTCC---------TGCATATAATTGTCTATCTATAGTCCAGGTATCC…	TGCATTCGAACAGCTTTATATGCTAGTTGCCTGGCTGGGAATTTGGTGGAACAACTATGGAATTTTGCCTCGCCTGCTGCTATTGCATTGATTCATCCTAGTCTTCTTCCTGTAGCACTAATGGCTTTCGTTGCTAAGGTATTAACTTTTTTACTTTTTTGGATAAGGTAAGATGTTCTATTAATAGAAATGTATCAAGGTGCGAAAGAGGTTTGAAAAAGAGCAGGACTTGAATAGAAGTTACAGGAAGACTAAAGGCTTGAAGATAATTATTTACCTTACATCCTGCTATACTTTGTACAGCTTGCTGTAATTGGTGGAGGTCCTCTGGTTGGCAAGCTTATGGATCACTTTCCGAGGGTACCTGCATATAATTGTCTATCTATAGTCCAGGTATCC…	T2T	MODIFIED	9	0	0	2	0.0132917
----------------------------------------------------------------------------------------------------------------------TAATGGCTTTCGTTGCTAAGGTATTAACTTTTTTACTTTTTTGGATAAGGTAAGATGTTCTATTAATAGAAATGTATCAAGGTGCGAAAGAGGTTTGAAAAAGAGCAGGACGGTCCTTGATTAGAAGTTACAGGAAGACTAAAGGCTTGAAGATAATTATTTACCTTACATCCTGCTATACTTTGTACAGCTTGCTGTAATTGGTGGAGGTCCTCTGGTTGGCAAGCTTATGGATCACTTTCCGAGG-TACCTGCATATAATTGTCTATCTATAGTCCAGG…	TGCATTCGAACAGCTTTATATGCTAGTTGCCTGGCTGGGAATTTGGTGGAACAACTATGGAATTTTGCCTCGCCTGCTGCTATTGCATTGATTCATCCTAGTCTTCTTCCTGTAGCACTAATGGCTTTCGTTGCTAAGGTATTAACTTTTTTACTTTTTTGGATAAGGTAAGATGTTCTATTAATAGAAATGTATCAAGGTGCGAAAGAGGTTTGAAAAAGAGCAGGAC-----TTGAATAGAAGTTACAGGAAGACTAAAGGCTTGAAGATAATTATTTACCTTACATCCTGCTATACTTTGTACAGCTTGCTGTAATTGGTGGAGGTCCTCTGGTTGGCAAGCTTATGGATCACTTTCCGAGGGTACCTGCATATAATTGTCTATCTATAGTCCAGG…	T2T	MODIFIED	1	0	0	2	0.0132917
----------------------------------------------------------------------------------------------------------------------TAATGGCTTTCGTTGCTAAGGTATTAACTTTTTTACTTTTTTGGATAAGGTAAGATGTTCTATTAATAGAAATGTATCAAGGTGCGAAAGAGGTTTGAAAAAGAGCAGGACTTGAATAGAAGTTACAGGAAGACTAAAGGCTTGAAGATAATTATTTACCTTACATCCTGCTATACTTTGTACAGCTTGCTGTAATTGGTGGAGGTCCTCTGGTTGGCAAGCTTATGGATCACTTTCCGAGGTGTACCTGCATATAATTGTCTATCTATAGTCCAGGTATC…	TGCATTCGAACAGCTTTATATGCTAGTTGCCTGGCTGGGAATTTGGTGGAACAACTATGGAATTTTGCCTCGCCTGCTGCTATTGCATTGATTCATCCTAGTCTTCTTCCTGTAGCACTAATGGCTTTCGTTGCTAAGGTATTAACTTTTTTACTTTTTTGGATAAGGTAAGATGTTCTATTAATAGAAATGTATCAAGGTGCGAAAGAGGTTTGAAAAAGAGCAGGACTTGAATAGAAGTTACAGGAAGACTAAAGGCTTGAAGATAATTATTTACCTTACATCCTGCTATACTTTGTACAGCTTGCTGTAATTGGTGGAGGTCCTCTGGTTGGCAAGCTTATGGATCACTTTCCGAGG-GTACCTGCATATAATTGTCTATCTATAGTCCAGGTATC…	T2T	MODIFIED	0	1	0	2	0.0132917
----------------------------------------------------------------------------------------------------------------------TAATGGCTTTCGTTGCTAAGGTATTAACTTTTTTACTTTTTTGGATAAGGTAAGATGTTCTATTAATAGAAATGTATCAAGGTGCGAAAGAGGTTTGAAAAAGAGCAGGACTTGAATAGAAGTTACAGGAAGACTAAAGGCTTGAAGATAATTATTTACCTTACATCCTGCTATACTTTGTACAGCTTGCTGTAATTGGTGGAGGTCCTCTGGTTGGCAAGCTTATGGATCACTTTCCGAGGTGTACCTGCATATAATTGTCTATCTATAGTCCAGGTATC…	TGCATTCGAACAGCTTTATATGCTAGTTGCCTGGCTGGGAATTTGGTGGAACAACTATGGAATTTTGCCTCGCCTGCTGCTATTGCATTGATTCATCCTAGTCTTCTTCCTGTAGCACTAATGGCTTTCGTTGCTAAGGTATTAACTTTTTTACTTTTTTGGATAAGGTAAGATGTTCTATTAATAGAAATGTATCAAGGTGCGAAAGAGGTTTGAAAAAGAGCAGGACTTGAATAGAAGTTACAGGAAGACTAAAGGCTTGAAGATAATTATTTACCTTACATCCTGCTATACTTTGTACAGCTTGCTGTAATTGGTGGAGGTCCTCTGGTTGGCAAGCTTATGGATCACTTTCCGAGG-GTACCTGCATATAATTGTCTATCTATAGTCCAGGTATC…	T2T	MODIFIED	0	1	0	2	0.0132917
----------------------------------------------------------------------------------------------------------------------TAATGGCTTTCGTTGCTAAGGTATTAACTTTTTTACTTTTTTGGATAAGGTAAGATGTTCTATTAATAGAAATGTATCAAGGTGCGAAAGAGGTTTGAAAAAGAGCAGGACTTGATTAGAAGTTACAGGAAGACTAAAGGCTTGAAGATAATTATTTACCTTACATCCTGCTATACTTTGTACAGCTTGCTGTAATTGGTGGAGGTCCTCTGGTTGGCAAGCTTATGGATCACTTTCCGAGG-TACCTGCATATAATTGTCTATCTATAGTCCAGGTATCC…	TGCATTCGAACAGCTTTATATGCTAGTTGCCTGGCTGGGAATTTGGTGGAACAACTATGGAATTTTGCCTCGCCTGCTGCTATTGCATTGATTCATCCTAGTCTTCTTCCTGTAGCACTAATGGCTTTCGTTGCTAAGGTATTAACTTTTTTACTTTTTTGGATAAGGTAAGATGTTCTATTAATAGAAATGTATCAAGGTGCGAAAGAGGTTTGAAAAAGAGCAGGACTTGAATAGAAGTTACAGGAAGACTAAAGGCTTGAAGATAATTATTTACCTTACATCCTGCTATACTTTGTACAGCTTGCTGTAATTGGTGGAGGTCCTCTGGTTGGCAAGCTTATGGATCACTTTCCGAGGGTACCTGCATATAATTGTCTATCTATAGTCCAGGTATCC…	T2T	MODIFIED	1	0	0	2	0.0132917
----------------------------------------------------------------------------------------------------------------------TCATGGCTTTCGTTGCTAAGGTATTAACTTTTTTACTTTTTTGGATAAGGTAAGATGTTCTATTAATAGAAATGTATCAAGGTGCGAAAGAGGTTTGAAAAAGAGCAGGACTTGAATAGAAGTTACAGGAAGACTAAAGGCTTGAAGATAATTATTTACCTTACATCCTGCTATACTTTGTACAGCTTGCTGTAATTGGTGGAGGTCCTCTGGTTGGCAAGCTTATGGATCACTTTCCGAGG-TACCTGCATATAATTGTCTATCTATAGTCCAGGTATCC…	TGCATTCGAACAGCTTTATATGCTAGTTGCCTGGCTGGGAATTTGGTGGAACAACTATGGAATTTTGCCTCGCCTGCTGCTATTGCATTGATTCATCCTAGTCTTCTTCCTGTAGCACTAATGGCTTTCGTTGCTAAGGTATTAACTTTTTTACTTTTTTGGATAAGGTAAGATGTTCTATTAATAGAAATGTATCAAGGTGCGAAAGAGGTTTGAAAAAGAGCAGGACTTGAATAGAAGTTACAGGAAGACTAAAGGCTTGAAGATAATTATTTACCTTACATCCTGCTATACTTTGTACAGCTTGCTGTAATTGGTGGAGGTCCTCTGGTTGGCAAGCTTATGGATCACTTTCCGAGGGTACCTGCATATAATTGTCTATCTATAGTCCAGGTATCC…	T2T	MODIFIED	1	0	0	2	0.0132917
----------------------------------------------------------------------------------------------------------------------TAATGGCTTTCGTTGCTAAGGTATTAAATTTTTTACTTTTTTGGATAAGGTAAGATGTTCTATTAATAGAAATGTATCAAGGTGCGAAAGAGGTTTGAAAAAGAGCAGGACTTGAATAGAAGTTACAGGAAGACTAAAGGCTTGAAGATAATTATTTACCTTACATCCTGCTATACTTTGTACAGCTTGCTGTAATTGGTGGAGGTCCTCTGGTTGGCAAGCTTATGGATCACTTTCCGAG--TACCTGCATATAATTGTCTATCTATAGTCCAGGTATCC…	TGCATTCGAACAGCTTTATATGCTAGTTGCCTGGCTGGGAATTTGGTGGAACAACTATGGAATTTTGCCTCGCCTGCTGCTATTGCATTGATTCATCCTAGTCTTCTTCCTGTAGCACTAATGGCTTTCGTTGCTAAGGTATTAACTTTTTTACTTTTTTGGATAAGGTAAGATGTTCTATTAATAGAAATGTATCAAGGTGCGAAAGAGGTTTGAAAAAGAGCAGGACTTGAATAGAAGTTACAGGAAGACTAAAGGCTTGAAGATAATTATTTACCTTACATCCTGCTATACTTTGTACAGCTTGCTGTAATTGGTGGAGGTCCTCTGGTTGGCAAGCTTATGGATCACTTTCCGAGGGTACCTGCATATAATTGTCTATCTATAGTCCAGGTATCC…	T2T	MODIFIED	2	0	0	2	0.0132917
----------------------------------------------------------------------------------------------------------------------TAATGGCTTTCGTTGCTAAGGTATTAACTTTTTTACTTTTTTGGATAAGGTAAGATGTTCTATTAATAGAAATGTATCAAGGTGCGAAAGAGGTTTGAAAAAGAGCAGGACTTGAATAGAAGTTACAGGAAGACTAAAGGCTTGAAGATAATTATTTACCTTACATCCTGCTATACTTTGTACAGCTTGCTGTAATTGGTGGAGGTCCTCTGGTTGGCAAGCTTATGGATCACTTTCCGAGGTGTACCTGCATATAATTGTCTATCTATAGTCCAGGTATC…	TGCATTCGAACAGCTTTATATGCTAGTTGCCTGGCTGGGAATTTGGTGGAACAACTATGGAATTTTGCCTCGCCTGCTGCTATTGCATTGATTCATCCTAGTCTTCTTCCTGTAGCACTAATGGCTTTCGTTGCTAAGGTATTAACTTTTTTACTTTTTTGGATAAGGTAAGATGTTCTATTAATAGAAATGTATCAAGGTGCGAAAGAGGTTTGAAAAAGAGCAGGACTTGAATAGAAGTTACAGGAAGACTAAAGGCTTGAAGATAATTATTTACCTTACATCCTGCTATACTTTGTACAGCTTGCTGTAATTGGTGGAGGTCCTCTGGTTGGCAAGCTTATGGATCACTTTCCGAGG-GTACCTGCATATAATTGTCTATCTATAGTCCAGGTATC…	T2T	MODIFIED	0	1	0	2	0.0132917
----------------------------------------------------------------------------------------------------------------------TAATGGCTTTCGTTGCTAAGGTATTAACTTTTTTACTTTTTTGGATAAGGTAAGATGTTCTATTAATAGAAATGTATCAAGGTGCGAAAGAGGTTTGAAAAAGAGCAGGACTTGAATAGAAGTTACAGGAAGACTAAAGGCTTGAAGATAATTATTTACCTTACATCCTGCTATACTTTGTACAGCTTGCTGTAATTGGTGGAGGTCCTCTGGTTGGCAAGCTTATGGATCACTTTCCGAGG-TACCTGCATATAATTGTCTATCTATAGTCCAGGTATCC…	TGCATTCGAACAGCTTTATATGCTAGTTGCCTGGCTGGGAATTTGGTGGAACAACTATGGAATTTTGCCTCGCCTGCTGCTATTGCATTGATTCATCCTAGTCTTCTTCCTGTAGCACTAATGGCTTTCGTTGCTAAGGTATTAACTTTTTTACTTTTTTGGATAAGGTAAGATGTTCTATTAATAGAAATGTATCAAGGTGCGAAAGAGGTTTGAAAAAGAGCAGGACTTGAATAGAAGTTACAGGAAGACTAAAGGCTTGAAGATAATTATTTACCTTACATCCTGCTATACTTTGTACAGCTTGCTGTAATTGGTGGAGGTCCTCTGGTTGGCAAGCTTATGGATCACTTTCCGAGGGTACCTGCATATAATTGTCTATCTATAGTCCAGGTATCC…	T2T	MODIFIED	1	0	0	2	0.0132917
----------------------------------------------------------------------------------------------------------------------TAATGGCTTTCGTTGCTAAGGTATTAACTTTTTTACTTTTTTGGATAAGGTAAGATGTTCTATTAATAGAAATGTATCAAGGTGCGAAAGAGGTTTGAAAAAGAGCAGGACTTGAATAGAAGTTACAGGAAGACTAAAGGCTTGAAGATAATTATTTACCTTACATCCTGCTATACTTTGTACAGCTTGCTGTAATTGGTGGAGGTCCTCTGGTTGGCAAGCTTATGGATCACTT---------ACCTGCATATAATTGTCTATCTATAGTCCAGGTATCC…	TGCATTCGAACAGCTTTATATGCTAGTTGCCTGGCTGGGAATTTGGTGGAACAACTATGGAATTTTGCCTCGCCTGCTGCTATTGCATTGATTCATCCTAGTCTTCTTCCTGTAGCACTAATGGCTTTCGTTGCTAAGGTATTAACTTTTTTACTTTTTTGGATAAGGTAAGATGTTCTATTAATAGAAATGTATCAAGGTGCGAAAGAGGTTTGAAAAAGAGCAGGACTTGAATAGAAGTTACAGGAAGACTAAAGGCTTGAAGATAATTATTTACCTTACATCCTGCTATACTTTGTACAGCTTGCTGTAATTGGTGGAGGTCCTCTGGTTGGCAAGCTTATGGATCACTTTCCGAGGGTACCTGCATATAATTGTCTATCTATAGTCCAGGTATCC…	T2T	MODIFIED	9	0	0	2	0.0132917
----------------------------------------------------------------------------------------------------------------------TAATGGCTTTCGTTGCTAAGGTATTAACTTTTTTACTTTTTTGGATAAGGTAAGATGTTCTATTAATAGAAATGTATCAAGGTGCGAAAGAGGTTTGAAAAAGAGCAGGACTTGAATAGAAGTTACAGGAAGACTAAAGGCTTGAAGATAATTATTTACCTTACATCCTGCTATACTTTGTACAGCTTGCTGTAATTGGTGGAGGTCCTCTGGTTGGCAAGCTTATGGATCACTTTCCGAGG-TACCTGCATATAATTGTCTATCTATAGTCCAGGTATCC…	TGCATTCGAACAGCTTTATATGCTAGTTGCCTGGCTGGGAATTTGGTGGAACAACTATGGAATTTTGCCTCGCCTGCTGCTATTGCATTGATTCATCCTAGTCTTCTTCCTGTAGCACTAATGGCTTTCGTTGCTAAGGTATTAACTTTTTTACTTTTTTGGATAAGGTAAGATGTTCTATTAATAGAAATGTATCAAGGTGCGAAAGAGGTTTGAAAAAGAGCAGGACTTGAATAGAAGTTACAGGAAGACTAAAGGCTTGAAGATAATTATTTACCTTACATCCTGCTATACTTTGTACAGCTTGCTGTAATTGGTGGAGGTCCTCTGGTTGGCAAGCTTATGGATCACTTTCCGAGGGTACCTGCATATAATTGTCTATCTATAGTCCAGGTATCC…	T2T	MODIFIED	1	0	0	2	0.0132917
----------------------------------------------------------------------------------------------------------------------TAATGGCTTTCGTTGCTAAGGTATTAACTTTTTTACTTTTTTGGATAAGGTAAGATGTTCTATTAATAGAAATGTATCAAGGTGCGAAAGAGGTTTGAAAAAGAGCAGGACTTGAATAGAAGTTACAGGAAGACTAAAGGCTTGAAGATAATTATTTACCTTACATCCTGCTATACTTTGTACAGCTTGCTGTAATTGGTGGAGGTCCTCTGGTTGGCAAGCTTATGGATCACTTTCAGA---TACCTGCATATAATTGTCTATCTATAGTCCAGGTATCC…	TGCATTCGAACAGCTTTATATGCTAGTTGCCTGGCTGGGAATTTGGTGGAACAACTATGGAATTTTGCCTCGCCTGCTGCTATTGCATTGATTCATCCTAGTCTTCTTCCTGTAGCACTAATGGCTTTCGTTGCTAAGGTATTAACTTTTTTACTTTTTTGGATAAGGTAAGATGTTCTATTAATAGAAATGTATCAAGGTGCGAAAGAGGTTTGAAAAAGAGCAGGACTTGAATAGAAGTTACAGGAAGACTAAAGGCTTGAAGATAATTATTTACCTTACATCCTGCTATACTTTGTACAGCTTGCTGTAATTGGTGGAGGTCCTCTGGTTGGCAAGCTTATGGATCACTTTCCGAGGGTACCTGCATATAATTGTCTATCTATAGTCCAGGTATCC…	T2T	MODIFIED	3	0	0	2	0.0132917
----------------------------------------------------------------------------------------------------------------------TAATGGCTTTCGTTGCTAAGGTATTAACTTTTTTACTTTTTTGGATAAGGTAAGATGTTCTATTAATAGAAATGTATCAAGGTGCGAAAGAGGTTTGAAAAAGAGCAGGACTTGAATAGAAGTTACAGGAAGACTAAAGGCTTGAAGATAATTATTTACCTTACATCCTGCTATACTTTGTACAGCTTGCTGTAATTGGTGGAGGTCCTCTGGTTGGCAAGCTTATGGATCACTTTCCGAGGGGTACCTGCATATAATTGTCTATCTATAGTCCAGGTATC…	TGCATTCGAACAGCTTTATATGCTAGTTGCCTGGCTGGGAATTTGGTGGAACAACTATGGAATTTTGCCTCGCCTGCTGCTATTGCATTGATTCATCCTAGTCTTCTTCCTGTAGCACTAATGGCTTTCGTTGCTAAGGTATTAACTTTTTTACTTTTTTGGATAAGGTAAGATGTTCTATTAATAGAAATGTATCAAGGTGCGAAAGAGGTTTGAAAAAGAGCAGGACTTGAATAGAAGTTACAGGAAGACTAAAGGCTTGAAGATAATTATTTACCTTACATCCTGCTATACTTTGTACAGCTTGCTGTAATTGGTGGAGGTCCTCTGGTTGGCAAGCTTATGGATCACTTTCCGAGG-GTACCTGCATATAATTGTCTATCTATAGTCCAGGTATC…	T2T	MODIFIED	0	1	0	2	0.0132917
----------------------------------------------------------------------------------------------------------------------TAATGGCTTTCGTTGCTAAGGTATTAACTTTTTTACTTTTTTGGATAAGGTAAGATGTTCTATTAATAGAAATGTATCAAGGTGCGAAAGAGGTTTGAAAAAGAGCAGGACGGTCCTTGATTAGAAGTTACAGGAAGACTAAAGGCTTGAAGATAATTATTTACCTTACATCCTGCTATACTTTGTACAGCTTGCTGTAATTGGTGGAGGTCCTCTGGTTGGCAAGCTTATGGATCACTTTCCGAGGGTACCTGCATATAATTGTCTATCTATAGTCCAGG…	TGCATTCGAACAGCTTTATATGCTAGTTGCCTGGCTGGGAATTTGGTGGAACAACTATGGAATTTTGCCTCGCCTGCTGCTATTGCATTGATTCATCCTAGTCTTCTTCCTGTAGCACTAATGGCTTTCGTTGCTAAGGTATTAACTTTTTTACTTTTTTGGATAAGGTAAGATGTTCTATTAATAGAAATGTATCAAGGTGCGAAAGAGGTTTGAAAAAGAGCAGGAC-----TTGAATAGAAGTTACAGGAAGACTAAAGGCTTGAAGATAATTATTTACCTTACATCCTGCTATACTTTGTACAGCTTGCTGTAATTGGTGGAGGTCCTCTGGTTGGCAAGCTTATGGATCACTTTCCGAGGGTACCTGCATATAATTGTCTATCTATAGTCCAGG…	T2T	UNMODIFIED	0	0	0	2	0.0132917
----------------------------------------------------------------------------------------------------------------------TAATGGCTTTCGTTGCTAAGGTATTAACTTTTTTACTTTTTTGGATAAGGTAAGATGTTCTATTAATAGAAATGTATCAAGGTGCGAAAGAGGTTTGAAAAAGAGCAGGACTTGAATAGAAGTTACAGGAAGACTAAAGGCTTGAAGATAATTATTTACCTTACATCCTGCTATAC----------------------------------------------------------------------CTGCATATAATTGTCTATCTATAGTCCAGGTATCC…	TGCATTCGAACAGCTTTATATGCTAGTTGCCTGGCTGGGAATTTGGTGGAACAACTATGGAATTTTGCCTCGCCTGCTGCTATTGCATTGATTCATCCTAGTCTTCTTCCTGTAGCACTAATGGCTTTCGTTGCTAAGGTATTAACTTTTTTACTTTTTTGGATAAGGTAAGATGTTCTATTAATAGAAATGTATCAAGGTGCGAAAGAGGTTTGAAAAAGAGCAGGACTTGAATAGAAGTTACAGGAAGACTAAAGGCTTGAAGATAATTATTTACCTTACATCCTGCTATACTTTGTACAGCTTGCTGTAATTGGTGGAGGTCCTCTGGTTGGCAAGCTTATGGATCACTTTCCGAGGGTACCTGCATATAATTGTCTATCTATAGTCCAGGTATCC…	T2T	MODIFIED	70	0	0	2	0.0132917
----------------------------------------------------------------------------------------------------------------------TAATGGCTTTCGTTGCTAAGGTATTAACTTTTTTACTTTTTTGGATAAGGTAAGATGTTCTATTAATAGAAATGTATCAAGGTGCGAAAGAGGTTTGAAAAAGAGCAGGACTTGAATAGAAGTTACAGGAAGACTAAAGGCTTGAAGATAATTATTTACCTTACATCCTGCTATACTTTGTACAGCTTGCTGTAATTGGTGGAGGTCCTCTGGTTGGCAAGCTTATGGATCACTTTCCGAGGGTACCTGCATATAATTGTCTATCTATAGTCCAGGTATCC…	TGCATTCGAACAGCTTTATATGCTAGTTGCCTGGCTGGGAATTTGGTGGAACAACTATGGAATTTTGCCTCGCCTGCTGCTATTGCATTGATTCATCCTAGTCTTCTTCCTGTAGCACTAATGGCTTTCGTTGCTAAGGTATTAACTTTTTTACTTTTTTGGATAAGGTAAGATGTTCTATTAATAGAAATGTATCAAGGTGCGAAAGAGGTTTGAAAAAGAGCAGGACTTGAATAGAAGTTACAGGAAGACTAAAGGCTTGAAGATAATTATTTACCTTACATCCTGCTATACTTTGTACAGCTTGCTGTAATTGGTGGAGGTCCTCTGGTTGGCAAGCTTATGGATCACTTTCCGAGGGTACCTGCATATAATTGTCTATCTATAGTCCAGGTATCC…	T2T	UNMODIFIED	0	0	0	2	0.0132917
----------------------------------------------------------------------------------------------------------------------TAATGGCTTTCGTTGCTAAGGTATTAACTTTTTTACTTTTTTGGATAAGGTAAGATGTTCTATTAATAGAAATGTATCAAGGTGCGAAAGAGGTTTGAAAAAGAGCAGGACTTGAATAGAAGTTACAGGAAGACTAAAGGCTTGAAGATAATTATTTACCTTACATCCTGCTATACTTTGTACAGCTTGCTGTAATTGGTGGAGGTCCTCTGGTTGGCAAGCTTATGGATCACTTTCCGAGGGTACCTGCATATAATTGTCTATCTATAGTCCAGGTATCC…	TGCATTCGAACAGCTTTATATGCTAGTTGCCTGGCTGGGAATTTGGTGGAACAACTATGGAATTTTGCCTCGCCTGCTGCTATTGCATTGATTCATCCTAGTCTTCTTCCTGTAGCACTAATGGCTTTCGTTGCTAAGGTATTAACTTTTTTACTTTTTTGGATAAGGTAAGATGTTCTATTAATAGAAATGTATCAAGGTGCGAAAGAGGTTTGAAAAAGAGCAGGACTTGAATAGAAGTTACAGGAAGACTAAAGGCTTGAAGATAATTATTTACCTTACATCCTGCTATACTTTGTACAGCTTGCTGTAATTGGTGGAGGTCCTCTGGTTGGCAAGCTTATGGATCACTTTCCGAGGGTACCTGCATATAATTGTCTATCTATAGTCCAGGTATCC…	T2T	UNMODIFIED	0	0	0	2	0.0132917
----------------------------------------------------------------------------------------------------------------------TAATGGCTTTCGTTGCTAAGGTATTAACTTTTTTACTTTTTTGGATAAGGTAAGATGTTCTATTAATAGAAATGTATCAAGGTGCGAAAGAGGTTTGAAAAAGAGCAGGACTTGAATAGAAGTTACAGGAAGACTAAAGGCTTGAAGATAATTATTTACCTTACATCCTGCTATACTTTGTACAGCTTGCTGTAATTGGTGGAGGTCCTCTGGTTGGCAAGCTTATGGATCACTTTCCGAGG-----TGCATATAATTGTCTATCTATAGTCCAGGTATCC…	TGCATTCGAACAGCTTTATATGCTAGTTGCCTGGCTGGGAATTTGGTGGAACAACTATGGAATTTTGCCTCGCCTGCTGCTATTGCATTGATTCATCCTAGTCTTCTTCCTGTAGCACTAATGGCTTTCGTTGCTAAGGTATTAACTTTTTTACTTTTTTGGATAAGGTAAGATGTTCTATTAATAGAAATGTATCAAGGTGCGAAAGAGGTTTGAAAAAGAGCAGGACTTGAATAGAAGTTACAGGAAGACTAAAGGCTTGAAGATAATTATTTACCTTACATCCTGCTATACTTTGTACAGCTTGCTGTAATTGGTGGAGGTCCTCTGGTTGGCAAGCTTATGGATCACTTTCCGAGGGTACCTGCATATAATTGTCTATCTATAGTCCAGGTATCC…	T2T	MODIFIED	5	0	0	2	0.0132917
----------------------------------------------------------------------------------------------------------------------TAATGGCTTTCGTTGCTAAGGTATTAACTTTTTTACTTTTTTGGATAAGGTAAGATGTTCTATTAATAGAAATGTATCAAGGTGCGAAAGAGGTTTGAAAAAGAGCAGGACTTGAATAGAAGTTACAGGAAGACTAAAGGCTTGAAGATAATTATTTACCTTACATCCTGCTATACTTTGTACAGCTTGCTGTAATTGGTGGAGGTCCTCTGGTTGGCAAGCTTATGGATCACTTTCCGAGG-TACCTGCATATAATTGTCTATCTATAGTCCAGGTATCC…	TGCATTCGAACAGCTTTATATGCTAGTTGCCTGGCTGGGAATTTGGTGGAACAACTATGGAATTTTGCCTCGCCTGCTGCTATTGCATTGATTCATCCTAGTCTTCTTCCTGTAGCACTAATGGCTTTCGTTGCTAAGGTATTAACTTTTTTACTTTTTTGGATAAGGTAAGATGTTCTATTAATAGAAATGTATCAAGGTGCGAAAGAGGTTTGAAAAAGAGCAGGACTTGAATAGAAGTTACAGGAAGACTAAAGGCTTGAAGATAATTATTTACCTTACATCCTGCTATACTTTGTACAGCTTGCTGTAATTGGTGGAGGTCCTCTGGTTGGCAAGCTTATGGATCACTTTCCGAGGGTACCTGCATATAATTGTCTATCTATAGTCCAGGTATCC…	T2T	MODIFIED	1	0	0	2	0.0132917
----------------------------------------------------------------------------------------------------------------------TAATGGCTTTCGTTGCTAAGGTATTAACTTTTTTACTTTTTTGGATAAGGTAAGATGTTCTCTTAATAGAAATGTATCAAGGTGCGAAAGAGGTTTGAAAAAGAGCAGGACTTGAATAGAAGTTACAGGAAGACTAAAGGCTTGAAGATAATTATTTACCTTACATCCTGCTATACTTTGTACAGCTTGCTGTAATTGGTGGAGGTCCTCTGGTTGGCAAGCTTATGGATCACTTTCCGAGG-TACCTGCATATAATTGTCTATCTATAGTCCAGGTATCC…	TGCATTCGAACAGCTTTATATGCTAGTTGCCTGGCTGGGAATTTGGTGGAACAACTATGGAATTTTGCCTCGCCTGCTGCTATTGCATTGATTCATCCTAGTCTTCTTCCTGTAGCACTAATGGCTTTCGTTGCTAAGGTATTAACTTTTTTACTTTTTTGGATAAGGTAAGATGTTCTATTAATAGAAATGTATCAAGGTGCGAAAGAGGTTTGAAAAAGAGCAGGACTTGAATAGAAGTTACAGGAAGACTAAAGGCTTGAAGATAATTATTTACCTTACATCCTGCTATACTTTGTACAGCTTGCTGTAATTGGTGGAGGTCCTCTGGTTGGCAAGCTTATGGATCACTTTCCGAGGGTACCTGCATATAATTGTCTATCTATAGTCCAGGTATCC…	T2T	MODIFIED	1	0	0	2	0.0132917
----------------------------------------------------------------------------------------------------------------------TAATGGCTTTCGTTGCTAAGGTATTAAATTTTTTACTTTTTTGGATAAGGTAAGATGTTCTATTAATAGAAATGTATCAAGGTGCGAAAGAGGTTTGAAAAAGAGCAGGACTTGAATAGAAGTTACAGGAAGACTAAAGGCTTGAAGATAATTATTTACCTTACATCCTGCTATACTTTGTACAGCTTGCTGTAATTGGTGGAGGTCCTCTGGTTGGCAAGCTTATGGATCACTTTCCGAGG-----TGCATATAATTGTCTATCTATAGTCCAGGTATCC…	TGCATTCGAACAGCTTTATATGCTAGTTGCCTGGCTGGGAATTTGGTGGAACAACTATGGAATTTTGCCTCGCCTGCTGCTATTGCATTGATTCATCCTAGTCTTCTTCCTGTAGCACTAATGGCTTTCGTTGCTAAGGTATTAACTTTTTTACTTTTTTGGATAAGGTAAGATGTTCTATTAATAGAAATGTATCAAGGTGCGAAAGAGGTTTGAAAAAGAGCAGGACTTGAATAGAAGTTACAGGAAGACTAAAGGCTTGAAGATAATTATTTACCTTACATCCTGCTATACTTTGTACAGCTTGCTGTAATTGGTGGAGGTCCTCTGGTTGGCAAGCTTATGGATCACTTTCCGAGGGTACCTGCATATAATTGTCTATCTATAGTCCAGGTATCC…	T2T	MODIFIED	5	0	0	2	0.0132917
----------------------------------------------------------------------------------------------------------------------TAATGGCTTTCGTTGCTAAGGTATTAACTTTTTTACTTTTTTGGATAAGGTAAGATGTTCTATTAATAGAAATGTATCAAGGTGCGAAAGAGGTTTGAAAAAGAGCAGGACTTGAATAGAAGTTACAGGAAGACTAAAGGCTTGAAGATAATTATTTACCTTACATCCTGCTATACTTTGTACAGCTTGCTGTAATTGGTGGAGGTCCTCTGGTTGGCAAGCTTATGGATCACTTTCCGAGGTGTACCTGCATATAATTGTCTATCTATAGTCCAGGTATC…	TGCATTCGAACAGCTTTATATGCTAGTTGCCTGGCTGGGAATTTGGTGGAACAACTATGGAATTTTGCCTCGCCTGCTGCTATTGCATTGATTCATCCTAGTCTTCTTCCTGTAGCACTAATGGCTTTCGTTGCTAAGGTATTAACTTTTTTACTTTTTTGGATAAGGTAAGATGTTCTATTAATAGAAATGTATCAAGGTGCGAAAGAGGTTTGAAAAAGAGCAGGACTTGAATAGAAGTTACAGGAAGACTAAAGGCTTGAAGATAATTATTTACCTTACATCCTGCTATACTTTGTACAGCTTGCTGTAATTGGTGGAGGTCCTCTGGTTGGCAAGCTTATGGATCACTTTCCGAGG-GTACCTGCATATAATTGTCTATCTATAGTCCAGGTATC…	T2T	MODIFIED	0	1	0	2	0.0132917
----------------------------------------------------------------------------------------------------------------------TAATGGCTTTCGTTGCTAAGGTATTAACTTTTTTACTTTTTTGGATAAGGTAAGATGTTCTATTAATAGAAATGTATCAAGGTGCGAAAGAGGTTTGAAAAAGAGCAGGACTTGAATAGAAGTTACAGGAAGACTAAAGGCTTGAAGATAATTATTTACCTTACATCCTGCTATACTTTGTACAGCTTGCTGTAATTGGTGGAGGTCCTCTGGTTGGCAAGCTTATGGATCACTTTCCGAGG-TACCTGCATATAATTGTCTATCTATAGTCCAGGTATCC…	TGCATTCGAACAGCTTTATATGCTAGTTGCCTGGCTGGGAATTTGGTGGAACAACTATGGAATTTTGCCTCGCCTGCTGCTATTGCATTGATTCATCCTAGTCTTCTTCCTGTAGCACTAATGGCTTTCGTTGCTAAGGTATTAACTTTTTTACTTTTTTGGATAAGGTAAGATGTTCTATTAATAGAAATGTATCAAGGTGCGAAAGAGGTTTGAAAAAGAGCAGGACTTGAATAGAAGTTACAGGAAGACTAAAGGCTTGAAGATAATTATTTACCTTACATCCTGCTATACTTTGTACAGCTTGCTGTAATTGGTGGAGGTCCTCTGGTTGGCAAGCTTATGGATCACTTTCCGAGGGTACCTGCATATAATTGTCTATCTATAGTCCAGGTATCC…	T2T	MODIFIED	1	0	0	2	0.0132917
----------------------------------------------------------------------------------------------------------------------TAATGGCTTTCGTTGCTAAGGTATTAACTTTTTTACTTTTTTGGATAAGGTAAGATGTTCTATTAATAGAAATGTATCAAGATGCGAAAGAGGTTTGAAAAAGAGCAGGACTTGAATAGAAGTTACAGGAAGACTAAAGGCTTGAAGATAATTATTTACCTTACATCCTGCTATACTTTGTACAGCTTGCTGTAATTGGTGGAGGTCCTCTGGTTGGCAAGCTTATGGATCACTTTCCGAGG-TACCTGCATATAATTGTCTATCTATAGTCCAGGTATCC…	TGCATTCGAACAGCTTTATATGCTAGTTGCCTGGCTGGGAATTTGGTGGAACAACTATGGAATTTTGCCTCGCCTGCTGCTATTGCATTGATTCATCCTAGTCTTCTTCCTGTAGCACTAATGGCTTTCGTTGCTAAGGTATTAACTTTTTTACTTTTTTGGATAAGGTAAGATGTTCTATTAATAGAAATGTATCAAGGTGCGAAAGAGGTTTGAAAAAGAGCAGGACTTGAATAGAAGTTACAGGAAGACTAAAGGCTTGAAGATAATTATTTACCTTACATCCTGCTATACTTTGTACAGCTTGCTGTAATTGGTGGAGGTCCTCTGGTTGGCAAGCTTATGGATCACTTTCCGAGGGTACCTGCATATAATTGTCTATCTATAGTCCAGGTATCC…	T2T	MODIFIED	1	0	0	2	0.0132917
----------------------------------------------------------------------------------------------------------------------TAATGGCTTTCGTTGCTAAGGTATTAACTTTTTTACTTTTTTGGATAAGGTAAGATGTTCTATTAATAGAAATGTATCAAGGTGCGAAAGAGGTTTGAAAAAGAGCAGGACTTGAATAGAAGTTACAGGAAGACTAAAGGCTTGAAGATAATTATTTACCTTACATCCTGCTATACTTTGTACAGCTTGCTGTAATTGGTGGAGGTCCTCTGGTTGGCAAGCTTATGGATCACTTTCCGAGGGTACCTGCATATAATTGTCTATCTATAGTCCAGGTATCC…	TGCATTCGAACAGCTTTATATGCTAGTTGCCTGGCTGGGAATTTGGTGGAACAACTATGGAATTTTGCCTCGCCTGCTGCTATTGCATTGATTCATCCTAGTCTTCTTCCTGTAGCACTAATGGCTTTCGTTGCTAAGGTATTAACTTTTTTACTTTTTTGGATAAGGTAAGATGTTCTATTAATAGAAATGTATCAAGGTGCGAAAGAGGTTTGAAAAAGAGCAGGACTTGAATAGAAGTTACAGGAAGACTAAAGGCTTGAAGATAATTATTTACCTTACATCCTGCTATACTTTGTACAGCTTGCTGTAATTGGTGGAGGTCCTCTGGTTGGCAAGCTTATGGATCACTTTCCGAGGGTACCTGCATATAATTGTCTATCTATAGTCCAGGTATCC…	T2T	UNMODIFIED	0	0	0	2	0.0132917
----------------------------------------------------------------------------------------------------------------------TAATGGCTTTCGTTGCTAAGGTATTAACTTTTTTACTTTTTTGGATAAGGTAAGATGTTCTATTAATAGAAATGTATCAAGGTGCGAAAGAGGTTTGAAAAAGAGCAGGACTTGAATAGAAGTTACAGGAAGACTAAAGGCTTGAAGATAATTATTTACCTTACATCCTGCTATACTTTGTACAGCTTGCTGTAATTGGTGGAGGTCCTCTGGTTGGCAAGCTTATGGATCACTTTCCGAGT-TACCTGCATATAATTGTCTATCTATAGTCCAGGTATCC…	TGCATTCGAACAGCTTTATATGCTAGTTGCCTGGCTGGGAATTTGGTGGAACAACTATGGAATTTTGCCTCGCCTGCTGCTATTGCATTGATTCATCCTAGTCTTCTTCCTGTAGCACTAATGGCTTTCGTTGCTAAGGTATTAACTTTTTTACTTTTTTGGATAAGGTAAGATGTTCTATTAATAGAAATGTATCAAGGTGCGAAAGAGGTTTGAAAAAGAGCAGGACTTGAATAGAAGTTACAGGAAGACTAAAGGCTTGAAGATAATTATTTACCTTACATCCTGCTATACTTTGTACAGCTTGCTGTAATTGGTGGAGGTCCTCTGGTTGGCAAGCTTATGGATCACTTTCCGAGGGTACCTGCATATAATTGTCTATCTATAGTCCAGGTATCC…	T2T	MODIFIED	1	0	1	2	0.0132917
----------------------------------------------------------------------------------------------------------------------TAATGGCTTTCGTTGCTAAGGTATTAACTTTTTTACTTTTTTGGATAAGGTAAGATGTTCTATTAATAGAAATGTATCAAGGTGCGAAAGAGGTTTGAAAAAGAGCAGGACTTGAATAGAAGTTACAGGAAGACTAAAGGCTTGAAGATAATTATTTACCTTACATCCTGCTATACTTTGTACAGCTTGCTGTAATTGGTGGAGGTCCTCTGGTTGGCAAGCTTATGGATCACTTTCCGAGG-TACCCGCATATAATTGTCTATCTATAGTCCAGGTATCC…	TGCATTCGAACAGCTTTATATGCTAGTTGCCTGGCTGGGAATTTGGTGGAACAACTATGGAATTTTGCCTCGCCTGCTGCTATTGCATTGATTCATCCTAGTCTTCTTCCTGTAGCACTAATGGCTTTCGTTGCTAAGGTATTAACTTTTTTACTTTTTTGGATAAGGTAAGATGTTCTATTAATAGAAATGTATCAAGGTGCGAAAGAGGTTTGAAAAAGAGCAGGACTTGAATAGAAGTTACAGGAAGACTAAAGGCTTGAAGATAATTATTTACCTTACATCCTGCTATACTTTGTACAGCTTGCTGTAATTGGTGGAGGTCCTCTGGTTGGCAAGCTTATGGATCACTTTCCGAGGGTACCTGCATATAATTGTCTATCTATAGTCCAGGTATCC…	T2T	MODIFIED	1	0	0	2	0.0132917
----------------------------------------------------------------------------------------------------------------------TAATGGCTTTCGTTGCTAAGGTATTAACTTTTTTACTTTTTTGGATAAGGTAAGATGTTCTATTAATAGAAATGTATCAAGGTGCGAAAGAGGTTTGAAAAAGAGCAGGACTTGAATAGAAGTTACAGGAAGACTAAAGGCTTGAAGATAATTATTTACCTTACATCCTGCTATACTTTGTACAGCTTGCTGTAATTGGTGGAGGTCCTCTGGTTGGCAAGCTTATGGATCACTTTCCGAGGTATCCTTTACCTTGATACATCCTGCTATACTTTGTACCT…	TGCATTCGAACAGCTTTATATGCTAGTTGCCTGGCTGGGAATTTGGTGGAACAACTATGGAATTTTGCCTCGCCTGCTGCTATTGCATTGATTCATCCTAGTCTTCTTCCTGTAGCACTAATGGCTTTCGTTGCTAAGGTATTAACTTTTTTACTTTTTTGGATAAGGTAAGATGTTCTATTAATAGAAATGTATCAAGGTGCGAAAGAGGTTTGAAAAAGAGCAGGACTTGAATAGAAGTTACAGGAAGACTAAAGGCTTGAAGATAATTATTTACCTTACATCCTGCTATACTTTGTACAGCTTGCTGTAATTGGTGGAGGTCCTCTGGTTGGCAAGCTTATGGATCACTTTCCGAGG---------------------------------GTACCT…	T2T	MODIFIED	0	33	0	2	0.0132917
----------------------------------------------------------------------------------------------------------------------TAATGGCTTTCGTTGCTAAGGTATTAACTTTTTTACTTTTTTGGATAAGGTAAGATGTTCTATTAATAGAAATGTATCAAGGTGCGAAAGAGGTTTGAAAAAGAGCAGGACTTGAATAGAAGTTACAGGAAGACTAAAGGCTTGAAGATAATTATTTACCTTACATCCTGCTATACTTTGTACAGCTTGCTGTAATTGGTGGAGGTCCTCTGGTTGGCAAGCTTATGGATCACTTTCCGAGGGGTACCTGCATATAATTGTCTATCTATAGTCCAGGTATC…	TGCATTCGAACAGCTTTATATGCTAGTTGCCTGGCTGGGAATTTGGTGGAACAACTATGGAATTTTGCCTCGCCTGCTGCTATTGCATTGATTCATCCTAGTCTTCTTCCTGTAGCACTAATGGCTTTCGTTGCTAAGGTATTAACTTTTTTACTTTTTTGGATAAGGTAAGATGTTCTATTAATAGAAATGTATCAAGGTGCGAAAGAGGTTTGAAAAAGAGCAGGACTTGAATAGAAGTTACAGGAAGACTAAAGGCTTGAAGATAATTATTTACCTTACATCCTGCTATACTTTGTACAGCTTGCTGTAATTGGTGGAGGTCCTCTGGTTGGCAAGCTTATGGATCACTTTCCGAGG-GTACCTGCATATAATTGTCTATCTATAGTCCAGGTATC…	T2T	MODIFIED	0	1	0	2	0.0132917
----------------------------------------------------------------------------------------------------------------------TAATGGCTTTCGTTGCTAAGGTATTAACTTTTTTACTTTTTTGGATAAGGTAAGATGTTCTATTAATAGAAATGTATCAAGGTGCGAAAGAGGTTTGAAAAAGAGCAGGACTTGAATAGAAGTTACAGGAAGACTAAAGGCTTGAAGATAATTATTTACCTTACATCCTGCTATACTTTGTACAGCTTGCTGTAATTGGTGGAGGTCCTCTGGTTGGCAAGCTTATGGATCACTTTCCGAGG-TACCTGCATATAATTGTCTATCTATAGTCCAGGTATCC…	TGCATTCGAACAGCTTTATATGCTAGTTGCCTGGCTGGGAATTTGGTGGAACAACTATGGAATTTTGCCTCGCCTGCTGCTATTGCATTGATTCATCCTAGTCTTCTTCCTGTAGCACTAATGGCTTTCGTTGCTAAGGTATTAACTTTTTTACTTTTTTGGATAAGGTAAGATGTTCTATTAATAGAAATGTATCAAGGTGCGAAAGAGGTTTGAAAAAGAGCAGGACTTGAATAGAAGTTACAGGAAGACTAAAGGCTTGAAGATAATTATTTACCTTACATCCTGCTATACTTTGTACAGCTTGCTGTAATTGGTGGAGGTCCTCTGGTTGGCAAGCTTATGGATCACTTTCCGAGGGTACCTGCATATAATTGTCTATCTATAGTCCAGGTATCC…	T2T	MODIFIED	1	0	0	2	0.0132917
----------------------------------------------------------------------------------------------------------------------TAATGGCTTTCGTTGCTAAGGTATTAACTTTTTTACTTTTTTGGATAAGGTAAGATGTTCTATTAATAGAAATGTATCAAGGTGCGAAAGAGGTTTGAAAAAGAGCAGGACTTGAATAGAAGTTACAGGAAGACTAAAGGCTTGAAGATAATTATTTACCTTACATCCTGCTATACTTTGTACAGCTTGCTGTAATTGGTGGAGGTCCTCTGGTTGGCAAGCTTATGGATCACTTTCCGAGG-----TGCATATAATTGTCTATCTATAGTCCAGGTATCC…	TGCATTCGAACAGCTTTATATGCTAGTTGCCTGGCTGGGAATTTGGTGGAACAACTATGGAATTTTGCCTCGCCTGCTGCTATTGCATTGATTCATCCTAGTCTTCTTCCTGTAGCACTAATGGCTTTCGTTGCTAAGGTATTAACTTTTTTACTTTTTTGGATAAGGTAAGATGTTCTATTAATAGAAATGTATCAAGGTGCGAAAGAGGTTTGAAAAAGAGCAGGACTTGAATAGAAGTTACAGGAAGACTAAAGGCTTGAAGATAATTATTTACCTTACATCCTGCTATACTTTGTACAGCTTGCTGTAATTGGTGGAGGTCCTCTGGTTGGCAAGCTTATGGATCACTTTCCGAGGGTACCTGCATATAATTGTCTATCTATAGTCCAGGTATCC…	T2T	MODIFIED	5	0	0	2	0.0132917
----------------------------------------------------------------------------------------------------------------------TAATGGCTTTCGTTGCTAAGGTATTAACTTTTTTACTTTTTTGGATAAGGTAAGATGTTCTATTAATAGAAATGTATCAAGGTGCGAAAGAGGTTTGAAAAAGAGCAGGACTTGAATAGAAGTTACAGGAAGACTAAAGACTTGAAGATAATTATTTACCTTACATCCTGCTATACTTTGTACAGCTTGCTGTAATTGGTGGAGGTCCTCTGGTTGGCAAGCTTATGGATCACTTTCCGAGG-TACCTGCATATAATTGTCTATCTATAGTCCAGGTATCC…	TGCATTCGAACAGCTTTATATGCTAGTTGCCTGGCTGGGAATTTGGTGGAACAACTATGGAATTTTGCCTCGCCTGCTGCTATTGCATTGATTCATCCTAGTCTTCTTCCTGTAGCACTAATGGCTTTCGTTGCTAAGGTATTAACTTTTTTACTTTTTTGGATAAGGTAAGATGTTCTATTAATAGAAATGTATCAAGGTGCGAAAGAGGTTTGAAAAAGAGCAGGACTTGAATAGAAGTTACAGGAAGACTAAAGGCTTGAAGATAATTATTTACCTTACATCCTGCTATACTTTGTACAGCTTGCTGTAATTGGTGGAGGTCCTCTGGTTGGCAAGCTTATGGATCACTTTCCGAGGGTACCTGCATATAATTGTCTATCTATAGTCCAGGTATCC…	T2T	MODIFIED	1	0	0	2	0.0132917
----------------------------------------------------------------------------------------------------------------------TAATGGCTTTCGTTGCTAAGGTATTAACTTTTTTACTTTTTTGGATAAGGTAAGATGTTCTATTAATAGAAATGTATCAAGGTGCGAAAGAGGTTTGAAAAAGAGCAGGACTTGAATAGAAGTTACAGGAAGACTAAAGGCTTGAAGATAATTATTTACCTTACATCCTGCTATACTTTGTACGGCTTGCTGTAATTGGTGGAGGTCCTCTGGTTGGCAAGCTTATGGATCACTTTCCGAGG-----TGCATATAATTGTCTATCTATAGTCCAGGTATCC…	TGCATTCGAACAGCTTTATATGCTAGTTGCCTGGCTGGGAATTTGGTGGAACAACTATGGAATTTTGCCTCGCCTGCTGCTATTGCATTGATTCATCCTAGTCTTCTTCCTGTAGCACTAATGGCTTTCGTTGCTAAGGTATTAACTTTTTTACTTTTTTGGATAAGGTAAGATGTTCTATTAATAGAAATGTATCAAGGTGCGAAAGAGGTTTGAAAAAGAGCAGGACTTGAATAGAAGTTACAGGAAGACTAAAGGCTTGAAGATAATTATTTACCTTACATCCTGCTATACTTTGTACAGCTTGCTGTAATTGGTGGAGGTCCTCTGGTTGGCAAGCTTATGGATCACTTTCCGAGGGTACCTGCATATAATTGTCTATCTATAGTCCAGGTATCC…	T2T	MODIFIED	5	0	0	2	0.0132917
----------------------------------------------------------------------------------------------------------------------TAATGGCTTTCGTTGCTAAGGTATTAACTTTTTTACTTTTTTGGATAAGGTAAGATGTTCTATTAATAGAAATGTATCAAGGTGCGAAAGAGGTTTGAAAAAGAGCAGGACTTGAATAGAAGTTACAGGAAGACTAAAGGCTTGAAGATAATTATTTACCTTACATCCTGCTATACTTTGTACAGCTTGCTGTAATTGGTGGAGGTCCTCTGGTTGGCAAGCTTATGGATCACTTTCCGAGG-TACCTGCATATAATTGTCTATCTATAGTCCAGGTATCC…	TGCATTCGAACAGCTTTATATGCTAGTTGCCTGGCTGGGAATTTGGTGGAACAACTATGGAATTTTGCCTCGCCTGCTGCTATTGCATTGATTCATCCTAGTCTTCTTCCTGTAGCACTAATGGCTTTCGTTGCTAAGGTATTAACTTTTTTACTTTTTTGGATAAGGTAAGATGTTCTATTAATAGAAATGTATCAAGGTGCGAAAGAGGTTTGAAAAAGAGCAGGACTTGAATAGAAGTTACAGGAAGACTAAAGGCTTGAAGATAATTATTTACCTTACATCCTGCTATACTTTGTACAGCTTGCTGTAATTGGTGGAGGTCCTCTGGTTGGCAAGCTTATGGATCACTTTCCGAGGGTACCTGCATATAATTGTCTATCTATAGTCCAGGTATCC…	T2T	MODIFIED	1	0	0	2	0.0132917
----------------------------------------------------------------------------------------------------------------------TAATGGCTTTCGTTGCTAAGGTATTAACTTTTTTACTTTTTTGGATAAGGTAAGATGTTCTATTAATAGAAATGTATCAAGGTGCGAAAGAGGTTTGAAAAAGAGCAGGACTTGAATAGAAGTTACAGGAAGACTAAAGGCTTGAAGATAATTATTTACCTTACATCCTGCTATACTTTGTACAGCTTGCTGTAATTGGTGGAGGTCCTCTGGTTGGCAAGCTTATGGATCACTTTCCGAGGTGTACCTGCATATAATTGTCTATCTATAGTCCAGGTATC…	TGCATTCGAACAGCTTTATATGCTAGTTGCCTGGCTGGGAATTTGGTGGAACAACTATGGAATTTTGCCTCGCCTGCTGCTATTGCATTGATTCATCCTAGTCTTCTTCCTGTAGCACTAATGGCTTTCGTTGCTAAGGTATTAACTTTTTTACTTTTTTGGATAAGGTAAGATGTTCTATTAATAGAAATGTATCAAGGTGCGAAAGAGGTTTGAAAAAGAGCAGGACTTGAATAGAAGTTACAGGAAGACTAAAGGCTTGAAGATAATTATTTACCTTACATCCTGCTATACTTTGTACAGCTTGCTGTAATTGGTGGAGGTCCTCTGGTTGGCAAGCTTATGGATCACTTTCCGAGG-GTACCTGCATATAATTGTCTATCTATAGTCCAGGTATC…	T2T	MODIFIED	0	1	0	2	0.0132917
----------------------------------------------------------------------------------------------------------------------TAATGGCTTTCGTTGCTAAGGTATTAACTTTTTTACTTTTTTGGATAAGGTAAGATGTTCTATTAATAGAAATGTATCAAGGTGCGAAAGAGGTTTGAAAAAGAGCAGGACTTGAATAGAAGTTACAGGAAGACTAAAGGCTTGAAGATAATTATTTACCTTACATCCTGCTATACTTTGTACAGCTTGCTGTAATTGGTGGAGGTCCTCTTGTTGGCAAGCTTATGGATCACTTTCCGAGGGGTACCTGCATATAATTGTCTATCTATAGTCCAGGTATC…	TGCATTCGAACAGCTTTATATGCTAGTTGCCTGGCTGGGAATTTGGTGGAACAACTATGGAATTTTGCCTCGCCTGCTGCTATTGCATTGATTCATCCTAGTCTTCTTCCTGTAGCACTAATGGCTTTCGTTGCTAAGGTATTAACTTTTTTACTTTTTTGGATAAGGTAAGATGTTCTATTAATAGAAATGTATCAAGGTGCGAAAGAGGTTTGAAAAAGAGCAGGACTTGAATAGAAGTTACAGGAAGACTAAAGGCTTGAAGATAATTATTTACCTTACATCCTGCTATACTTTGTACAGCTTGCTGTAATTGGTGGAGGTCCTCTGGTTGGCAAGCTTATGGATCACTTTCCGAGG-GTACCTGCATATAATTGTCTATCTATAGTCCAGGTATC…	T2T	MODIFIED	0	1	0	2	0.0132917
----------------------------------------------------------------------------------------------------------------------TAATGGCTTTCGTTGCTAAGGTATTAACTTTTTTACTTTTTTGGATAAGGTAAGATGTTCTATTAATAGAAATGTATCAAGGTGCGAAAGAGGTTTGAAAAAGAGCAGGACTTGAATAGAAGTTACAGGAAGACTAAAGGCTTGAAGATAATTATTTACCTTACATCCTGCTATACTTTGTACAGCTTGCTGTAATTGGTGGAGGTCCTCTGGTTGGCAAGCTTATGGATCACTTTCCGAGG-TACCTGCATATAATTGTCTATCTATAGTCCAGGTATCC…	TGCATTCGAACAGCTTTATATGCTAGTTGCCTGGCTGGGAATTTGGTGGAACAACTATGGAATTTTGCCTCGCCTGCTGCTATTGCATTGATTCATCCTAGTCTTCTTCCTGTAGCACTAATGGCTTTCGTTGCTAAGGTATTAACTTTTTTACTTTTTTGGATAAGGTAAGATGTTCTATTAATAGAAATGTATCAAGGTGCGAAAGAGGTTTGAAAAAGAGCAGGACTTGAATAGAAGTTACAGGAAGACTAAAGGCTTGAAGATAATTATTTACCTTACATCCTGCTATACTTTGTACAGCTTGCTGTAATTGGTGGAGGTCCTCTGGTTGGCAAGCTTATGGATCACTTTCCGAGGGTACCTGCATATAATTGTCTATCTATAGTCCAGGTATCC…	T2T	MODIFIED	1	0	0	2	0.0132917
----------------------------------------------------------------------------------------------------------------------TAATGGCTTTCGTTGCTAAGGTATTAACTTTTTTACTTTTTTGGATAAGGTAAGATGTTCTATTAATAGAAATGTATCAAGGTGCGAAAGAGGTTTGAAAAAGAGCAGGACTTGAATAGAAGTTACAGGAAGACTAAAGGCTTGAAGATAATTATTTACCTTACATCCTGCTATACTTTGTAC---------------------------------------------------------------CTGCATATAATTGTCTATCTATAGTCCAGGTATCC…	TGCATTCGAACAGCTTTATATGCTAGTTGCCTGGCTGGGAATTTGGTGGAACAACTATGGAATTTTGCCTCGCCTGCTGCTATTGCATTGATTCATCCTAGTCTTCTTCCTGTAGCACTAATGGCTTTCGTTGCTAAGGTATTAACTTTTTTACTTTTTTGGATAAGGTAAGATGTTCTATTAATAGAAATGTATCAAGGTGCGAAAGAGGTTTGAAAAAGAGCAGGACTTGAATAGAAGTTACAGGAAGACTAAAGGCTTGAAGATAATTATTTACCTTACATCCTGCTATACTTTGTACAGCTTGCTGTAATTGGTGGAGGTCCTCTGGTTGGCAAGCTTATGGATCACTTTCCGAGGGTACCTGCATATAATTGTCTATCTATAGTCCAGGTATCC…	T2T	MODIFIED	63	0	0	2	0.0132917
----------------------------------------------------------------------------------------------------------------------TAATGGCTTTCGTTGCTAAGGTATTAACTTTTTTACTTTTTTGGATAAGGTAAGATGTTCTATTAATAGAAATGTATCAAGGTGCGAAAGAGGTTTGAAAAAGAGCAGGACTTGAATAGAAGTTACAGGAAGACTAAAGGCTTGAAGATAATTATTTACCTTACATCCTGCTATACTTTGTACAGCTTGCTGTAATTGGTGGAGGTCCTCTGGTTGGCAAGCTTATGGATCACTTTCCGAGG-TACCTGCATATAATTGTCTATCTATAGTCCAGGTATCC…	TGCATTCGAACAGCTTTATATGCTAGTTGCCTGGCTGGGAATTTGGTGGAACAACTATGGAATTTTGCCTCGCCTGCTGCTATTGCATTGATTCATCCTAGTCTTCTTCCTGTAGCACTAATGGCTTTCGTTGCTAAGGTATTAACTTTTTTACTTTTTTGGATAAGGTAAGATGTTCTATTAATAGAAATGTATCAAGGTGCGAAAGAGGTTTGAAAAAGAGCAGGACTTGAATAGAAGTTACAGGAAGACTAAAGGCTTGAAGATAATTATTTACCTTACATCCTGCTATACTTTGTACAGCTTGCTGTAATTGGTGGAGGTCCTCTGGTTGGCAAGCTTATGGATCACTTTCCGAGGGTACCTGCATATAATTGTCTATCTATAGTCCAGGTATCC…	T2T	MODIFIED	1	0	0	2	0.0132917
----------------------------------------------------------------------------------------------------------------------TAATGGCTTTCGTTGCTAAGGTATTAACTTTTTTACTTTTTTGGATAAGGTAAGATGTTCTATTAATAGAAATGTATCAAGGTGCGAAAGAGGTTTGAAAAAGAGCAGGACTTGAATAGAAGTTACAGGAAGACTAAAGGCTTGAAGATAATTATTTACCTTACATCCTGCTATACTTTGTACAGCTTGCTGTAATTGGTGGAGGTCCTCTGGTTGGCAAGCTTATGGATCACTTTCCGAG--------CATATAATTGTCTATCTATAGTCCAGGTATCC…	TGCATTCGAACAGCTTTATATGCTAGTTGCCTGGCTGGGAATTTGGTGGAACAACTATGGAATTTTGCCTCGCCTGCTGCTATTGCATTGATTCATCCTAGTCTTCTTCCTGTAGCACTAATGGCTTTCGTTGCTAAGGTATTAACTTTTTTACTTTTTTGGATAAGGTAAGATGTTCTATTAATAGAAATGTATCAAGGTGCGAAAGAGGTTTGAAAAAGAGCAGGACTTGAATAGAAGTTACAGGAAGACTAAAGGCTTGAAGATAATTATTTACCTTACATCCTGCTATACTTTGTACAGCTTGCTGTAATTGGTGGAGGTCCTCTGGTTGGCAAGCTTATGGATCACTTTCCGAGGGTACCTGCATATAATTGTCTATCTATAGTCCAGGTATCC…	T2T	MODIFIED	8	0	0	2	0.0132917
----------------------------------------------------------------------------------------------------------------------TAATGGCTTTCGTTGCTAAGGTATTAAATTTTTTACTTTTTTGGATAAGGTAAGATGTTCTATTAATAGAAATGTATCAAGGTGCGAAAGAGGTTTGAAAAAGAGCAGGACTTGAATAGAAGTTACAGGAAGACTAAAGGCTTGAAGATAATTATTTACCTTACATCCTGCTATACTTTGTACAGCTTGCTGTAATTGGTGGAGGTCCTCTGGTTGGCAAGCTTATGGATCACTTTCCGAGGGTACCTGCATATAATTGTCTATCTATAGTCCAGGTATCC…	TGCATTCGAACAGCTTTATATGCTAGTTGCCTGGCTGGGAATTTGGTGGAACAACTATGGAATTTTGCCTCGCCTGCTGCTATTGCATTGATTCATCCTAGTCTTCTTCCTGTAGCACTAATGGCTTTCGTTGCTAAGGTATTAACTTTTTTACTTTTTTGGATAAGGTAAGATGTTCTATTAATAGAAATGTATCAAGGTGCGAAAGAGGTTTGAAAAAGAGCAGGACTTGAATAGAAGTTACAGGAAGACTAAAGGCTTGAAGATAATTATTTACCTTACATCCTGCTATACTTTGTACAGCTTGCTGTAATTGGTGGAGGTCCTCTGGTTGGCAAGCTTATGGATCACTTTCCGAGGGTACCTGCATATAATTGTCTATCTATAGTCCAGGTATCC…	T2T	UNMODIFIED	0	0	0	2	0.0132917
----------------------------------------------------------------------------------------------------------------------TAATGGCTTTCGTTGCTAAGGTATTAAATTTT--ACTTTCTTGGATAAGGTAAGATGTTCTATTAATAGAAATGTATCAAGGTGCGAAAGAGGTTTGAAAAAGAGCAGGACTTGAATAGAAGTTACAGGAAGACTAAAGGCTTGAAGATAATTATTTACCTTACATCCTGCTATACTTTGTACAGCTTGCTGTAATTGGTGGAGGTCCTCTGGTTGGCAAGCTTATGGATCACTTTCCGAGGGGTACCTGCATATAATTGTCTATCTATAGTCCAGGTATC…	TGCATTCGAACAGCTTTATATGCTAGTTGCCTGGCTGGGAATTTGGTGGAACAACTATGGAATTTTGCCTCGCCTGCTGCTATTGCATTGATTCATCCTAGTCTTCTTCCTGTAGCACTAATGGCTTTCGTTGCTAAGGTATTAACTTTTTTACTTTTTTGGATAAGGTAAGATGTTCTATTAATAGAAATGTATCAAGGTGCGAAAGAGGTTTGAAAAAGAGCAGGACTTGAATAGAAGTTACAGGAAGACTAAAGGCTTGAAGATAATTATTTACCTTACATCCTGCTATACTTTGTACAGCTTGCTGTAATTGGTGGAGGTCCTCTGGTTGGCAAGCTTATGGATCACTTTCCGAGG-GTACCTGCATATAATTGTCTATCTATAGTCCAGGTATC…	T2T	MODIFIED	0	1	0	2	0.0132917
----------------------------------------------------------------------------------------------------------------------TAATGGCTTTCGTTGCTAAGGTATTAACTTTTTTACTTTTTTGGATAAGGTAAGATGTTCTATTAATAGAAATGTATCAAGGTGCGAAAGAGGTTTGAAAAAGAGCAGGACTTGAATAGAAGTTACAGGAAGACTAAAGGCTTGAAGATAATTATTTACCTTACATCCTGCTATACTTTGTACAGCTTGCTGTAATTGGTGGAGGTCCTCTGGTTGGCAAGCTTATGGATCACTTTCCGAGGGTACCTGCATATAATTGTCTATCTATAGTCCAGGTATCC…	TGCATTCGAACAGCTTTATATGCTAGTTGCCTGGCTGGGAATTTGGTGGAACAACTATGGAATTTTGCCTCGCCTGCTGCTATTGCATTGATTCATCCTAGTCTTCTTCCTGTAGCACTAATGGCTTTCGTTGCTAAGGTATTAACTTTTTTACTTTTTTGGATAAGGTAAGATGTTCTATTAATAGAAATGTATCAAGGTGCGAAAGAGGTTTGAAAAAGAGCAGGACTTGAATAGAAGTTACAGGAAGACTAAAGGCTTGAAGATAATTATTTACCTTACATCCTGCTATACTTTGTACAGCTTGCTGTAATTGGTGGAGGTCCTCTGGTTGGCAAGCTTATGGATCACTTTCCGAGGGTACCTGCATATAATTGTCTATCTATAGTCCAGGTATCC…	T2T	UNMODIFIED	0	0	0	2	0.0132917
----------------------------------------------------------------------------------------------------------------------TAATGGCTTTCGTTGCTAAGGTATTAACTTTTTTACTTTTTTGGATAAGGTAAGATGTTCTATTAATAGAAATGTATCAAGGTGCGAAAGAGGTTTGAAAAAGAGCAGGACTTGAATAGAAGTTACAGGAAGACTAAAGGCTTGAAGATAATTATTTACCTTACATCCTGCTATACTTTGTACAGCTTGCTGTAATTGGTGGAGGTCCTCTGGTTGGCAAGCTTATGGATCACTTTCCGAGG-TACCTGCATATAATTGTCTATCTATAGTCCAGGTATCC…	TGCATTCGAACAGCTTTATATGCTAGTTGCCTGGCTGGGAATTTGGTGGAACAACTATGGAATTTTGCCTCGCCTGCTGCTATTGCATTGATTCATCCTAGTCTTCTTCCTGTAGCACTAATGGCTTTCGTTGCTAAGGTATTAACTTTTTTACTTTTTTGGATAAGGTAAGATGTTCTATTAATAGAAATGTATCAAGGTGCGAAAGAGGTTTGAAAAAGAGCAGGACTTGAATAGAAGTTACAGGAAGACTAAAGGCTTGAAGATAATTATTTACCTTACATCCTGCTATACTTTGTACAGCTTGCTGTAATTGGTGGAGGTCCTCTGGTTGGCAAGCTTATGGATCACTTTCCGAGGGTACCTGCATATAATTGTCTATCTATAGTCCAGGTATCC…	T2T	MODIFIED	1	0	0	2	0.0132917
----------------------------------------------------------------------------------------------------------------------TAATGGCTTTCGTTGCTAAGGTATTAACTTTTTTACTTTTTTGGATAAGGTAAGATGTTCTATTAATAGAAATGTATCAAGGTGCGAAAGAGGTTTGAAAAAGAGCAGGACTTGAATAGAAGTTACAGGAAGACTAAAGGCTTGAAGATAATTATTTACCTTACATCCTGCTATACTTTGTACAGCTTGCTGTAATTGGTGGAGGTCCTCTGGTTGGCAAGCTTATGGATCACTT---------ACCTGCATATAATTGTCTATCTATAGTCCAGGTATCC…	TGCATTCGAACAGCTTTATATGCTAGTTGCCTGGCTGGGAATTTGGTGGAACAACTATGGAATTTTGCCTCGCCTGCTGCTATTGCATTGATTCATCCTAGTCTTCTTCCTGTAGCACTAATGGCTTTCGTTGCTAAGGTATTAACTTTTTTACTTTTTTGGATAAGGTAAGATGTTCTATTAATAGAAATGTATCAAGGTGCGAAAGAGGTTTGAAAAAGAGCAGGACTTGAATAGAAGTTACAGGAAGACTAAAGGCTTGAAGATAATTATTTACCTTACATCCTGCTATACTTTGTACAGCTTGCTGTAATTGGTGGAGGTCCTCTGGTTGGCAAGCTTATGGATCACTTTCCGAGGGTACCTGCATATAATTGTCTATCTATAGTCCAGGTATCC…	T2T	MODIFIED	9	0	0	2	0.0132917
----------------------------------------------------------------------------------------------------------------------TAATGGCTTTCGTTGCTAAGGTATTAACTTTTTTACTTTTTTGGATAAGGTAAGATGTTCTATTAATAGAAATGTATCAAGGTGCGAAAGAGGTTTGAAAAAGAGCAGGACTTGAATAGAAGTTACAGGAAGACTAAAGGCTTGAAGATAATTATTTACCTTACATCCTGCTATACTTTGTACAGCTTGCTGTAATTGGTGGAGGTCCTCTGGTTGGCAAGCTTATGGATCACTTTCCGAGG-TACCTGCATATAATTGTCTATCTATAGTCCAGGTATCC…	TGCATTCGAACAGCTTTATATGCTAGTTGCCTGGCTGGGAATTTGGTGGAACAACTATGGAATTTTGCCTCGCCTGCTGCTATTGCATTGATTCATCCTAGTCTTCTTCCTGTAGCACTAATGGCTTTCGTTGCTAAGGTATTAACTTTTTTACTTTTTTGGATAAGGTAAGATGTTCTATTAATAGAAATGTATCAAGGTGCGAAAGAGGTTTGAAAAAGAGCAGGACTTGAATAGAAGTTACAGGAAGACTAAAGGCTTGAAGATAATTATTTACCTTACATCCTGCTATACTTTGTACAGCTTGCTGTAATTGGTGGAGGTCCTCTGGTTGGCAAGCTTATGGATCACTTTCCGAGGGTACCTGCATATAATTGTCTATCTATAGTCCAGGTATCC…	T2T	MODIFIED	1	0	0	2	0.0132917
----------------------------------------------------------------------------------------------------------------------TAATGGCTTTCGTTGCTAAGGTATTAACTTTTTTACTTTTTTGGATAAGGTAAGATGTTCTATTAATAGAAATGTATCAAGGTGCGAAAGAGGTTTGAAAAAGAGCAGGACTTGAATAGAAGTTACAGGAAGACTAAAGGCTTGAAGATAATTATTTACCTTACATCCTGCTATACTTTGTACAGCTTGCTGTAATTGGTGGAGGTCCTCTGGTTGGCAAGCTTATGGATCACTTTCCGAGG-----TGCATATAATTGTCTATCTATAGTCCAGGTATCC…	TGCATTCGAACAGCTTTATATGCTAGTTGCCTGGCTGGGAATTTGGTGGAACAACTATGGAATTTTGCCTCGCCTGCTGCTATTGCATTGATTCATCCTAGTCTTCTTCCTGTAGCACTAATGGCTTTCGTTGCTAAGGTATTAACTTTTTTACTTTTTTGGATAAGGTAAGATGTTCTATTAATAGAAATGTATCAAGGTGCGAAAGAGGTTTGAAAAAGAGCAGGACTTGAATAGAAGTTACAGGAAGACTAAAGGCTTGAAGATAATTATTTACCTTACATCCTGCTATACTTTGTACAGCTTGCTGTAATTGGTGGAGGTCCTCTGGTTGGCAAGCTTATGGATCACTTTCCGAGGGTACCTGCATATAATTGTCTATCTATAGTCCAGGTATCC…	T2T	MODIFIED	5	0	0	2	0.0132917
----------------------------------------------------------------------------------------------------------------------TAATGGCTTTCGTTGCTAAGGTATTAACTTTTTTACTTTTTTGGATAAGGTAAGATGTTCTATTAATAGAAATGTATCAAGGTGCGAAAGAGGTTTGAAAAAGAGCAGGACTTGAATAGAAGTTACAGGAAGACTAAAGGCTTGAAGATAATTATTTACCTTACATCCTGCTATACTTTGTACAGCTTGCTGTAATTGGTGGAGGTCCTCTGGTTGGCAAGCTTATGGATCACTTTCCGA---------------------------TAGTCCAGGTATCC…	TGCATTCGAACAGCTTTATATGCTAGTTGCCTGGCTGGGAATTTGGTGGAACAACTATGGAATTTTGCCTCGCCTGCTGCTATTGCATTGATTCATCCTAGTCTTCTTCCTGTAGCACTAATGGCTTTCGTTGCTAAGGTATTAACTTTTTTACTTTTTTGGATAAGGTAAGATGTTCTATTAATAGAAATGTATCAAGGTGCGAAAGAGGTTTGAAAAAGAGCAGGACTTGAATAGAAGTTACAGGAAGACTAAAGGCTTGAAGATAATTATTTACCTTACATCCTGCTATACTTTGTACAGCTTGCTGTAATTGGTGGAGGTCCTCTGGTTGGCAAGCTTATGGATCACTTTCCGAGGGTACCTGCATATAATTGTCTATCTATAGTCCAGGTATCC…	T2T	MODIFIED	27	0	0	2	0.0132917
----------------------------------------------------------------------------------------------------------------------TAATGGCTTTCGTTGCTAAGGTATTAACTTTTTTACTTTTTTGGATAAGGTAAGATGTTCTATTAATAGAAATGTATCAAGGTGCGAAAGAGGTTTGAAAAAGAGCAGGACTTGAATAGAAGTTACAGGAAGACTAAAGGCTTGAAGATAATTATTTACCTTACATCCTGCTATACTTTGTACAGCTTGCTGTAATTGGTGGAGGTCCTCTGGTTGGCAAGCTTATGGATCACTTTCCGAGG-----TGCATATAATTGTCTATCTATAGTCCAGGTATCC…	TGCATTCGAACAGCTTTATATGCTAGTTGCCTGGCTGGGAATTTGGTGGAACAACTATGGAATTTTGCCTCGCCTGCTGCTATTGCATTGATTCATCCTAGTCTTCTTCCTGTAGCACTAATGGCTTTCGTTGCTAAGGTATTAACTTTTTTACTTTTTTGGATAAGGTAAGATGTTCTATTAATAGAAATGTATCAAGGTGCGAAAGAGGTTTGAAAAAGAGCAGGACTTGAATAGAAGTTACAGGAAGACTAAAGGCTTGAAGATAATTATTTACCTTACATCCTGCTATACTTTGTACAGCTTGCTGTAATTGGTGGAGGTCCTCTGGTTGGCAAGCTTATGGATCACTTTCCGAGGGTACCTGCATATAATTGTCTATCTATAGTCCAGGTATCC…	T2T	MODIFIED	5	0	0	2	0.0132917
----------------------------------------------------------------------------------------------------------------------TAATGGCTTTCGTTGCTAAGGTATTAAATTTT--ACTTTCTTGGATAAGGTAAGATGTTCTATTAATAGAAATGTATCAAGGTGCGAAAGAGGTTTGAAAAAGAGCAGGACTTGAATAGAAGTTACAGGAAGACTAAAGGCTTGAAGATAATTATTTACCTTACATCCTGCTATACTTTGTACAGCTTGCTGTAATTGGTGGAGGTCCTCTGGTTGGCAAGCTTATGGATCACT----------------------------------AGTCCAGGTATCC…	TGCATTCGAACAGCTTTATATGCTAGTTGCCTGGCTGGGAATTTGGTGGAACAACTATGGAATTTTGCCTCGCCTGCTGCTATTGCATTGATTCATCCTAGTCTTCTTCCTGTAGCACTAATGGCTTTCGTTGCTAAGGTATTAACTTTTTTACTTTTTTGGATAAGGTAAGATGTTCTATTAATAGAAATGTATCAAGGTGCGAAAGAGGTTTGAAAAAGAGCAGGACTTGAATAGAAGTTACAGGAAGACTAAAGGCTTGAAGATAATTATTTACCTTACATCCTGCTATACTTTGTACAGCTTGCTGTAATTGGTGGAGGTCCTCTGGTTGGCAAGCTTATGGATCACTTTCCGAGGGTACCTGCATATAATTGTCTATCTATAGTCCAGGTATCC…	T2T	MODIFIED	34	0	0	2	0.0132917
----------------------------------------------------------------------------------------------------------------------TAATGGCTTTCGTTGCTAAGGTATTAACTTTTTTACTTTTTTGGATAAGGTAAGATGTTCTATTAATAGAAATGTATCAAGGTGCGAAAGAGGTTTGAAAAAGAGCAGGACTTGAATAGAAGTTACAGGAAGACTAAAGGCTTGAAGATAATTATTTACCTTACATCCTGCTATACTTTGTACAGCTTGCTGTAATTGGTGGAGGTCCTCTGGTTGGCAAGCTTATGGATCACTTTCCGAGG-TACCTGCATATAATTGTCTATCTATAGTCCAGGTATCC…	TGCATTCGAACAGCTTTATATGCTAGTTGCCTGGCTGGGAATTTGGTGGAACAACTATGGAATTTTGCCTCGCCTGCTGCTATTGCATTGATTCATCCTAGTCTTCTTCCTGTAGCACTAATGGCTTTCGTTGCTAAGGTATTAACTTTTTTACTTTTTTGGATAAGGTAAGATGTTCTATTAATAGAAATGTATCAAGGTGCGAAAGAGGTTTGAAAAAGAGCAGGACTTGAATAGAAGTTACAGGAAGACTAAAGGCTTGAAGATAATTATTTACCTTACATCCTGCTATACTTTGTACAGCTTGCTGTAATTGGTGGAGGTCCTCTGGTTGGCAAGCTTATGGATCACTTTCCGAGGGTACCTGCATATAATTGTCTATCTATAGTCCAGGTATCC…	T2T	MODIFIED	1	0	0	2	0.0132917
----------------------------------------------------------------------------------------------------------------------TAATGGCTTTCGTTGCTAAGGTATTAACTTTTTTACTTTTTTGGATAAGGTAAGATGTTCTATTAATAGAAATGTATCAAGGTGCGAAAGAGGTTTGAAAAAGAGCAGGACTTGAATAGAAGTTACAGGAAGACTAAAGGCTTGAAGATAATTATTTACCTTACATCCTGCTATACTTTGTACAGCTTGCTGTAATTGGTGGAGGTCCTCTGGTTGGCAAGCTTATGGATCACTTTCCGAGG-----TGCATATAATTGTCTATCTATAGTCCAGGTATCC…	TGCATTCGAACAGCTTTATATGCTAGTTGCCTGGCTGGGAATTTGGTGGAACAACTATGGAATTTTGCCTCGCCTGCTGCTATTGCATTGATTCATCCTAGTCTTCTTCCTGTAGCACTAATGGCTTTCGTTGCTAAGGTATTAACTTTTTTACTTTTTTGGATAAGGTAAGATGTTCTATTAATAGAAATGTATCAAGGTGCGAAAGAGGTTTGAAAAAGAGCAGGACTTGAATAGAAGTTACAGGAAGACTAAAGGCTTGAAGATAATTATTTACCTTACATCCTGCTATACTTTGTACAGCTTGCTGTAATTGGTGGAGGTCCTCTGGTTGGCAAGCTTATGGATCACTTTCCGAGGGTACCTGCATATAATTGTCTATCTATAGTCCAGGTATCC…	T2T	MODIFIED	5	0	0	2	0.0132917
----------------------------------------------------------------------------------------------------------------------TAATGGCTTTCGTTGCTAAGGTATTAACTTTTTTACTTTTTTGGATAAGGTAAGATGTTCTATTAATAGAAATGTATCAAGGTGCGAAAGAGGTTTGAAAAAGAGCAGGACTTGAATAGAAGTTACAGGAAGACTAAAGGCTTGAAGATAATTATTTACCTTACATCCTGCTATACTTTGTACAGCTTGCTGTAATTGGTGGAGGTCCTCTGGTTGGCAAGCTTATGGATCACTTTCCGAGG-TACCTGCATATAATTGTCTATCTATAGTCCAGGTATCC…	TGCATTCGAACAGCTTTATATGCTAGTTGCCTGGCTGGGAATTTGGTGGAACAACTATGGAATTTTGCCTCGCCTGCTGCTATTGCATTGATTCATCCTAGTCTTCTTCCTGTAGCACTAATGGCTTTCGTTGCTAAGGTATTAACTTTTTTACTTTTTTGGATAAGGTAAGATGTTCTATTAATAGAAATGTATCAAGGTGCGAAAGAGGTTTGAAAAAGAGCAGGACTTGAATAGAAGTTACAGGAAGACTAAAGGCTTGAAGATAATTATTTACCTTACATCCTGCTATACTTTGTACAGCTTGCTGTAATTGGTGGAGGTCCTCTGGTTGGCAAGCTTATGGATCACTTTCCGAGGGTACCTGCATATAATTGTCTATCTATAGTCCAGGTATCC…	T2T	MODIFIED	1	0	0	2	0.0132917
----------------------------------------------------------------------------------------------------------------------TAATGGCTTTCGTTGCTAAGGTATTAACTTTTTTACTTTTTTGGATAAGGTAAGATGTTCTATTAATAGAAATGTATCAAGGTGCGAAAGAGGTTTGAAAAAGAGCAGGACTTGAATAGAAGTTACAGGAAGACTAAAGGCTTGAAGATAATTATTTACCTTACATCCTGCTATACTTTGTACAGCTTGCTGTAATTGGTGGAGGTCCTCTGGTTGGCAAGCTTATGGATCACTTTCCGAGGTATCCTTTACCTTGATACATCCTGCTATACTTTGTACCT…	TGCATTCGAACAGCTTTATATGCTAGTTGCCTGGCTGGGAATTTGGTGGAACAACTATGGAATTTTGCCTCGCCTGCTGCTATTGCATTGATTCATCCTAGTCTTCTTCCTGTAGCACTAATGGCTTTCGTTGCTAAGGTATTAACTTTTTTACTTTTTTGGATAAGGTAAGATGTTCTATTAATAGAAATGTATCAAGGTGCGAAAGAGGTTTGAAAAAGAGCAGGACTTGAATAGAAGTTACAGGAAGACTAAAGGCTTGAAGATAATTATTTACCTTACATCCTGCTATACTTTGTACAGCTTGCTGTAATTGGTGGAGGTCCTCTGGTTGGCAAGCTTATGGATCACTTTCCGAGG---------------------------------GTACCT…	T2T	MODIFIED	0	33	0	2	0.0132917
----------------------------------------------------------------------------------------------------------------------TAATGGCTTTCGTTGCTAAGGTATTAACTTTTTTACTTTTTTGGATAAGGTAAGATGTTCTATTAATAGAAATGTATCAAGGTGCGAAAGAGGTTTGAAAAAGAGCAGGACTTGAATAGAAGTTACAGGAAGACTAAAGGCTTGAAGATAATTATTTACCTTACATCCTGCTATACTTTGTACAGCTTGCTGTAATTGGTGGAGGTCCTCTGGTTGGCAAGCTTATGGATCACTTTCCGAGGGGTACCTGCATATAATTGTCTATCTATAGTCCAGGTATC…	TGCATTCGAACAGCTTTATATGCTAGTTGCCTGGCTGGGAATTTGGTGGAACAACTATGGAATTTTGCCTCGCCTGCTGCTATTGCATTGATTCATCCTAGTCTTCTTCCTGTAGCACTAATGGCTTTCGTTGCTAAGGTATTAACTTTTTTACTTTTTTGGATAAGGTAAGATGTTCTATTAATAGAAATGTATCAAGGTGCGAAAGAGGTTTGAAAAAGAGCAGGACTTGAATAGAAGTTACAGGAAGACTAAAGGCTTGAAGATAATTATTTACCTTACATCCTGCTATACTTTGTACAGCTTGCTGTAATTGGTGGAGGTCCTCTGGTTGGCAAGCTTATGGATCACTTTCCGAGG-GTACCTGCATATAATTGTCTATCTATAGTCCAGGTATC…	T2T	MODIFIED	0	1	0	2	0.0132917
----------------------------------------------------------------------------------------------------------------------TAATGGCTTTCGTTGCTAAGGTATTAACTTTTTTACTTTTTTGGATAAGGTAAGATGTTCTATTAATAGAAATGTATCAAGGTGCGAAAGAGGTTTGAAAAAGAGCAGGACTTGAATAGAAGTTACAGGAAGACTAAAGGCTTGAAGATAATTATTTACCTTACATCCTGCTATACTTTGTACAGCTTGCTGTAATTGGTGGAGGTCCTCTGGTTGGCAAGCTTATGGATCACTTTCCGAGGGTACCTGCATATAATTGTCTATCTATAGTCCAGGTATCC…	TGCATTCGAACAGCTTTATATGCTAGTTGCCTGGCTGGGAATTTGGTGGAACAACTATGGAATTTTGCCTCGCCTGCTGCTATTGCATTGATTCATCCTAGTCTTCTTCCTGTAGCACTAATGGCTTTCGTTGCTAAGGTATTAACTTTTTTACTTTTTTGGATAAGGTAAGATGTTCTATTAATAGAAATGTATCAAGGTGCGAAAGAGGTTTGAAAAAGAGCAGGACTTGAATAGAAGTTACAGGAAGACTAAAGGCTTGAAGATAATTATTTACCTTACATCCTGCTATACTTTGTACAGCTTGCTGTAATTGGTGGAGGTCCTCTGGTTGGCAAGCTTATGGATCACTTTCCGAGGGTACCTGCATATAATTGTCTATCTATAGTCCAGGTATCC…	T2T	UNMODIFIED	0	0	0	2	0.0132917
----------------------------------------------------------------------------------------------------------------------TAATGGCTTTCGTTGCTAAGGTATTAACTTTTTTACTTTTTTGGATAAGGTAAGATGTTCTATTAATAGAAATGTATCAAGGTGCGAAAGAGGTTTGAAAAAGAGCAGGACTTGAATAGAAGTTACAGGAAGACTAAAGGCTTGAAGATAATTATTTACCTTACATCCTGCTATACTTTGTACAGCTTGCTGTAATTGGTGGAGGTCCTCTGGTTGGCAAGCTTATGGATCACTTTCCGAGG----------------------------------TATCC…	TGCATTCGAACAGCTTTATATGCTAGTTGCCTGGCTGGGAATTTGGTGGAACAACTATGGAATTTTGCCTCGCCTGCTGCTATTGCATTGATTCATCCTAGTCTTCTTCCTGTAGCACTAATGGCTTTCGTTGCTAAGGTATTAACTTTTTTACTTTTTTGGATAAGGTAAGATGTTCTATTAATAGAAATGTATCAAGGTGCGAAAGAGGTTTGAAAAAGAGCAGGACTTGAATAGAAGTTACAGGAAGACTAAAGGCTTGAAGATAATTATTTACCTTACATCCTGCTATACTTTGTACAGCTTGCTGTAATTGGTGGAGGTCCTCTGGTTGGCAAGCTTATGGATCACTTTCCGAGGGTACCTGCATATAATTGTCTATCTATAGTCCAGGTATCC…	T2T	MODIFIED	34	0	0	2	0.0132917
----------------------------------------------------------------------------------------------------------------------TAATGGCTTTCGTTGCTAAGGTATTAACTTTTTTACTTTTTTGGATAAGGTAAGATGTTCTATTAATAGAAATGTATCAAGGTGCGAAAGAGGTTTGAAAAAGAGCAGGACTTGAATAGAAGTTACAGGAAGACTAAAGGCTTGAAGATAATTATTTACCTTACATCCTGCTATACTTTGTACAGCTTGCTGTAATTGGTGGAGGTCCTCTGGTTGGCAAGCTTATGGATCACTTTCCGAGGGTACCTGCATATAATTGTCTATCTATAGTCCAGGTATCC…	TGCATTCGAACAGCTTTATATGCTAGTTGCCTGGCTGGGAATTTGGTGGAACAACTATGGAATTTTGCCTCGCCTGCTGCTATTGCATTGATTCATCCTAGTCTTCTTCCTGTAGCACTAATGGCTTTCGTTGCTAAGGTATTAACTTTTTTACTTTTTTGGATAAGGTAAGATGTTCTATTAATAGAAATGTATCAAGGTGCGAAAGAGGTTTGAAAAAGAGCAGGACTTGAATAGAAGTTACAGGAAGACTAAAGGCTTGAAGATAATTATTTACCTTACATCCTGCTATACTTTGTACAGCTTGCTGTAATTGGTGGAGGTCCTCTGGTTGGCAAGCTTATGGATCACTTTCCGAGGGTACCTGCATATAATTGTCTATCTATAGTCCAGGTATCC…	T2T	UNMODIFIED	0	0	0	2	0.0132917
----------------------------------------------------------------------------------------------------------------------TAATGGCTTTCGTTGCTAAGGTATTAACTTTTTTACTTTTTTGGATAAGGTAAGATGTTCTATTAATAGAAATGTATCAAGGTGCGAAAGAGGTTTGAAAAAGAGCAGGACTTGAATAGAAGTTACAGGAAGACTAAAGGCTTGAAGATAATTATTTACCTTACATCCTGCTATAC----------------------------------------------------------------------CTGCATATAATTGTCTATCTATAGTCCAGGTATCC…	TGCATTCGAACAGCTTTATATGCTAGTTGCCTGGCTGGGAATTTGGTGGAACAACTATGGAATTTTGCCTCGCCTGCTGCTATTGCATTGATTCATCCTAGTCTTCTTCCTGTAGCACTAATGGCTTTCGTTGCTAAGGTATTAACTTTTTTACTTTTTTGGATAAGGTAAGATGTTCTATTAATAGAAATGTATCAAGGTGCGAAAGAGGTTTGAAAAAGAGCAGGACTTGAATAGAAGTTACAGGAAGACTAAAGGCTTGAAGATAATTATTTACCTTACATCCTGCTATACTTTGTACAGCTTGCTGTAATTGGTGGAGGTCCTCTGGTTGGCAAGCTTATGGATCACTTTCCGAGGGTACCTGCATATAATTGTCTATCTATAGTCCAGGTATCC…	T2T	MODIFIED	70	0	0	2	0.0132917
----------------------------------------------------------------------------------------------------------------------TAATGGCTTTCGTTGCTAAGGTATTAACTTTTTTACTTTTTTGGATAAGGTAAGATGTTCTATTAATAGAAATGTATCAAGGTGCGAAAGAGGTTTGAAAAAGAGCAGGACTTGAATAGAAGTTACAGGAAGACTAAAGGCTTGAAGATAATTATTTACCTTACATCCTGCTATACTTTGTACAGCTTGCTGTAATTGGTGGAGGTCCTCTGGTTGGCAAGCTTATGGATCACTTTCCGAGGGTACCTGCATATAATTGTCTATCTATAGTCCAGGTATCC…	TGCATTCGAACAGCTTTATATGCTAGTTGCCTGGCTGGGAATTTGGTGGAACAACTATGGAATTTTGCCTCGCCTGCTGCTATTGCATTGATTCATCCTAGTCTTCTTCCTGTAGCACTAATGGCTTTCGTTGCTAAGGTATTAACTTTTTTACTTTTTTGGATAAGGTAAGATGTTCTATTAATAGAAATGTATCAAGGTGCGAAAGAGGTTTGAAAAAGAGCAGGACTTGAATAGAAGTTACAGGAAGACTAAAGGCTTGAAGATAATTATTTACCTTACATCCTGCTATACTTTGTACAGCTTGCTGTAATTGGTGGAGGTCCTCTGGTTGGCAAGCTTATGGATCACTTTCCGAGGGTACCTGCATATAATTGTCTATCTATAGTCCAGGTATCC…	T2T	UNMODIFIED	0	0	0	2	0.0132917
----------------------------------------------------------------------------------------------------------------------TAATGGCTTTCGTTGCTAAGGTATTAACTTTTTTACTTTTTTGGATAAGGTAAGATGTTCTATTAATAGAAATGTATCAAGGTGCGAAAGAGGTTTGAAAAAGAGCAGGACTTGAATAGAAGTTACAGGAAGACTAAAGGCTTGAAGATAATTATTTACCTTACATCCTGCTATACTTTGTACAGCTTGCTGTAATTGGTGGAGGTCCTCTGGTTGGCAAGCTTA-------------GAAGTTACCTGCATATAATTGTCTATCTATAGTCCAGGTATCC…	TGCATTCGAACAGCTTTATATGCTAGTTGCCTGGCTGGGAATTTGGTGGAACAACTATGGAATTTTGCCTCGCCTGCTGCTATTGCATTGATTCATCCTAGTCTTCTTCCTGTAGCACTAATGGCTTTCGTTGCTAAGGTATTAACTTTTTTACTTTTTTGGATAAGGTAAGATGTTCTATTAATAGAAATGTATCAAGGTGCGAAAGAGGTTTGAAAAAGAGCAGGACTTGAATAGAAGTTACAGGAAGACTAAAGGCTTGAAGATAATTATTTACCTTACATCCTGCTATACTTTGTACAGCTTGCTGTAATTGGTGGAGGTCCTCTGGTTGGCAAGCTTATGGATCACTTTCCGAGGGTACCTGCATATAATTGTCTATCTATAGTCCAGGTATCC…	T2T	MODIFIED	0	0	1	2	0.0132917
----------------------------------------------------------------------------------------------------------------------TAATGGCTT-CGTTGCTAAGGTATTAACTTTTTTACTTTTTTGGATAAGGTAAGATGTTCTATTAATAGAAATGTATCAAGGTGCGAAAGAGGTTTGAAAAAGAGCAGGACTTGAATAGAAGTTACAGGAAGACTAAAGGCTTGAAGATAATTATTTACCTTACATCCTGCTATACTTTGTACAGCTTGCTGTAATTGGTGGAGGTCCTCTGGTTGGCAAGCTTATGGATCACTTTCCGAGG-----TGCATATAATTGTCTATCTATAGTCCAGGTATCC…	TGCATTCGAACAGCTTTATATGCTAGTTGCCTGGCTGGGAATTTGGTGGAACAACTATGGAATTTTGCCTCGCCTGCTGCTATTGCATTGATTCATCCTAGTCTTCTTCCTGTAGCACTAATGGCTTTCGTTGCTAAGGTATTAACTTTTTTACTTTTTTGGATAAGGTAAGATGTTCTATTAATAGAAATGTATCAAGGTGCGAAAGAGGTTTGAAAAAGAGCAGGACTTGAATAGAAGTTACAGGAAGACTAAAGGCTTGAAGATAATTATTTACCTTACATCCTGCTATACTTTGTACAGCTTGCTGTAATTGGTGGAGGTCCTCTGGTTGGCAAGCTTATGGATCACTTTCCGAGGGTACCTGCATATAATTGTCTATCTATAGTCCAGGTATCC…	T2T	MODIFIED	5	0	0	2	0.0132917
----------------------------------------------------------------------------------------------------------------------TAATGGCTTTCGTTGCTAAGGTATTAACTTTTTTACTTTTT-GGATAAGGTAAGATGTTCTATTAATAGAAATGTATCAAGGTGCGAAAGAGGTTTGAAAAAGAGCAGGACTTGAATAGAAGTTACAGGAAGACTAAAGGCTTGAAGATAATTATTTACCTTACATCCTGCTATACTTTGTACAGCTTGCTGTAATTGGTGGAGGTCCTCTGGTTGGCAAGCTTATGGATCACTTTCCGAGGGTACCTGCATATAATTGTCTATCTATAGTCCAGGTATCC…	TGCATTCGAACAGCTTTATATGCTAGTTGCCTGGCTGGGAATTTGGTGGAACAACTATGGAATTTTGCCTCGCCTGCTGCTATTGCATTGATTCATCCTAGTCTTCTTCCTGTAGCACTAATGGCTTTCGTTGCTAAGGTATTAACTTTTTTACTTTTTTGGATAAGGTAAGATGTTCTATTAATAGAAATGTATCAAGGTGCGAAAGAGGTTTGAAAAAGAGCAGGACTTGAATAGAAGTTACAGGAAGACTAAAGGCTTGAAGATAATTATTTACCTTACATCCTGCTATACTTTGTACAGCTTGCTGTAATTGGTGGAGGTCCTCTGGTTGGCAAGCTTATGGATCACTTTCCGAGGGTACCTGCATATAATTGTCTATCTATAGTCCAGGTATCC…	T2T	UNMODIFIED	0	0	0	2	0.0132917
----------------------------------------------------------------------------------------------------------------------TAATGGCTTTCGTTGCTAAGGTATTAACTTTTTTACTTTTTTGGATAAGGTAAGATGTTCTATTAATAGAAATGTATCAAGGTGCGAAAGAGGTTTGAAAAAGAGCAGGACTTGAATAGAAGTTACAGGAAGACTAAAGGCTTGAAGATAATTATTTACCTTACATCCTGCTATACTTTGTACAGCTTGCTGTAATTGGTGGAGGTCCTCTGGTTGGCAAGCTTATGGATCACTTTCCGAGGAGTACCTGCATATAATTGTCTATCTATAGTCCAGGTATC…	TGCATTCGAACAGCTTTATATGCTAGTTGCCTGGCTGGGAATTTGGTGGAACAACTATGGAATTTTGCCTCGCCTGCTGCTATTGCATTGATTCATCCTAGTCTTCTTCCTGTAGCACTAATGGCTTTCGTTGCTAAGGTATTAACTTTTTTACTTTTTTGGATAAGGTAAGATGTTCTATTAATAGAAATGTATCAAGGTGCGAAAGAGGTTTGAAAAAGAGCAGGACTTGAATAGAAGTTACAGGAAGACTAAAGGCTTGAAGATAATTATTTACCTTACATCCTGCTATACTTTGTACAGCTTGCTGTAATTGGTGGAGGTCCTCTGGTTGGCAAGCTTATGGATCACTTTCCGAGG-GTACCTGCATATAATTGTCTATCTATAGTCCAGGTATC…	T2T	MODIFIED	0	1	0	2	0.0132917
----------------------------------------------------------------------------------------------------------------------TAATGGCTTTCGTTGCTAAGGTATTAACTTTTTTACTTTTTTGGATAAGGTAAGATGTTCTATTAATAGAAATGTATCAAGGTGCGAAAGAGGTTTGAAAAAGAGCAGGACTTGAATAGAAGTTACAGGAAGACTAAAGGCTTGAAGATAATTATTTACCTTACATCCTGCTATACTTTGTACAGCTTGCTGTAATTGGTGGAGGTCCTCTGTTTGGCAAGCTTATGGATCACTTTCCGAGG-TACCTGCATATAATTGTCTATCTATAGTCCAGGTATCC…	TGCATTCGAACAGCTTTATATGCTAGTTGCCTGGCTGGGAATTTGGTGGAACAACTATGGAATTTTGCCTCGCCTGCTGCTATTGCATTGATTCATCCTAGTCTTCTTCCTGTAGCACTAATGGCTTTCGTTGCTAAGGTATTAACTTTTTTACTTTTTTGGATAAGGTAAGATGTTCTATTAATAGAAATGTATCAAGGTGCGAAAGAGGTTTGAAAAAGAGCAGGACTTGAATAGAAGTTACAGGAAGACTAAAGGCTTGAAGATAATTATTTACCTTACATCCTGCTATACTTTGTACAGCTTGCTGTAATTGGTGGAGGTCCTCTGGTTGGCAAGCTTATGGATCACTTTCCGAGGGTACCTGCATATAATTGTCTATCTATAGTCCAGGTATCC…	T2T	MODIFIED	1	0	0	2	0.0132917
----------------------------------------------------------------------------------------------------------------------TAATGGCTTTCGTTGCTAAGGTATTAACTTTTTTACTTTTTTGGATAAGGTAAGATGTTCTATTAATAGAAATGTATCAAGGTGCGAAAGAGGTTTGAAAAAGAGCAGGACTTGAATAGAAGTTACAGGAAGACTAAAGGCTTGAAGATAATTATTTACCTTACATCCTGCTATACTTTGTACAGCTTGCTGTAATTGGTGGAGGTCCTCTGGTTGGCAAGCTTATGGATCACTTTCCGAGGTATCCTTTTCGGGGTGTAATTATAATTGCTGCATATATA…	TGCATTCGAACAGCTTTATATGCTAGTTGCCTGGCTGGGAATTTGGTGGAACAACTATGGAATTTTGCCTCGCCTGCTGCTATTGCATTGATTCATCCTAGTCTTCTTCCTGTAGCACTAATGGCTTTCGTTGCTAAGGTATTAACTTTTTTACTTTTTTGGATAAGGTAAGATGTTCTATTAATAGAAATGTATCAAGGTGCGAAAGAGGTTTGAAAAAGAGCAGGACTTGAATAGAAGTTACAGGAAGACTAAAGGCTTGAAGATAATTATTTACCTTACATCCTGCTATACTTTGTACAGCTTGCTGTAATTGGTGGAGGTCCTCTGGTTGGCAAGCTTATGGATCACTTTCCGAGG---------------------------------------…	T2T	MODIFIED	0	97	1	2	0.0132917
----------------------------------------------------------------------------------------------------------------------TAATGGCTTTCGTTGCTAAGGTATTAACTTTTTTACTTTTTTGGATAAGGTAAGATGTTCTATTAATAGAAATGTATCAAGGTGCGAAAGAGGTTTGAAAAAGAGCAGGACTTGAATAGAAGTTACAGGAAGACTAAAGGCTTGAAGATAATTATTTACCTTACATCCTGCTATACTTTGTACAGCTTGCTGTAATTGGTGGAGGTCCTCTGGTTGGCAAGCTTATGGATCACTTTCCGAGGGTACCTGCATATAATTGTCTATCTATAGTCCAGGTATCC…	TGCATTCGAACAGCTTTATATGCTAGTTGCCTGGCTGGGAATTTGGTGGAACAACTATGGAATTTTGCCTCGCCTGCTGCTATTGCATTGATTCATCCTAGTCTTCTTCCTGTAGCACTAATGGCTTTCGTTGCTAAGGTATTAACTTTTTTACTTTTTTGGATAAGGTAAGATGTTCTATTAATAGAAATGTATCAAGGTGCGAAAGAGGTTTGAAAAAGAGCAGGACTTGAATAGAAGTTACAGGAAGACTAAAGGCTTGAAGATAATTATTTACCTTACATCCTGCTATACTTTGTACAGCTTGCTGTAATTGGTGGAGGTCCTCTGGTTGGCAAGCTTATGGATCACTTTCCGAGGGTACCTGCATATAATTGTCTATCTATAGTCCAGGTATCC…	T2T	UNMODIFIED	0	0	0	2	0.0132917
----------------------------------------------------------------------------------------------------------------------TAATGGCTTTCGTTGCTAAGGTATTAACTTTTTTACTTTTTTGGATAAGGTAAGATGTTCTATTAATAGAAATGTATCAAGGTGCGAAAGAGGTTTGAAAAAGAGCAGGACTTGAATAGAAGTTACAGGAAGACTAAAGGCTTGAAGATAATTATTTACCTTACATCCTGCTATACTTTGTACAGCTTGCTGTAATTGGTGGAGGTCCTCTGGTTGGCAAGCTTATGGATCACTTTCCGAGGGTACCTGCATATAATTGTCTATCTATAGTCCAGGTATCC…	TGCATTCGAACAGCTTTATATGCTAGTTGCCTGGCTGGGAATTTGGTGGAACAACTATGGAATTTTGCCTCGCCTGCTGCTATTGCATTGATTCATCCTAGTCTTCTTCCTGTAGCACTAATGGCTTTCGTTGCTAAGGTATTAACTTTTTTACTTTTTTGGATAAGGTAAGATGTTCTATTAATAGAAATGTATCAAGGTGCGAAAGAGGTTTGAAAAAGAGCAGGACTTGAATAGAAGTTACAGGAAGACTAAAGGCTTGAAGATAATTATTTACCTTACATCCTGCTATACTTTGTACAGCTTGCTGTAATTGGTGGAGGTCCTCTGGTTGGCAAGCTTATGGATCACTTTCCGAGGGTACCTGCATATAATTGTCTATCTATAGTCCAGGTATCC…	T2T	UNMODIFIED	0	0	0	2	0.0132917
----------------------------------------------------------------------------------------------------------------------TAATGGCTTTCGTTGCTAAGGTATTAACTTTTTTACTTTTTTGGATAAGGTAAGATGTTCTATTAATAGAAATGTATCAAGGTGCGAAAGAGGTTTGAAAAAGAGCAGGACTTGAATAGAAGTTACAGGAAGACTAAAGGCTTGAAGATAATTATTTACCTTACATCCTGCTATACTTTGTACAGCTTGCTGTAATTGGTGGAGGTCCTCTGGTTGGCAAGCTTATGGATCACTTTCCGAGG----------------------------------TATCC…	TGCATTCGAACAGCTTTATATGCTAGTTGCCTGGCTGGGAATTTGGTGGAACAACTATGGAATTTTGCCTCGCCTGCTGCTATTGCATTGATTCATCCTAGTCTTCTTCCTGTAGCACTAATGGCTTTCGTTGCTAAGGTATTAACTTTTTTACTTTTTTGGATAAGGTAAGATGTTCTATTAATAGAAATGTATCAAGGTGCGAAAGAGGTTTGAAAAAGAGCAGGACTTGAATAGAAGTTACAGGAAGACTAAAGGCTTGAAGATAATTATTTACCTTACATCCTGCTATACTTTGTACAGCTTGCTGTAATTGGTGGAGGTCCTCTGGTTGGCAAGCTTATGGATCACTTTCCGAGGGTACCTGCATATAATTGTCTATCTATAGTCCAGGTATCC…	T2T	MODIFIED	34	0	0	2	0.0132917
----------------------------------------------------------------------------------------------------------------------TAATGGCTTTCGTTGCTAAGGTATTAACTTTTTTACTTTTTTGGATAAGGTAAGATGTTCTATTAATAGAAATGTATCAAGGTGCGAAAGAGGTTTGAAAAAGAGCAGGACTTGAATAGAAGTTACAGGAAGACTAAAGGCTTGAAGATAATTATTTACCTTACATCCTGCTATACTTTGTACAGCTTGCTGTAATTGGTGGAGGTCCTCTGGTTGGCAAGCTTATGGATCACTTTCCGAGGTGTACCTGCATATAATTGTCTATCTATAGTCCAGGTATC…	TGCATTCGAACAGCTTTATATGCTAGTTGCCTGGCTGGGAATTTGGTGGAACAACTATGGAATTTTGCCTCGCCTGCTGCTATTGCATTGATTCATCCTAGTCTTCTTCCTGTAGCACTAATGGCTTTCGTTGCTAAGGTATTAACTTTTTTACTTTTTTGGATAAGGTAAGATGTTCTATTAATAGAAATGTATCAAGGTGCGAAAGAGGTTTGAAAAAGAGCAGGACTTGAATAGAAGTTACAGGAAGACTAAAGGCTTGAAGATAATTATTTACCTTACATCCTGCTATACTTTGTACAGCTTGCTGTAATTGGTGGAGGTCCTCTGGTTGGCAAGCTTATGGATCACTTTCCGAGG-GTACCTGCATATAATTGTCTATCTATAGTCCAGGTATC…	T2T	MODIFIED	0	1	0	2	0.0132917
----------------------------------------------------------------------------------------------------------------------TAATGGCTTTCGTTGCTAAGGTATTAACTTTTTTACTTTTTTGGATAAGGTAAGATGTTCTATTAATAGAAATGTATCAAGGTGCGAAAGAGGTTTGAAAAAGAGCAGGACTTGAATAGAAGTTACAGGAAGACTAAAGGCTTGAAGATAATTATTTACCTTACATCCTGCTATACTTTGTACAGCTTGCTGTAATTGGTGGAGGTCCTCTGGTTGGCAAGCTTATGGATCACTTTCCGAGG-TACCTGCATATAATTGTCTATCTATAGTCCAGGTATCC…	TGCATTCGAACAGCTTTATATGCTAGTTGCCTGGCTGGGAATTTGGTGGAACAACTATGGAATTTTGCCTCGCCTGCTGCTATTGCATTGATTCATCCTAGTCTTCTTCCTGTAGCACTAATGGCTTTCGTTGCTAAGGTATTAACTTTTTTACTTTTTTGGATAAGGTAAGATGTTCTATTAATAGAAATGTATCAAGGTGCGAAAGAGGTTTGAAAAAGAGCAGGACTTGAATAGAAGTTACAGGAAGACTAAAGGCTTGAAGATAATTATTTACCTTACATCCTGCTATACTTTGTACAGCTTGCTGTAATTGGTGGAGGTCCTCTGGTTGGCAAGCTTATGGATCACTTTCCGAGGGTACCTGCATATAATTGTCTATCTATAGTCCAGGTATCC…	T2T	MODIFIED	1	0	0	2	0.0132917
----------------------------------------------------------------------------------------------------------------------TAATGGCTTTCGTTGCTAAGGTATTAACTTTTTTACTTTTTTGGATAAGGTAAGATGTTCTATTAATAGAAATGTATCAAGGTGCGAAAGAGGTTTGAAAAAGAGCAGGACTTGAATAGAAGTTACAGGAAGACTAAAGGCTTGAAGATAATTATTTACCTTACATCCTGCTATACTTTGTACAGCTTGCTGTAATTGGTGGAGGTCCTCTGGTTGGCAAGCTTATGGATCACTTTCCGAGGGGTACCTGCATATAATTGTCTATCTATAGTCCAGGTATC…	TGCATTCGAACAGCTTTATATGCTAGTTGCCTGGCTGGGAATTTGGTGGAACAACTATGGAATTTTGCCTCGCCTGCTGCTATTGCATTGATTCATCCTAGTCTTCTTCCTGTAGCACTAATGGCTTTCGTTGCTAAGGTATTAACTTTTTTACTTTTTTGGATAAGGTAAGATGTTCTATTAATAGAAATGTATCAAGGTGCGAAAGAGGTTTGAAAAAGAGCAGGACTTGAATAGAAGTTACAGGAAGACTAAAGGCTTGAAGATAATTATTTACCTTACATCCTGCTATACTTTGTACAGCTTGCTGTAATTGGTGGAGGTCCTCTGGTTGGCAAGCTTATGGATCACTTTCCGAGG-GTACCTGCATATAATTGTCTATCTATAGTCCAGGTATC…	T2T	MODIFIED	0	1	0	2	0.0132917
----------------------------------------------------------------------------------------------------------------------TAATGGCTTTCGTTGCTAAGGTATTAACTTTTTTACTTTTTTGGATAAGGTAAGATGTTCTATTAATAGAAATGTATCAAGGTGCGAAAGAGGTTTGAAAAAGAGCAGGACTTGAATAGAAGTTACAGGAAGACTAAAGGCTTGAAGATAATTATTTACCTTACATC--------------------------AATTA---------------------------------------------TACCTGCATATAATTGTCTATCTATAGTCCAGGTATCC…	TGCATTCGAACAGCTTTATATGCTAGTTGCCTGGCTGGGAATTTGGTGGAACAACTATGGAATTTTGCCTCGCCTGCTGCTATTGCATTGATTCATCCTAGTCTTCTTCCTGTAGCACTAATGGCTTTCGTTGCTAAGGTATTAACTTTTTTACTTTTTTGGATAAGGTAAGATGTTCTATTAATAGAAATGTATCAAGGTGCGAAAGAGGTTTGAAAAAGAGCAGGACTTGAATAGAAGTTACAGGAAGACTAAAGGCTTGAAGATAATTATTTACCTTACATCCTGCTATACTTTGTACAGCTTGCTGTAATTGGTGGAGGTCCTCTGGTTGGCAAGCTTATGGATCACTTTCCGAGGGTACCTGCATATAATTGTCTATCTATAGTCCAGGTATCC…	T2T	MODIFIED	45	0	0	2	0.0132917
----------------------------------------------------------------------------------------------------------------------TAATGGCTTTCGTTGCTAAGGTATTAACTTTTTTACTTTTTTGGATAAGGTAAGATGTTCTATTAATAGAAATGTATCAAGGTGCGAAAGAGGTTTGAAAAAGAGCAGGACTTGAATAGAAGTTACAGGAAGACTAAAGGCTTGAAGATAATTATTTACCTTACATC--------------------------AATTA---------------------------------------------TACCTGCATATAATTGTCTATCTATAGTCCAGGTATCC…	TGCATTCGAACAGCTTTATATGCTAGTTGCCTGGCTGGGAATTTGGTGGAACAACTATGGAATTTTGCCTCGCCTGCTGCTATTGCATTGATTCATCCTAGTCTTCTTCCTGTAGCACTAATGGCTTTCGTTGCTAAGGTATTAACTTTTTTACTTTTTTGGATAAGGTAAGATGTTCTATTAATAGAAATGTATCAAGGTGCGAAAGAGGTTTGAAAAAGAGCAGGACTTGAATAGAAGTTACAGGAAGACTAAAGGCTTGAAGATAATTATTTACCTTACATCCTGCTATACTTTGTACAGCTTGCTGTAATTGGTGGAGGTCCTCTGGTTGGCAAGCTTATGGATCACTTTCCGAGGGTACCTGCATATAATTGTCTATCTATAGTCCAGGTATCC…	T2T	MODIFIED	45	0	0	2	0.0132917
----------------------------------------------------------------------------------------------------------------------TAATGGCTTTCGTTGCTAAGGTATTAACTTTTTTACTTTTTTGGATAAGGTAAGATGTTCTATTAATAGAAATGTATCAAGGTGCGAAAGAGGTTTGAAAAAGAGCAGGACTTGAATAGAAGTTACAGGAAGACTAAAGGCTTGAAGATAATTATTTACCTTACATCCTGCTATACTTTGTACAGCTTGCTGTAATTGGTGGAGGTCCTCTGGTTGGCAAGCTTATGGATCACTTTCCGAGGATACCTGCATATAATTGTCTATCTATAGTCCAGGTATCC…	TGCATTCGAACAGCTTTATATGCTAGTTGCCTGGCTGGGAATTTGGTGGAACAACTATGGAATTTTGCCTCGCCTGCTGCTATTGCATTGATTCATCCTAGTCTTCTTCCTGTAGCACTAATGGCTTTCGTTGCTAAGGTATTAACTTTTTTACTTTTTTGGATAAGGTAAGATGTTCTATTAATAGAAATGTATCAAGGTGCGAAAGAGGTTTGAAAAAGAGCAGGACTTGAATAGAAGTTACAGGAAGACTAAAGGCTTGAAGATAATTATTTACCTTACATCCTGCTATACTTTGTACAGCTTGCTGTAATTGGTGGAGGTCCTCTGGTTGGCAAGCTTATGGATCACTTTCCGAGGGTACCTGCATATAATTGTCTATCTATAGTCCAGGTATCC…	T2T	MODIFIED	0	0	1	2	0.0132917
----------------------------------------------------------------------------------------------------------------------TAATGGCTTTCGTTGCTAAGGTATTAACTTTTTTACTTTTTTGGATAAGGTAAGATGTTCTATTAATAGAAATGTATCAAGGTGCGAAAGAGGTTTGCAAAAGAGCAGGACTTGAATAGAAGTTACAGGAAGACTAAAGGCTTGAAGATAATTATTTACCTTACATCCTGCTATACTTTGTACAGCTTGCTGTAATTGGTGGAGGTCCTCTGGTTGGCAAGCTTATGGATCACTTTCCGAGG-TACCTGCATATAATTGTCTATCTATAGTCCAGGTATCC…	TGCATTCGAACAGCTTTATATGCTAGTTGCCTGGCTGGGAATTTGGTGGAACAACTATGGAATTTTGCCTCGCCTGCTGCTATTGCATTGATTCATCCTAGTCTTCTTCCTGTAGCACTAATGGCTTTCGTTGCTAAGGTATTAACTTTTTTACTTTTTTGGATAAGGTAAGATGTTCTATTAATAGAAATGTATCAAGGTGCGAAAGAGGTTTGAAAAAGAGCAGGACTTGAATAGAAGTTACAGGAAGACTAAAGGCTTGAAGATAATTATTTACCTTACATCCTGCTATACTTTGTACAGCTTGCTGTAATTGGTGGAGGTCCTCTGGTTGGCAAGCTTATGGATCACTTTCCGAGGGTACCTGCATATAATTGTCTATCTATAGTCCAGGTATCC…	T2T	MODIFIED	1	0	0	2	0.0132917
----------------------------------------------------------------------------------------------------------------------TAATGGCTTTCGTTGCTAAGGTATTAACTTTTTTACTTTTTTGGATAAGGTAAGATGTTCTATTAATAGAAATGTATCAAGGTGCGAAAGAGGTTTGAAAAAGAGCAGGACTTGAATAGAAGTTACAGGAAGACTAAAGGCTTGAAGATAATTATTTACCTTACATCCTGCTATACTTTGTACAGCTTGCTGTAATTGGTGGAGGTCCTCTGGTTGGCAAGCTTATGGATCACTTTCCGAGGGTACCTGCATATAATTGTCTATCTATAGTCCAGGTATCC…	TGCATTCGAACAGCTTTATATGCTAGTTGCCTGGCTGGGAATTTGGTGGAACAACTATGGAATTTTGCCTCGCCTGCTGCTATTGCATTGATTCATCCTAGTCTTCTTCCTGTAGCACTAATGGCTTTCGTTGCTAAGGTATTAACTTTTTTACTTTTTTGGATAAGGTAAGATGTTCTATTAATAGAAATGTATCAAGGTGCGAAAGAGGTTTGAAAAAGAGCAGGACTTGAATAGAAGTTACAGGAAGACTAAAGGCTTGAAGATAATTATTTACCTTACATCCTGCTATACTTTGTACAGCTTGCTGTAATTGGTGGAGGTCCTCTGGTTGGCAAGCTTATGGATCACTTTCCGAGGGTACCTGCATATAATTGTCTATCTATAGTCCAGGTATCC…	T2T	UNMODIFIED	0	0	0	2	0.0132917
----------------------------------------------------------------------------------------------------------------------TAATGGCTTTCGTTGCTAAGGTATTAACTTTTTTACTTTTTTGGATAAGGTAAGATGTTCTATTAATAGAAATGTATCAAGGTGCGAAAGGGGTTTGAAAAAGAGCAGGACTTGAATAGAAGTTACAGGAAGACTAAAGGCTTGAAGATAATTATTTACCTTACATCCTGCTATACTTTGTACAGCTTGCTGTAATTGGTGGAGGTCCTCTGGTTGGCAAGCTTATGGATCACTTTCCGAGG-TACCTGCATATAATTGTCTATCTATAGTCCAGGTATCC…	TGCATTCGAACAGCTTTATATGCTAGTTGCCTGGCTGGGAATTTGGTGGAACAACTATGGAATTTTGCCTCGCCTGCTGCTATTGCATTGATTCATCCTAGTCTTCTTCCTGTAGCACTAATGGCTTTCGTTGCTAAGGTATTAACTTTTTTACTTTTTTGGATAAGGTAAGATGTTCTATTAATAGAAATGTATCAAGGTGCGAAAGAGGTTTGAAAAAGAGCAGGACTTGAATAGAAGTTACAGGAAGACTAAAGGCTTGAAGATAATTATTTACCTTACATCCTGCTATACTTTGTACAGCTTGCTGTAATTGGTGGAGGTCCTCTGGTTGGCAAGCTTATGGATCACTTTCCGAGGGTACCTGCATATAATTGTCTATCTATAGTCCAGGTATCC…	T2T	MODIFIED	1	0	0	2	0.0132917
----------------------------------------------------------------------------------------------------------------------TAATGGCTTTCGTTGCTAAGGTATTAACTTTTTTACTTTTTTGGATAAGGTAAGATGTTCTATTAATAGAAATGTATCAAGGTGCGAAAGAGGTTTGAAAAAGAGCAGGACTTGAATAGAAGTTACAGGAAGACTAAAGGCTTGAAGATAATTATTTACCTTACATCCTGCTATACTTTGTACAGCTTGCTGTAATTGGTGGAGGTCCTCTGGTTGGCAAGCTTATGGATCACTTTCCGAGGGGTACCTGCATATAATTGTCTATCTATAGTCCAGGTATC…	TGCATTCGAACAGCTTTATATGCTAGTTGCCTGGCTGGGAATTTGGTGGAACAACTATGGAATTTTGCCTCGCCTGCTGCTATTGCATTGATTCATCCTAGTCTTCTTCCTGTAGCACTAATGGCTTTCGTTGCTAAGGTATTAACTTTTTTACTTTTTTGGATAAGGTAAGATGTTCTATTAATAGAAATGTATCAAGGTGCGAAAGAGGTTTGAAAAAGAGCAGGACTTGAATAGAAGTTACAGGAAGACTAAAGGCTTGAAGATAATTATTTACCTTACATCCTGCTATACTTTGTACAGCTTGCTGTAATTGGTGGAGGTCCTCTGGTTGGCAAGCTTATGGATCACTTTCCGAGG-GTACCTGCATATAATTGTCTATCTATAGTCCAGGTATC…	T2T	MODIFIED	0	1	0	2	0.0132917
----------------------------------------------------------------------------------------------------------------------TAATGGCTTTCGTTGCTAAGGTATTAACTTTTTTACTTTTTTGGATAAGGTAAGATGTTCTATTAATAGAAATGTATCAAGGTGCGAAAGAGGTTTGAAAAAGAGCAGGACTTGAATAGAAGTTACAGGAAGACTAAAGGCTTGAAGATAATTATTTACCTTACATCCTGCTATACTTTGTACAGCTTGCTGTAATTGGTGGAGGTCCTCTGGTTGGCAAGCTTATGGATCACTTTCCAATTACAGGTTACCTGCATATAATTGTCTATCTATAGTCCAGG…	TGCATTCGAACAGCTTTATATGCTAGTTGCCTGGCTGGGAATTTGGTGGAACAACTATGGAATTTTGCCTCGCCTGCTGCTATTGCATTGATTCATCCTAGTCTTCTTCCTGTAGCACTAATGGCTTTCGTTGCTAAGGTATTAACTTTTTTACTTTTTTGGATAAGGTAAGATGTTCTATTAATAGAAATGTATCAAGGTGCGAAAGAGGTTTGAAAAAGAGCAGGACTTGAATAGAAGTTACAGGAAGACTAAAGGCTTGAAGATAATTATTTACCTTACATCCTGCTATACTTTGTACAGCTTGCTGTAATTGGTGGAGGTCCTCTGGTTGGCAAGCTTATGGATCACTTTCCGA-----GGGTACCTGCATATAATTGTCTATCTATAGTCCAGG…	T2T	MODIFIED	0	0	1	2	0.0132917
----------------------------------------------------------------------------------------------------------------------TAATGGCTTTCGTTGCTAAGGTATTAACTTTTTTACTTTTTTGGATAAGGTAAGATGTTCTATTAATAGAAATGTATCAAGGTGCGAAAGAGGTTTGAAAAAGAGCAGGACTTGAATAGAAGTTACAGGAAGACTAAAGGCTTGAAGATAATTATTTACCTTACATCCTGCTATACTTTGTACAGCTTGCTGTAATTGGTGGAGGTCCTCTGGTTGGCAAGCTTATGGATCACTTTCCGAGG------------------------------------ACC…	TGCATTCGAACAGCTTTATATGCTAGTTGCCTGGCTGGGAATTTGGTGGAACAACTATGGAATTTTGCCTCGCCTGCTGCTATTGCATTGATTCATCCTAGTCTTCTTCCTGTAGCACTAATGGCTTTCGTTGCTAAGGTATTAACTTTTTTACTTTTTTGGATAAGGTAAGATGTTCTATTAATAGAAATGTATCAAGGTGCGAAAGAGGTTTGAAAAAGAGCAGGACTTGAATAGAAGTTACAGGAAGACTAAAGGCTTGAAGATAATTATTTACCTTACATCCTGCTATACTTTGTACAGCTTGCTGTAATTGGTGGAGGTCCTCTGGTTGGCAAGCTTATGGATCACTTTCCGAGGGTACCTGCATATAATTGTCTATCTATAGTCCAGGTATCC…	T2T	MODIFIED	36	0	0	2	0.0132917
----------------------------------------------------------------------------------------------------------------------TAATGGCTTTCGTTGCTAAGGTATTAACTTTTTTACTTTTTTGGATAAGGTAAGATGTTCTATTAATAGAAATGTATCAAGGTGCGAAAGAGGTTTGAAAAAGAGCAGGACTTGAATAGAAGTTACAGGAAGACTAAAGGCTTGAAGATAATTATTTACCTTACATCCTGCTATACTTTGTACAGCTTGCTGTAATTGGTGGAGGTCCTCTGGTTGGCAAGCTTATGGATCACTTTCCGAGGGTACCTGCATATAATTGTCTATCTATAGTCCAGGTATCC…	TGCATTCGAACAGCTTTATATGCTAGTTGCCTGGCTGGGAATTTGGTGGAACAACTATGGAATTTTGCCTCGCCTGCTGCTATTGCATTGATTCATCCTAGTCTTCTTCCTGTAGCACTAATGGCTTTCGTTGCTAAGGTATTAACTTTTTTACTTTTTTGGATAAGGTAAGATGTTCTATTAATAGAAATGTATCAAGGTGCGAAAGAGGTTTGAAAAAGAGCAGGACTTGAATAGAAGTTACAGGAAGACTAAAGGCTTGAAGATAATTATTTACCTTACATCCTGCTATACTTTGTACAGCTTGCTGTAATTGGTGGAGGTCCTCTGGTTGGCAAGCTTATGGATCACTTTCCGAGGGTACCTGCATATAATTGTCTATCTATAGTCCAGGTATCC…	T2T	UNMODIFIED	0	0	0	2	0.0132917
----------------------------------------------------------------------------------------------------------------------TAATGGCTTTCGTTGCTAAGGTATTAACTTTTTTACTTTTTTGGATAAGGTAAGATGTTCTATTAATAGAAATGTATCAAGGTGCGAAAGAGGTTTGAAAAAGAGCAGGACTTGAATAGAAGTTACAGGAAGACTAAAGGCTTGAAGATAATTATTTACCTTACATCCTGCTATACTTTGTACAGCTTGCTGTAATTGGTGGAGGTCCTCTGGTTGGTAAGCTTATGGATCACTTTCCGAGG-TACCTGCATATAATTGTCTATCTATAGTCCAGGTATCC…	TGCATTCGAACAGCTTTATATGCTAGTTGCCTGGCTGGGAATTTGGTGGAACAACTATGGAATTTTGCCTCGCCTGCTGCTATTGCATTGATTCATCCTAGTCTTCTTCCTGTAGCACTAATGGCTTTCGTTGCTAAGGTATTAACTTTTTTACTTTTTTGGATAAGGTAAGATGTTCTATTAATAGAAATGTATCAAGGTGCGAAAGAGGTTTGAAAAAGAGCAGGACTTGAATAGAAGTTACAGGAAGACTAAAGGCTTGAAGATAATTATTTACCTTACATCCTGCTATACTTTGTACAGCTTGCTGTAATTGGTGGAGGTCCTCTGGTTGGCAAGCTTATGGATCACTTTCCGAGGGTACCTGCATATAATTGTCTATCTATAGTCCAGGTATCC…	T2T	MODIFIED	1	0	0	2	0.0132917
----------------------------------------------------------------------------------------------------------------------TAATGGCTTTCGTTGCTAAGGTATTAACTTTTTTACTTTTTTGGATAAGGTAAGATGTTCTATTAATAGAAATGTATCAAGGTGCGAAAGAGGTTTGAAAAAGAGCAGGACTTGAATAGAAGTTACAGGAAGACTAAAGGCTTGAAGATAATTATTTACCTTACATCCTGCTATACTTTGTACAGCTTGCTGTAATTGGTGGAGGTCCTCTGGTTGGCAAGCTTATGGATCACTTTCCGAGG-TACCTGCATATAATTGTCTATCTATAGTCCAGGTATCC…	TGCATTCGAACAGCTTTATATGCTAGTTGCCTGGCTGGGAATTTGGTGGAACAACTATGGAATTTTGCCTCGCCTGCTGCTATTGCATTGATTCATCCTAGTCTTCTTCCTGTAGCACTAATGGCTTTCGTTGCTAAGGTATTAACTTTTTTACTTTTTTGGATAAGGTAAGATGTTCTATTAATAGAAATGTATCAAGGTGCGAAAGAGGTTTGAAAAAGAGCAGGACTTGAATAGAAGTTACAGGAAGACTAAAGGCTTGAAGATAATTATTTACCTTACATCCTGCTATACTTTGTACAGCTTGCTGTAATTGGTGGAGGTCCTCTGGTTGGCAAGCTTATGGATCACTTTCCGAGGGTACCTGCATATAATTGTCTATCTATAGTCCAGGTATCC…	T2T	MODIFIED	1	0	0	2	0.0132917
----------------------------------------------------------------------------------------------------------------------TAATGGCTTTCGTTGCTAAGGTATTAACTTTTTTACTTTTTTGGATAAGGTAAGATGTTCTATTAATAGAAATGTATCAAGGTGCGAAAGAGGTTTGAAAAAGAGCAGGACTTGAATAGAAGTTACAGGAAGACTAAAGGCTTGAAGATAATTATTTACCTTACATCCTGCTATACTTTGTACAGCTTGCTGTAATTGGTGGAGGTCCTCTGGTTGGCAAGCTTATGGATCACTTTCCGAGGGTACCTGCATATAATTGTCTATCTATAGTCCAGGTATCC…	TGCATTCGAACAGCTTTATATGCTAGTTGCCTGGCTGGGAATTTGGTGGAACAACTATGGAATTTTGCCTCGCCTGCTGCTATTGCATTGATTCATCCTAGTCTTCTTCCTGTAGCACTAATGGCTTTCGTTGCTAAGGTATTAACTTTTTTACTTTTTTGGATAAGGTAAGATGTTCTATTAATAGAAATGTATCAAGGTGCGAAAGAGGTTTGAAAAAGAGCAGGACTTGAATAGAAGTTACAGGAAGACTAAAGGCTTGAAGATAATTATTTACCTTACATCCTGCTATACTTTGTACAGCTTGCTGTAATTGGTGGAGGTCCTCTGGTTGGCAAGCTTATGGATCACTTTCCGAGGGTACCTGCATATAATTGTCTATCTATAGTCCAGGTATCC…	T2T	UNMODIFIED	0	0	0	2	0.0132917
----------------------------------------------------------------------------------------------------------------------TAATGGCTTTCGTTGCTAAGGTATTAACTTTTTTACTTTTTTGGATAAGGTAAGATGTTCTATTAATAGAAATGTATCAAGGTGCGAAAGAGGTTTGAAAAAGAGCAGGACTTGAATAGAAGTTACAGGAAGACTAAAGGCTTGAAGATAATTATTTACCTTACATCCTGCTATACTTTGTACAGCTTGCTGTAATTGGTGGAGGTCCTCTGGTTGGCAAGCTTATGGATCACTTTCCGAGGGTACCTGCATATAATTGTCTATCTATAGTCCAGGTATCC…	TGCATTCGAACAGCTTTATATGCTAGTTGCCTGGCTGGGAATTTGGTGGAACAACTATGGAATTTTGCCTCGCCTGCTGCTATTGCATTGATTCATCCTAGTCTTCTTCCTGTAGCACTAATGGCTTTCGTTGCTAAGGTATTAACTTTTTTACTTTTTTGGATAAGGTAAGATGTTCTATTAATAGAAATGTATCAAGGTGCGAAAGAGGTTTGAAAAAGAGCAGGACTTGAATAGAAGTTACAGGAAGACTAAAGGCTTGAAGATAATTATTTACCTTACATCCTGCTATACTTTGTACAGCTTGCTGTAATTGGTGGAGGTCCTCTGGTTGGCAAGCTTATGGATCACTTTCCGAGGGTACCTGCATATAATTGTCTATCTATAGTCCAGGTATCC…	T2T	UNMODIFIED	0	0	0	2	0.0132917
----------------------------------------------------------------------------------------------------------------------TAATGGCTTTCGTTGCTAAGGTATTAACTTTTTTACTTTTTTGGATAAGGTAAGATGTTCTATTAATAGAAATGTATCAAGGTGCGAAAGAGGTTTGAAAAAGAGCAGGACTTGAATAGAAGTTACAGGAAGACTAAAGGCTTGAAGATAATTATTTACCTTACATCCTGCTATACTTTGTACAGCTTGCTGTAATTGGTGGAGGTCCTCTGGTTGGCAAGCTTATGGATCACTTTCCGAGG-TACCTGCATATAATTGTCTATCTATAGTCCAGGTATCC…	TGCATTCGAACAGCTTTATATGCTAGTTGCCTGGCTGGGAATTTGGTGGAACAACTATGGAATTTTGCCTCGCCTGCTGCTATTGCATTGATTCATCCTAGTCTTCTTCCTGTAGCACTAATGGCTTTCGTTGCTAAGGTATTAACTTTTTTACTTTTTTGGATAAGGTAAGATGTTCTATTAATAGAAATGTATCAAGGTGCGAAAGAGGTTTGAAAAAGAGCAGGACTTGAATAGAAGTTACAGGAAGACTAAAGGCTTGAAGATAATTATTTACCTTACATCCTGCTATACTTTGTACAGCTTGCTGTAATTGGTGGAGGTCCTCTGGTTGGCAAGCTTATGGATCACTTTCCGAGGGTACCTGCATATAATTGTCTATCTATAGTCCAGGTATCC…	T2T	MODIFIED	1	0	0	2	0.0132917
----------------------------------------------------------------------------------------------------------------------TAATGGCTTTCGTTGCTAAGGTATTAACTTTTTTACTTTTTTGGATAAGGTAAGATGTTCTATTAATAGAAATGTATCAAGGTGCGAAAGAGGTTTGAAAAAGAGCAGGACTTGAATAGAAGTTACAGGAAGACTAAAGGCTTGAAGATAATTATTTACCTTACATCCTGCTATACTTTGTACAGCTTGCTGTAATTGGTGGAGGTCCTCTGGTTGGCAAGCTTATGGATCACTTTCCGAGG-----TGCATATAATTGTCTATCTATAGTCCAGGTATCC…	TGCATTCGAACAGCTTTATATGCTAGTTGCCTGGCTGGGAATTTGGTGGAACAACTATGGAATTTTGCCTCGCCTGCTGCTATTGCATTGATTCATCCTAGTCTTCTTCCTGTAGCACTAATGGCTTTCGTTGCTAAGGTATTAACTTTTTTACTTTTTTGGATAAGGTAAGATGTTCTATTAATAGAAATGTATCAAGGTGCGAAAGAGGTTTGAAAAAGAGCAGGACTTGAATAGAAGTTACAGGAAGACTAAAGGCTTGAAGATAATTATTTACCTTACATCCTGCTATACTTTGTACAGCTTGCTGTAATTGGTGGAGGTCCTCTGGTTGGCAAGCTTATGGATCACTTTCCGAGGGTACCTGCATATAATTGTCTATCTATAGTCCAGGTATCC…	T2T	MODIFIED	5	0	0	2	0.0132917
----------------------------------------------------------------------------------------------------------------------TAATGGCTTTCGTTGCTAAGGTATTAACTTTTTTACTTTTTTGGATAAGGTAAGATGTTCTATTAATAGAAATGTATCAAGGTGCGAAAGAGGTTTGAAAAAGAGCAGGACTTGAATAGAAGTTACAGGAAGACTAAAGGCTTGAAGATAATTATTTACCTTACATCCTGCTATACTTTGTACAGCTTGCTGTAATTGGTGGAGGTCCTCTGGTTGGCAAGCTTATGGATCACTTTCCGAGG-TACCTGCATATAATTGTCTATCTATAGTCCAGGTATCC…	TGCATTCGAACAGCTTTATATGCTAGTTGCCTGGCTGGGAATTTGGTGGAACAACTATGGAATTTTGCCTCGCCTGCTGCTATTGCATTGATTCATCCTAGTCTTCTTCCTGTAGCACTAATGGCTTTCGTTGCTAAGGTATTAACTTTTTTACTTTTTTGGATAAGGTAAGATGTTCTATTAATAGAAATGTATCAAGGTGCGAAAGAGGTTTGAAAAAGAGCAGGACTTGAATAGAAGTTACAGGAAGACTAAAGGCTTGAAGATAATTATTTACCTTACATCCTGCTATACTTTGTACAGCTTGCTGTAATTGGTGGAGGTCCTCTGGTTGGCAAGCTTATGGATCACTTTCCGAGGGTACCTGCATATAATTGTCTATCTATAGTCCAGGTATCC…	T2T	MODIFIED	1	0	0	2	0.0132917
----------------------------------------------------------------------------------------------------------------------TAATGGCTTTCGTTGCTAAGGTATTAACTTTTTTACTTTTTTGGATAAGGTAAGATGTTCTATTAATAGAAATGTATCAAGGTGCGAAAGAGGTTTGAAAAAGAGCAGGACTTGAATAGAAGTTACAGGAAGACTAAAGGCTTGAAGATAATTATTTACCTTACATCCTGCTATACTTTGTACAGCTTGCTGTAATTGGTGGAGGTCCTCTGGTTGGCAAGCTTATGGATCACTTTCCGAGG--ACCT-----------------------CCAGGTATCC…	TGCATTCGAACAGCTTTATATGCTAGTTGCCTGGCTGGGAATTTGGTGGAACAACTATGGAATTTTGCCTCGCCTGCTGCTATTGCATTGATTCATCCTAGTCTTCTTCCTGTAGCACTAATGGCTTTCGTTGCTAAGGTATTAACTTTTTTACTTTTTTGGATAAGGTAAGATGTTCTATTAATAGAAATGTATCAAGGTGCGAAAGAGGTTTGAAAAAGAGCAGGACTTGAATAGAAGTTACAGGAAGACTAAAGGCTTGAAGATAATTATTTACCTTACATCCTGCTATACTTTGTACAGCTTGCTGTAATTGGTGGAGGTCCTCTGGTTGGCAAGCTTATGGATCACTTTCCGAGGGTACCTGCATATAATTGTCTATCTATAGTCCAGGTATCC…	T2T	MODIFIED	2	0	0	2	0.0132917
----------------------------------------------------------------------------------------------------------------------TAATGGCTTTCGTTGCTAAGGTATTAACTTTTTTACTTTTTTGGATAAGGTAAGATGTTCTATTAATAGAAATGTATCAAGGTGCGAAAGAGGTTTGAAAAAGAGCAGGACTTGAATAGAAGTTACAGGAAGACTAAAGGCTTGAAGATAATTATTTACCTTACATCCTGCTATACTTTGTACAGCTTGCTGTAATTGGTGGAGGTCCTCTGGTTGGCAAGCTTATGGATCACTTTCCGAGG-------------------------TAGTCCAGGTATCC…	TGCATTCGAACAGCTTTATATGCTAGTTGCCTGGCTGGGAATTTGGTGGAACAACTATGGAATTTTGCCTCGCCTGCTGCTATTGCATTGATTCATCCTAGTCTTCTTCCTGTAGCACTAATGGCTTTCGTTGCTAAGGTATTAACTTTTTTACTTTTTTGGATAAGGTAAGATGTTCTATTAATAGAAATGTATCAAGGTGCGAAAGAGGTTTGAAAAAGAGCAGGACTTGAATAGAAGTTACAGGAAGACTAAAGGCTTGAAGATAATTATTTACCTTACATCCTGCTATACTTTGTACAGCTTGCTGTAATTGGTGGAGGTCCTCTGGTTGGCAAGCTTATGGATCACTTTCCGAGGGTACCTGCATATAATTGTCTATCTATAGTCCAGGTATCC…	T2T	MODIFIED	25	0	0	2	0.0132917
----------------------------------------------------------------------------------------------------------------------TAATGGCTTTCGTTGCTAAGGTATTAACTTTTTTACTTTTTTGGATAAGGTAAGATGTTCTATTAATAGAAATGTATCAAGGTGCGAAAGAGGTTTGAAAAAGAGCAGGACTTGAATAGAAGTTACAGGAAGACTAAAGGCTTGAAGATAATTATTTACCTTACATCCTGCTATACTTTGTACAGCTTGCTGTAATTGGTGGAGGTCCTCTGGTTGGCAAGCTTATGGATCACTTTCCGAGGTGTACCTGCATATAATTGTCTATCTATAGTCCAGGTATC…	TGCATTCGAACAGCTTTATATGCTAGTTGCCTGGCTGGGAATTTGGTGGAACAACTATGGAATTTTGCCTCGCCTGCTGCTATTGCATTGATTCATCCTAGTCTTCTTCCTGTAGCACTAATGGCTTTCGTTGCTAAGGTATTAACTTTTTTACTTTTTTGGATAAGGTAAGATGTTCTATTAATAGAAATGTATCAAGGTGCGAAAGAGGTTTGAAAAAGAGCAGGACTTGAATAGAAGTTACAGGAAGACTAAAGGCTTGAAGATAATTATTTACCTTACATCCTGCTATACTTTGTACAGCTTGCTGTAATTGGTGGAGGTCCTCTGGTTGGCAAGCTTATGGATCACTTTCCGAGG-GTACCTGCATATAATTGTCTATCTATAGTCCAGGTATC…	T2T	MODIFIED	0	1	0	2	0.0132917
----------------------------------------------------------------------------------------------------------------------TAATGGCTTTCGTTGCTAAGGTATTAACTTTTTTACCTTTTTGGATAAGGTAAGATGTTCTATTAATAGAAATGTATCAAGGTGCGAAAGAGGTTTGAAAAAGAGCAGGACTTGAATAGAAGTTACAGGAAGACTAAAGGCTTGAAGATAATTATTTACCTTACATCCTGCTATACTTTGTACAGCTTGCTGTAATTGGTGGAGGTCCTCTGGTTGGCAAGCTTATGGATCACTTTCCGAGGGTACCTGCATATAATTGTCTATCTATAGTCCAGGTATCC…	TGCATTCGAACAGCTTTATATGCTAGTTGCCTGGCTGGGAATTTGGTGGAACAACTATGGAATTTTGCCTCGCCTGCTGCTATTGCATTGATTCATCCTAGTCTTCTTCCTGTAGCACTAATGGCTTTCGTTGCTAAGGTATTAACTTTTTTACTTTTTTGGATAAGGTAAGATGTTCTATTAATAGAAATGTATCAAGGTGCGAAAGAGGTTTGAAAAAGAGCAGGACTTGAATAGAAGTTACAGGAAGACTAAAGGCTTGAAGATAATTATTTACCTTACATCCTGCTATACTTTGTACAGCTTGCTGTAATTGGTGGAGGTCCTCTGGTTGGCAAGCTTATGGATCACTTTCCGAGGGTACCTGCATATAATTGTCTATCTATAGTCCAGGTATCC…	T2T	UNMODIFIED	0	0	0	2	0.0132917
----------------------------------------------------------------------------------------------------------------------TAATGGCTTTCGTTGCTAAGGTATTAACTTTTTTACTTTTTTGGATAAGGTAAGATGTTCTATTAATAGAAATGTATCAAGGTGCGAAAGAGGTTTGAAAAAGAGCAGGACTTGAATAGAAGTTACAGGAAGACTAAAGGCTTGAAGATAATTATTTACCTTACATCCTGCTATACTTTGTACAGCTTGCTGTAATTGGTGGAGGTCCTCTGGTTGGCAAGCTTATGGATCACTTTCCGAGGTGTACCTGCATATAATTGTCTATCTATAGTCCAGGTATC…	TGCATTCGAACAGCTTTATATGCTAGTTGCCTGGCTGGGAATTTGGTGGAACAACTATGGAATTTTGCCTCGCCTGCTGCTATTGCATTGATTCATCCTAGTCTTCTTCCTGTAGCACTAATGGCTTTCGTTGCTAAGGTATTAACTTTTTTACTTTTTTGGATAAGGTAAGATGTTCTATTAATAGAAATGTATCAAGGTGCGAAAGAGGTTTGAAAAAGAGCAGGACTTGAATAGAAGTTACAGGAAGACTAAAGGCTTGAAGATAATTATTTACCTTACATCCTGCTATACTTTGTACAGCTTGCTGTAATTGGTGGAGGTCCTCTGGTTGGCAAGCTTATGGATCACTTTCCGAGG-GTACCTGCATATAATTGTCTATCTATAGTCCAGGTATC…	T2T	MODIFIED	0	1	0	2	0.0132917
-----------------------------------------------------------------------------------------------------------------------TATGGCTTTCGTTGCTAAGGTATTAACTTTTTTACTTTTTTGGATAAGGTAAGATGTTCTATTAATAGAAATGTATCAAGGTGCGAAAGAGGTTTGAAAAAGAGCAGGACTTGAATAGAAGTTACAGGAAGACTAAAGGCTTGAAGATAATTATTTACCTTACATCCTGCTATACTTTGTACAGCTTGCTGTAATTGGTGGAGGTCCTCTGGTTGGCAAGCTTATGGATCACTTTCCGAGGGTACCTGCATATAATTGTCTATCTATAGTCCAGGTATCC…	TGCATTCGAACAGCTTTATATGCTAGTTGCCTGGCTGGGAATTTGGTGGAACAACTATGGAATTTTGCCTCGCCTGCTGCTATTGCATTGATTCATCCTAGTCTTCTTCCTGTAGCACTAATGGCTTTCGTTGCTAAGGTATTAACTTTTTTACTTTTTTGGATAAGGTAAGATGTTCTATTAATAGAAATGTATCAAGGTGCGAAAGAGGTTTGAAAAAGAGCAGGACTTGAATAGAAGTTACAGGAAGACTAAAGGCTTGAAGATAATTATTTACCTTACATCCTGCTATACTTTGTACAGCTTGCTGTAATTGGTGGAGGTCCTCTGGTTGGCAAGCTTATGGATCACTTTCCGAGGGTACCTGCATATAATTGTCTATCTATAGTCCAGGTATCC…	T2T	UNMODIFIED	0	0	0	2	0.0132917
----------------------------------------------------------------------------------------------------------------------TAATGGCTTTCGTTGCTAAGGTATTAACTTTTTTACTTTTTTGGATAAGGTAAGATGTTCTATTAATAGAAATGTATCAAGGTGCGAAAGAGGTTTGAAAAAGAGCAGGACTTGAATAGAAGTTACAGGAAGACTAAAGGCTTGAAGATAATTATTTACCTTACATCCTGCTATACTTTGTACAGCTTGCTGTAATTGGTGGAGGTCCTCTGGTTGGCAAGCTTATGGATCACTTTCCGAGG--------------------CTCTATAGTCCAGGTATCC…	TGCATTCGAACAGCTTTATATGCTAGTTGCCTGGCTGGGAATTTGGTGGAACAACTATGGAATTTTGCCTCGCCTGCTGCTATTGCATTGATTCATCCTAGTCTTCTTCCTGTAGCACTAATGGCTTTCGTTGCTAAGGTATTAACTTTTTTACTTTTTTGGATAAGGTAAGATGTTCTATTAATAGAAATGTATCAAGGTGCGAAAGAGGTTTGAAAAAGAGCAGGACTTGAATAGAAGTTACAGGAAGACTAAAGGCTTGAAGATAATTATTTACCTTACATCCTGCTATACTTTGTACAGCTTGCTGTAATTGGTGGAGGTCCTCTGGTTGGCAAGCTTATGGATCACTTTCCGAGGGTACCTGCATATAATTGTCTATCTATAGTCCAGGTATCC…	T2T	MODIFIED	20	0	0	2	0.0132917
----------------------------------------------------------------------------------------------------------------------TAATGGCTTTCGTTGCTAAGGTATTAACTTTTTTACTTTTTTGGATAAGGTAAGATGTTCTATTAATAGAAATGTATCAAGGTGCGAAAGAGGTTTGAAAAAGAGCAGGACTTGAATAGAAGTTACAGGAAGACTAAAGGCTTGAAGATAATTATTTACCTTACATCCTGCTATACTTTGTACAGCTTGCTGTAATTGGTGGAGGTCCTCTGGTTGGCAAGCTTATGGATCACTTTCCGAGG-TACCTGCATATAATTGTCTATCTATAGTCCAGGTATCC…	TGCATTCGAACAGCTTTATATGCTAGTTGCCTGGCTGGGAATTTGGTGGAACAACTATGGAATTTTGCCTCGCCTGCTGCTATTGCATTGATTCATCCTAGTCTTCTTCCTGTAGCACTAATGGCTTTCGTTGCTAAGGTATTAACTTTTTTACTTTTTTGGATAAGGTAAGATGTTCTATTAATAGAAATGTATCAAGGTGCGAAAGAGGTTTGAAAAAGAGCAGGACTTGAATAGAAGTTACAGGAAGACTAAAGGCTTGAAGATAATTATTTACCTTACATCCTGCTATACTTTGTACAGCTTGCTGTAATTGGTGGAGGTCCTCTGGTTGGCAAGCTTATGGATCACTTTCCGAGGGTACCTGCATATAATTGTCTATCTATAGTCCAGGTATCC…	T2T	MODIFIED	1	0	0	2	0.0132917
----------------------------------------------------------------------------------------------------------------------TAATGGCTTTCGTTGCTAAGGTATTAACTTTTTTACTTTTTTGGATAAGGTAAGATGTTCTATTAATAGAAATGTATCAAGGTGCGCAAGAGGTTTGAAAAAGAGCAGGACTTGAATAGAAGTTACAGGAAGACTAAAGGCTTGAAGATAATTATTTACCTTACATCCTGCTATACTTTGTACAGCTTGCTGTAATTGGTGGAGGTCCTCTGGTTGGCAAGCTTATGGATCACTTTCCGAGGGTACCTGCATATAATTGTCTATCTATAGTCCAGGTATCC…	TGCATTCGAACAGCTTTATATGCTAGTTGCCTGGCTGGGAATTTGGTGGAACAACTATGGAATTTTGCCTCGCCTGCTGCTATTGCATTGATTCATCCTAGTCTTCTTCCTGTAGCACTAATGGCTTTCGTTGCTAAGGTATTAACTTTTTTACTTTTTTGGATAAGGTAAGATGTTCTATTAATAGAAATGTATCAAGGTGCGAAAGAGGTTTGAAAAAGAGCAGGACTTGAATAGAAGTTACAGGAAGACTAAAGGCTTGAAGATAATTATTTACCTTACATCCTGCTATACTTTGTACAGCTTGCTGTAATTGGTGGAGGTCCTCTGGTTGGCAAGCTTATGGATCACTTTCCGAGGGTACCTGCATATAATTGTCTATCTATAGTCCAGGTATCC…	T2T	UNMODIFIED	0	0	0	2	0.0132917
----------------------------------------------------------------------------------------------------------------------TAATGGCTTTCGTTGCTAAGGTATTAACTTTTTTACTTTTTTGGATAAGGTAAGATGTTCTATTAATAGAAATGTATCAAGGTGCGAAAGAGGTTTGAAAAAGAGCAGGACTTGAATAGAAGTTACAGGAAGACTAAAGGCTTGAAGATAATTATTTACCTTACATCCTGCTATACTTTGTACAGCTTGCTGTAATTGGTGGAGGTCCTCTGGTTGGCAAGCTTATGGATCACTTTCCTCTGGTTGAAGATAATTATTTACCTTACATCCTGCTATACCTG…	TGCATTCGAACAGCTTTATATGCTAGTTGCCTGGCTGGGAATTTGGTGGAACAACTATGGAATTTTGCCTCGCCTGCTGCTATTGCATTGATTCATCCTAGTCTTCTTCCTGTAGCACTAATGGCTTTCGTTGCTAAGGTATTAACTTTTTTACTTTTTTGGATAAGGTAAGATGTTCTATTAATAGAAATGTATCAAGGTGCGAAAGAGGTTTGAAAAAGAGCAGGACTTGAATAGAAGTTACAGGAAGACTAAAGGCTTGAAGATAATTATTTACCTTACATCCTGCTATACTTTGTACAGCTTGCTGTAATTGGTGGAGGTCCTCTGGTTGGCAAGCTTATGGATCACTTTCCGAGG--------------------------------GTACCTG…	T2T	MODIFIED	0	32	1	2	0.0132917
----------------------------------------------------------------------------------------------------------------------TAATGGCTTTCGTTGCTAAGGTATTAACTTTTTTACTTTTTTGGATAAGGTAAGATGTTCTATTAATAGAAATGTATCAAGGTGCGAAAGAGGTTTGAAAAAGAGCAGGACTTGAATAGAAGTTACAGGAAGACTAAAGGCTTGAAGATAATTATTTACCTTACATCCTGCTATACTTTGTACAGCTTGCTGTAATTGGTGGAGGTCCTCTGGTTGGCAAGCTTATGGATCACTTTCCGAGGTGTACCTGCATATAATTGTCTATCTATAGTCCAGGTATC…	TGCATTCGAACAGCTTTATATGCTAGTTGCCTGGCTGGGAATTTGGTGGAACAACTATGGAATTTTGCCTCGCCTGCTGCTATTGCATTGATTCATCCTAGTCTTCTTCCTGTAGCACTAATGGCTTTCGTTGCTAAGGTATTAACTTTTTTACTTTTTTGGATAAGGTAAGATGTTCTATTAATAGAAATGTATCAAGGTGCGAAAGAGGTTTGAAAAAGAGCAGGACTTGAATAGAAGTTACAGGAAGACTAAAGGCTTGAAGATAATTATTTACCTTACATCCTGCTATACTTTGTACAGCTTGCTGTAATTGGTGGAGGTCCTCTGGTTGGCAAGCTTATGGATCACTTTCCGAGG-GTACCTGCATATAATTGTCTATCTATAGTCCAGGTATC…	T2T	MODIFIED	0	1	0	2	0.0132917
----------------------------------------------------------------------------------------------------------------------TAATGGCTTTCGTTGCTAAGGTATTAACTTTTTTACTTTTTTGGATAAGGTAAGATGTTCTATTAATAGAAATGTATCAAGGTGCGAAAGAGGTTTGAAAAAGAGCAGGACTTGAATAGAAGTTACAGGAAGACTAAAGGCTTGAAGATAATTATTTACCT---------------------------------------------------------------------------------------GCATATAATTGTCTATCTATAGTCCAGGTATCC…	TGCATTCGAACAGCTTTATATGCTAGTTGCCTGGCTGGGAATTTGGTGGAACAACTATGGAATTTTGCCTCGCCTGCTGCTATTGCATTGATTCATCCTAGTCTTCTTCCTGTAGCACTAATGGCTTTCGTTGCTAAGGTATTAACTTTTTTACTTTTTTGGATAAGGTAAGATGTTCTATTAATAGAAATGTATCAAGGTGCGAAAGAGGTTTGAAAAAGAGCAGGACTTGAATAGAAGTTACAGGAAGACTAAAGGCTTGAAGATAATTATTTACCTTACATCCTGCTATACTTTGTACAGCTTGCTGTAATTGGTGGAGGTCCTCTGGTTGGCAAGCTTATGGATCACTTTCCGAGGGTACCTGCATATAATTGTCTATCTATAGTCCAGGTATCC…	T2T	MODIFIED	87	0	0	2	0.0132917
----------------------------------------------------------------------------------------------------------------------TAATGGCTTTCGTTGCTAAGGTATTAACTTTTTTACTTTTTTGGATAAGGTAAGATGTTCTATTAATAGAAATGTATCAAGGTGCGAAAGAGGTTTGAAAAAGAGCAGGACTTGAATAGAAGTTACAGGAAGACTAAAGGCTTGAAGATAATTATTTACCTTACATCCTGCTATACTTTGTACAGCTTGCTGTAATTGGTGGAGGTCCTCTGGTTGGCAAGCTTATGGATCACTTTCCGAGG---------TGTAATTGTCTATCTATAGTCCAGGTATCC…	TGCATTCGAACAGCTTTATATGCTAGTTGCCTGGCTGGGAATTTGGTGGAACAACTATGGAATTTTGCCTCGCCTGCTGCTATTGCATTGATTCATCCTAGTCTTCTTCCTGTAGCACTAATGGCTTTCGTTGCTAAGGTATTAACTTTTTTACTTTTTTGGATAAGGTAAGATGTTCTATTAATAGAAATGTATCAAGGTGCGAAAGAGGTTTGAAAAAGAGCAGGACTTGAATAGAAGTTACAGGAAGACTAAAGGCTTGAAGATAATTATTTACCTTACATCCTGCTATACTTTGTACAGCTTGCTGTAATTGGTGGAGGTCCTCTGGTTGGCAAGCTTATGGATCACTTTCCGAGGGTACCTGCATATAATTGTCTATCTATAGTCCAGGTATCC…	T2T	MODIFIED	9	0	0	2	0.0132917
----------------------------------------------------------------------------------------------------------------------TAATGGCTTTCGTTGCTAAGGTATTAACTTTTTTACTTTTTTGGATAAGGTAAGATGTTCTATTAATAGAAATGTATCAAGGTGCGAAAGAGGTTTGAAAAAGAGCAGGACTTGAATAGAAGTTACAGGAAGACTAAAGGCTTGAAGATAATTATTTACCTTACATCCTGCTATACTTTGTACAGCTTGCTGTAATTGGTGGAGGTCCTCTGGTTGGCAAGCTTATGGATCACTTTCCGAG--TACCTGCATATAATTGTCTATCTATAGTCCAGGTATCC…	TGCATTCGAACAGCTTTATATGCTAGTTGCCTGGCTGGGAATTTGGTGGAACAACTATGGAATTTTGCCTCGCCTGCTGCTATTGCATTGATTCATCCTAGTCTTCTTCCTGTAGCACTAATGGCTTTCGTTGCTAAGGTATTAACTTTTTTACTTTTTTGGATAAGGTAAGATGTTCTATTAATAGAAATGTATCAAGGTGCGAAAGAGGTTTGAAAAAGAGCAGGACTTGAATAGAAGTTACAGGAAGACTAAAGGCTTGAAGATAATTATTTACCTTACATCCTGCTATACTTTGTACAGCTTGCTGTAATTGGTGGAGGTCCTCTGGTTGGCAAGCTTATGGATCACTTTCCGAGGGTACCTGCATATAATTGTCTATCTATAGTCCAGGTATCC…	T2T	MODIFIED	2	0	0	2	0.0132917
----------------------------------------------------------------------------------------------------------------------TAATGGCTTTCGTTGCTAAGGTATTAACTTTTTTACTTTTTTGGATAAGGTAAGATGTTCTATTAATAGAAATGTATCAAGGTGCGAAAGAGGTTTGAAAAAGAGCAGGACTTGAATAGAAGTTACAGGAAGACTAAAGGCTTGAAGATAATTATTTACCTTACATCCTGCTATACTTTGTACAGCTTGCTGTAATTGGTGGAGGTCCTCTGGTTGGCAAGCTTATGGATCACTTTCCGAGGGTACCTGCATATAATTGTCTATCTATAGTCCAGGTATCC…	TGCATTCGAACAGCTTTATATGCTAGTTGCCTGGCTGGGAATTTGGTGGAACAACTATGGAATTTTGCCTCGCCTGCTGCTATTGCATTGATTCATCCTAGTCTTCTTCCTGTAGCACTAATGGCTTTCGTTGCTAAGGTATTAACTTTTTTACTTTTTTGGATAAGGTAAGATGTTCTATTAATAGAAATGTATCAAGGTGCGAAAGAGGTTTGAAAAAGAGCAGGACTTGAATAGAAGTTACAGGAAGACTAAAGGCTTGAAGATAATTATTTACCTTACATCCTGCTATACTTTGTACAGCTTGCTGTAATTGGTGGAGGTCCTCTGGTTGGCAAGCTTATGGATCACTTTCCGAGGGTACCTGCATATAATTGTCTATCTATAGTCCAGGTATCC…	T2T	UNMODIFIED	0	0	0	2	0.0132917
----------------------------------------------------------------------------------------------------------------------TAATGGCTTTCGTTGCTAAGGTATTAACTTTTTTACTTTTTTGGATAAGGTAAGATGTTCTATTAATAGAAATGTATCAAGGTGCGAAAGAGGTTTGAAAAAGAGCAGGACTTGAATAGAAGTTACAGGAAGACTAAAGGCTTGAAGATAATTATTTACCTTACATCCTGCTATACTTTGTACAGCTTGCTGTAATTGGTGGAGGTCCTCTGGTTGGCAAGCTTATGGATCACTTTCCGAGG-----TGCATATAATTGTCTATCTATAGTCCAGGTATCC…	TGCATTCGAACAGCTTTATATGCTAGTTGCCTGGCTGGGAATTTGGTGGAACAACTATGGAATTTTGCCTCGCCTGCTGCTATTGCATTGATTCATCCTAGTCTTCTTCCTGTAGCACTAATGGCTTTCGTTGCTAAGGTATTAACTTTTTTACTTTTTTGGATAAGGTAAGATGTTCTATTAATAGAAATGTATCAAGGTGCGAAAGAGGTTTGAAAAAGAGCAGGACTTGAATAGAAGTTACAGGAAGACTAAAGGCTTGAAGATAATTATTTACCTTACATCCTGCTATACTTTGTACAGCTTGCTGTAATTGGTGGAGGTCCTCTGGTTGGCAAGCTTATGGATCACTTTCCGAGGGTACCTGCATATAATTGTCTATCTATAGTCCAGGTATCC…	T2T	MODIFIED	5	0	0	2	0.0132917
----------------------------------------------------------------------------------------------------------------------TAATGGCTTTCGTTGCTAAGGTATTAACTTTTTTACTTTTTTGGATAAGGTAAGATGTTCTATTAATAGAAATGTATCAAGGTGCGAAAGAGGTTTGAAAAAGAGCAGGACTTGAATAGAAGTTACAGGAAGACTAAAGGCTTGAAGATAATTATTTACCTTACATCCTGCTATACTTTGTACAGCTTGCTGTAATTGGTGGAGGTCCTCTGGT---------------------------------------------------------------ATCC…	TGCATTCGAACAGCTTTATATGCTAGTTGCCTGGCTGGGAATTTGGTGGAACAACTATGGAATTTTGCCTCGCCTGCTGCTATTGCATTGATTCATCCTAGTCTTCTTCCTGTAGCACTAATGGCTTTCGTTGCTAAGGTATTAACTTTTTTACTTTTTTGGATAAGGTAAGATGTTCTATTAATAGAAATGTATCAAGGTGCGAAAGAGGTTTGAAAAAGAGCAGGACTTGAATAGAAGTTACAGGAAGACTAAAGGCTTGAAGATAATTATTTACCTTACATCCTGCTATACTTTGTACAGCTTGCTGTAATTGGTGGAGGTCCTCTGGTTGGCAAGCTTATGGATCACTTTCCGAGGGTACCTGCATATAATTGTCTATCTATAGTCCAGGTATCC…	T2T	MODIFIED	63	0	0	2	0.0132917
----------------------------------------------------------------------------------------------------------------------TAATGGCTTTCGTTGCTAAGGTATTAACTTTTTTACTTTTTTGGATAAGGTAAGATGTTCTATTAATAGAAATGTATCAAGGTGCGAAAGAGGTTTGAAAAAGAGCAGGACTTGAATAGAAGTTACAGGAAGACTAAAGGCTTGAAGATAATTATTTACCTTACATCCTGCTATACTTTGTACAGCTTGCTGTAATTGGTGGAGGTCCTCTGGTTGGCAAGCTTATGGATCACTTTCCGAGG---------TATAATTGTCTATCTATAGTCCAGGTATCC…	TGCATTCGAACAGCTTTATATGCTAGTTGCCTGGCTGGGAATTTGGTGGAACAACTATGGAATTTTGCCTCGCCTGCTGCTATTGCATTGATTCATCCTAGTCTTCTTCCTGTAGCACTAATGGCTTTCGTTGCTAAGGTATTAACTTTTTTACTTTTTTGGATAAGGTAAGATGTTCTATTAATAGAAATGTATCAAGGTGCGAAAGAGGTTTGAAAAAGAGCAGGACTTGAATAGAAGTTACAGGAAGACTAAAGGCTTGAAGATAATTATTTACCTTACATCCTGCTATACTTTGTACAGCTTGCTGTAATTGGTGGAGGTCCTCTGGTTGGCAAGCTTATGGATCACTTTCCGAGGGTACCTGCATATAATTGTCTATCTATAGTCCAGGTATCC…	T2T	MODIFIED	9	0	0	2	0.0132917
----------------------------------------------------------------------------------------------------------------------TAATGGCTTTCGTTGCTAAGGTATTAACTTTTTTACTTTTTTGGATAAGGTAAGATGTTCTATTAATAGAAATGTATCAAGGTGCGAAAGAGGTTTGAAAAAGAGCAGGACTTGAATAGAAGTTACAGGAAGACTAAAGGCTTGAAGATAATTATTTACCTTACATCCTGCTATACTTTGTACAGCTTGCTGTAATTGGTGGAGGTCCTCTGGTTGGCAAGCTTATGGATCACTTTCCGAGG----CTGCATATAATTGTCTATCTATAGTCCAGGTATCC…	TGCATTCGAACAGCTTTATATGCTAGTTGCCTGGCTGGGAATTTGGTGGAACAACTATGGAATTTTGCCTCGCCTGCTGCTATTGCATTGATTCATCCTAGTCTTCTTCCTGTAGCACTAATGGCTTTCGTTGCTAAGGTATTAACTTTTTTACTTTTTTGGATAAGGTAAGATGTTCTATTAATAGAAATGTATCAAGGTGCGAAAGAGGTTTGAAAAAGAGCAGGACTTGAATAGAAGTTACAGGAAGACTAAAGGCTTGAAGATAATTATTTACCTTACATCCTGCTATACTTTGTACAGCTTGCTGTAATTGGTGGAGGTCCTCTGGTTGGCAAGCTTATGGATCACTTTCCGAGGGTACCTGCATATAATTGTCTATCTATAGTCCAGGTATCC…	T2T	MODIFIED	4	0	0	2	0.0132917
----------------------------------------------------------------------------------------------------------------------TAATGGCTTTCGTTGCTAAGGTATTAACTTTTTTACTTTTTTGGATAAGGTAAGATGTTCTATTAATAGAAATGTATCAAGGTGCGAAAGAGGTTTGAAAAAGAGCAGGACTTGAATAGAAGTTACAGGAAGACTAAAGGCTTGAAGATAATTATTTACCTTACATCCTGCTATACTTTGTACAGCCTGCTGTAATTGGTGGAGGTCCTCTGGTTGGCAAGCTTATGGATCACTTTCCGAGG-----TGCATATAATTGTCTATCTATAGTCCAGGTATCC…	TGCATTCGAACAGCTTTATATGCTAGTTGCCTGGCTGGGAATTTGGTGGAACAACTATGGAATTTTGCCTCGCCTGCTGCTATTGCATTGATTCATCCTAGTCTTCTTCCTGTAGCACTAATGGCTTTCGTTGCTAAGGTATTAACTTTTTTACTTTTTTGGATAAGGTAAGATGTTCTATTAATAGAAATGTATCAAGGTGCGAAAGAGGTTTGAAAAAGAGCAGGACTTGAATAGAAGTTACAGGAAGACTAAAGGCTTGAAGATAATTATTTACCTTACATCCTGCTATACTTTGTACAGCTTGCTGTAATTGGTGGAGGTCCTCTGGTTGGCAAGCTTATGGATCACTTTCCGAGGGTACCTGCATATAATTGTCTATCTATAGTCCAGGTATCC…	T2T	MODIFIED	5	0	0	2	0.0132917
----------------------------------------------------------------------------------------------------------------------TAATGGCTTTCGTTGCTAAGGTATTAACTTTTTTACTTTTTTGGATAAGGTAAGATGTTCTATTAATAGAAATGTATCAAGGTGCGAAAGAGGTTTGAAAAAGAGCAGGACTTGAATAGAAGTTACAGGAAGACTAAAGGCTTGAAGATAATTATTTACCTTACATCCTGCTATACTTTGTATAGCTTGCTGTAATTGGTGGAGGTCCTCTGGTTGGCAAGCTTATGGATCACTTTCCGAGGTGTACCTGCATATAATTGTCTATCTATAGTCCAGGTATC…	TGCATTCGAACAGCTTTATATGCTAGTTGCCTGGCTGGGAATTTGGTGGAACAACTATGGAATTTTGCCTCGCCTGCTGCTATTGCATTGATTCATCCTAGTCTTCTTCCTGTAGCACTAATGGCTTTCGTTGCTAAGGTATTAACTTTTTTACTTTTTTGGATAAGGTAAGATGTTCTATTAATAGAAATGTATCAAGGTGCGAAAGAGGTTTGAAAAAGAGCAGGACTTGAATAGAAGTTACAGGAAGACTAAAGGCTTGAAGATAATTATTTACCTTACATCCTGCTATACTTTGTACAGCTTGCTGTAATTGGTGGAGGTCCTCTGGTTGGCAAGCTTATGGATCACTTTCCGAGG-GTACCTGCATATAATTGTCTATCTATAGTCCAGGTATC…	T2T	MODIFIED	0	1	0	2	0.0132917
----------------------------------------------------------------------------------------------------------------------TAATGGCTTTCGTTGCTAAGGTATTAAATTTT--ACTTTCTTGGATAAGGTAAGATGTTTTATTAATAGAAATGTATCAAGGTGCGAAAGAGGTTTGAAAAAGAGCAGGACTTGAATAGAAGTTACAGGAAGACTAAAGGCTTGAAGATAATTATTTACCTTACATCCTGCTATACTTTGTACAGCTTGCTGTAATTGGTGGAGGTCCTCTGGTTGGCAAGCTTATGGATCACTTTCCGAGG-TACCTGCATATAATTGTCTATCTATAGTCCAGGTATCC…	TGCATTCGAACAGCTTTATATGCTAGTTGCCTGGCTGGGAATTTGGTGGAACAACTATGGAATTTTGCCTCGCCTGCTGCTATTGCATTGATTCATCCTAGTCTTCTTCCTGTAGCACTAATGGCTTTCGTTGCTAAGGTATTAACTTTTTTACTTTTTTGGATAAGGTAAGATGTTCTATTAATAGAAATGTATCAAGGTGCGAAAGAGGTTTGAAAAAGAGCAGGACTTGAATAGAAGTTACAGGAAGACTAAAGGCTTGAAGATAATTATTTACCTTACATCCTGCTATACTTTGTACAGCTTGCTGTAATTGGTGGAGGTCCTCTGGTTGGCAAGCTTATGGATCACTTTCCGAGGGTACCTGCATATAATTGTCTATCTATAGTCCAGGTATCC…	T2T	MODIFIED	1	0	0	2	0.0132917
----------------------------------------------------------------------------------------------------------------------TAATGGCTTTCGTTGCTAAGGTATTAACTTTTTTACTTTTTTGGATAAGGTAAGATGTTCTATTAATAGAAATGTATCAAGGTGCGAAAGAGGTTTGAAAAAGAGCAGGACTTGAATAGAAGTTACAGGAAGACTAAAGGCTTGAAGATAATTATTTACCTTACATCCTGCTATACTTTGTACAGCTTGCTGTAATTGGTGGAGGTCCTCTGGTTGGCAAGCTTATGGATCACTTTCCGAGGTATCCTTTACCTTGATACATCCTGCTATACTTTGTACCT…	TGCATTCGAACAGCTTTATATGCTAGTTGCCTGGCTGGGAATTTGGTGGAACAACTATGGAATTTTGCCTCGCCTGCTGCTATTGCATTGATTCATCCTAGTCTTCTTCCTGTAGCACTAATGGCTTTCGTTGCTAAGGTATTAACTTTTTTACTTTTTTGGATAAGGTAAGATGTTCTATTAATAGAAATGTATCAAGGTGCGAAAGAGGTTTGAAAAAGAGCAGGACTTGAATAGAAGTTACAGGAAGACTAAAGGCTTGAAGATAATTATTTACCTTACATCCTGCTATACTTTGTACAGCTTGCTGTAATTGGTGGAGGTCCTCTGGTTGGCAAGCTTATGGATCACTTTCCGAGG---------------------------------GTACCT…	T2T	MODIFIED	0	33	0	2	0.0132917
----------------------------------------------------------------------------------------------------------------------TAATGGCTTTCGTTGCTAAGGTATTAACTTTTTTACTTTTTTGGATAAGGTAAGATGTTCTATTAATAGAAATGTATCAAGGTGCGAAAGAGGTTTGAAAAAGAGCAGGACTTGAATAGAAGTTACAGGAAGACTAAAGGCTTGAAGATAATTATTTACCTTACATCCTGCTATACTTTGTACAGCTTGCTGTAATTGGTGGAGGTCCTCTGGTTGGCAAGCTTATGGATCACTTTCCGAGG-TACCTGCATATAATTGTCTATCTATAGTCCAGGTATCC…	TGCATTCGAACAGCTTTATATGCTAGTTGCCTGGCTGGGAATTTGGTGGAACAACTATGGAATTTTGCCTCGCCTGCTGCTATTGCATTGATTCATCCTAGTCTTCTTCCTGTAGCACTAATGGCTTTCGTTGCTAAGGTATTAACTTTTTTACTTTTTTGGATAAGGTAAGATGTTCTATTAATAGAAATGTATCAAGGTGCGAAAGAGGTTTGAAAAAGAGCAGGACTTGAATAGAAGTTACAGGAAGACTAAAGGCTTGAAGATAATTATTTACCTTACATCCTGCTATACTTTGTACAGCTTGCTGTAATTGGTGGAGGTCCTCTGGTTGGCAAGCTTATGGATCACTTTCCGAGGGTACCTGCATATAATTGTCTATCTATAGTCCAGGTATCC…	T2T	MODIFIED	1	0	0	2	0.0132917
----------------------------------------------------------------------------------------------------------------------TAATGGCTTTCGTTGCTAAGGTATTAACTTTTTTACTTTTTTGGATAAGGTAAGATGTTCTATTAATAGAAATGTATCAAGGTGCGAAAGAGGTTTGAAAAAGAGCAGGACTTGAATAGAAGTTACAGGAAGACTAAAGGCTTGAAGATAATTATTTACCTTACATCCTGCTATACTTTGTACAGCTTGCTGTAATTGGTGGAGGTCCTCTGGTTGGCAAGCTTATGGATCACTTTCCGAGG-TACCTGCATATAATTGTCTATCTATAGTCCAGGTATCC…	TGCATTCGAACAGCTTTATATGCTAGTTGCCTGGCTGGGAATTTGGTGGAACAACTATGGAATTTTGCCTCGCCTGCTGCTATTGCATTGATTCATCCTAGTCTTCTTCCTGTAGCACTAATGGCTTTCGTTGCTAAGGTATTAACTTTTTTACTTTTTTGGATAAGGTAAGATGTTCTATTAATAGAAATGTATCAAGGTGCGAAAGAGGTTTGAAAAAGAGCAGGACTTGAATAGAAGTTACAGGAAGACTAAAGGCTTGAAGATAATTATTTACCTTACATCCTGCTATACTTTGTACAGCTTGCTGTAATTGGTGGAGGTCCTCTGGTTGGCAAGCTTATGGATCACTTTCCGAGGGTACCTGCATATAATTGTCTATCTATAGTCCAGGTATCC…	T2T	MODIFIED	1	0	0	2	0.0132917
----------------------------------------------------------------------------------------------------------------------TAATGGCTTTCGTTGCTAAGGTATTAACTTTTTTACTTTTTTGGATAAGGTAAGATGTTCTATTAATAGAAATGTATCAAGGTGCGAAAGAGGTTTGAAAAAGAGCAGGACTTGAATAGAAGTTACAGGAAGACTAAAGGCTTGAAGATAATTATTTACCTTACATCCTGCTATACTTTGTACAGCTTGCTGTAATTGGTGGAGGTCCTCTGGTTGGCAAGCTTATGGATCACTTTCCGAGGTATACTTTGTACCTGCATATAATTGTCTATCTATAGTCC…	TGCATTCGAACAGCTTTATATGCTAGTTGCCTGGCTGGGAATTTGGTGGAACAACTATGGAATTTTGCCTCGCCTGCTGCTATTGCATTGATTCATCCTAGTCTTCTTCCTGTAGCACTAATGGCTTTCGTTGCTAAGGTATTAACTTTTTTACTTTTTTGGATAAGGTAAGATGTTCTATTAATAGAAATGTATCAAGGTGCGAAAGAGGTTTGAAAAAGAGCAGGACTTGAATAGAAGTTACAGGAAGACTAAAGGCTTGAAGATAATTATTTACCTTACATCCTGCTATACTTTGTACAGCTTGCTGTAATTGGTGGAGGTCCTCTGGTTGGCAAGCTTATGGATCACTTTCCGAGG--------GTACCTGCATATAATTGTCTATCTATAGTCC…	T2T	MODIFIED	0	8	0	2	0.0132917
----------------------------------------------------------------------------------------------------------------------TAATGGCTTTCGTTGCTAAGGTATTAACTTTTTTACTTTTTTGGATAAGGTAAGATGTTCTATTAATAGAAATGTATCAAGGTGCGAAAGAGGTTTGAAAAAGAGCAGGACTTGAATAGAAGTTACAGGAAGACTAAAGGCTTGAAGATAATTATTTACCTTACATCCTGCTATACTTTGTACAGCTTGCTGTAATTGGTGGAGGTCCTCTGGTTGGCAAGCTTATGGATCACTTTCCGAGG----------------------------------TATCC…	TGCATTCGAACAGCTTTATATGCTAGTTGCCTGGCTGGGAATTTGGTGGAACAACTATGGAATTTTGCCTCGCCTGCTGCTATTGCATTGATTCATCCTAGTCTTCTTCCTGTAGCACTAATGGCTTTCGTTGCTAAGGTATTAACTTTTTTACTTTTTTGGATAAGGTAAGATGTTCTATTAATAGAAATGTATCAAGGTGCGAAAGAGGTTTGAAAAAGAGCAGGACTTGAATAGAAGTTACAGGAAGACTAAAGGCTTGAAGATAATTATTTACCTTACATCCTGCTATACTTTGTACAGCTTGCTGTAATTGGTGGAGGTCCTCTGGTTGGCAAGCTTATGGATCACTTTCCGAGGGTACCTGCATATAATTGTCTATCTATAGTCCAGGTATCC…	T2T	MODIFIED	34	0	0	2	0.0132917
----------------------------------------------------------------------------------------------------------------------TAATGGCTTTCGTTGCTAAGGTATTAACTTTTTTACTTTTTTGGATAAGGTAAGATGTTCTATTAATAGAAATGTATCAAGGTGCGAAAGAGGTTTGAAAAAGAGCAGGACTTGAATAGAAGTTACAGGAAGACTAAAGGCTTGAAGATAATTATTTACCTTACATCCTGCTATACTTTGTACAGCTTGCTGTAATTGGTGGAGGTCCTCTGGTTGGCAAGCTTATGGATCACTTTCCGAGGGTACCTGCATATAATTGTCTATCTATAGTCCAGGTATCC…	TGCATTCGAACAGCTTTATATGCTAGTTGCCTGGCTGGGAATTTGGTGGAACAACTATGGAATTTTGCCTCGCCTGCTGCTATTGCATTGATTCATCCTAGTCTTCTTCCTGTAGCACTAATGGCTTTCGTTGCTAAGGTATTAACTTTTTTACTTTTTTGGATAAGGTAAGATGTTCTATTAATAGAAATGTATCAAGGTGCGAAAGAGGTTTGAAAAAGAGCAGGACTTGAATAGAAGTTACAGGAAGACTAAAGGCTTGAAGATAATTATTTACCTTACATCCTGCTATACTTTGTACAGCTTGCTGTAATTGGTGGAGGTCCTCTGGTTGGCAAGCTTATGGATCACTTTCCGAGGGTACCTGCATATAATTGTCTATCTATAGTCCAGGTATCC…	T2T	UNMODIFIED	0	0	0	2	0.0132917
----------------------------------------------------------------------------------------------------------------------TAATGGCTTTCGTTGCTAAGGTATTAACTTTTTTACTTTTTTGGATAAGGTAAGATGTTCTATTAATAGAAATGTATCAAGGTGCGAAAGAGGTTTGAAAAAGAGCAGGACTTGAATAGAAGTTACAGGAAGACTAAAGGCTTGAAGATAATTATTTACCTTACATCCTGCTATACTTTGTACAGCTTGCTGTAATTGGTGGAGGTCCTCTGGTTGGCAAGCTTATGGATCACTTTCCGAGG----------------------------------TATCC…	TGCATTCGAACAGCTTTATATGCTAGTTGCCTGGCTGGGAATTTGGTGGAACAACTATGGAATTTTGCCTCGCCTGCTGCTATTGCATTGATTCATCCTAGTCTTCTTCCTGTAGCACTAATGGCTTTCGTTGCTAAGGTATTAACTTTTTTACTTTTTTGGATAAGGTAAGATGTTCTATTAATAGAAATGTATCAAGGTGCGAAAGAGGTTTGAAAAAGAGCAGGACTTGAATAGAAGTTACAGGAAGACTAAAGGCTTGAAGATAATTATTTACCTTACATCCTGCTATACTTTGTACAGCTTGCTGTAATTGGTGGAGGTCCTCTGGTTGGCAAGCTTATGGATCACTTTCCGAGGGTACCTGCATATAATTGTCTATCTATAGTCCAGGTATCC…	T2T	MODIFIED	34	0	0	2	0.0132917
----------------------------------------------------------------------------------------------------------------------TAATGGCTTTCGTTGCTAAGGTATTAACTTTTTTACTTTTTTGGATAAGGTAAGATGTTCTATTAATAGAAATGTATCAAGGTGCGAAAGAGGTTTGAAAAAGAGCAGGACTTGAATAGAAGTTACAGGAAGACTAAAGGCTTGAAGATAATTATTTACCTTACATCCTGCTATACTTTGTACAGCTTGCTGTAATTGGTGGAGGTCCTCTGGTTGGCAAGCTT----------------------------------GTCTATCTATAGTCCAGGTATCC…	TGCATTCGAACAGCTTTATATGCTAGTTGCCTGGCTGGGAATTTGGTGGAACAACTATGGAATTTTGCCTCGCCTGCTGCTATTGCATTGATTCATCCTAGTCTTCTTCCTGTAGCACTAATGGCTTTCGTTGCTAAGGTATTAACTTTTTTACTTTTTTGGATAAGGTAAGATGTTCTATTAATAGAAATGTATCAAGGTGCGAAAGAGGTTTGAAAAAGAGCAGGACTTGAATAGAAGTTACAGGAAGACTAAAGGCTTGAAGATAATTATTTACCTTACATCCTGCTATACTTTGTACAGCTTGCTGTAATTGGTGGAGGTCCTCTGGTTGGCAAGCTTATGGATCACTTTCCGAGGGTACCTGCATATAATTGTCTATCTATAGTCCAGGTATCC…	T2T	MODIFIED	34	0	0	2	0.0132917
----------------------------------------------------------------------------------------------------------------------TAATGGCTTTCGTTGCTAAGGTATTAACTTTTTTACTTTTTTGGATAAGGTAAGATGTTCTATTAATAGAAATGTATCAAGGTGCGAAAGAGGTTTGAAAAAGAGCAGGACTTGAATAGAAGTTACAGGAAGACTAAAGGCTTGAAGATAATTATTTACCTTACATCCTGCTATACTTTGTACAGCTTGCTGTAATTGGTGGAGGTCCTCTGGTTGGCAAGCTTATGGATCACTTTCCGAGG-TACCTGCATATAATTGTCTATCTATAGTCCAGGTATCC…	TGCATTCGAACAGCTTTATATGCTAGTTGCCTGGCTGGGAATTTGGTGGAACAACTATGGAATTTTGCCTCGCCTGCTGCTATTGCATTGATTCATCCTAGTCTTCTTCCTGTAGCACTAATGGCTTTCGTTGCTAAGGTATTAACTTTTTTACTTTTTTGGATAAGGTAAGATGTTCTATTAATAGAAATGTATCAAGGTGCGAAAGAGGTTTGAAAAAGAGCAGGACTTGAATAGAAGTTACAGGAAGACTAAAGGCTTGAAGATAATTATTTACCTTACATCCTGCTATACTTTGTACAGCTTGCTGTAATTGGTGGAGGTCCTCTGGTTGGCAAGCTTATGGATCACTTTCCGAGGGTACCTGCATATAATTGTCTATCTATAGTCCAGGTATCC…	T2T	MODIFIED	1	0	0	2	0.0132917
----------------------------------------------------------------------------------------------------------------------TAATGGCTTTCGTTGCTAAGGTATTAACTTTTTTACTTTTTTGGATAAGGTAAGATGTTCTATTAATAGAAATGTATCAAGGTGCGAAAGAGGTTTGAAAAAGAGCAGGACTTGAATAGAAGTTACAGGAAGACTAAAGGCTTGAAGATAATTATTTACCTTACATCCTGCTATACTTTGTACAGCTTGCTGTAATTGGTGGAGGTCCTCTGGTTGGCAAGCTTATGGATCACTTTCCGAGG-----TGCATATAATTGTCTATCTATAGTCCAGGTATCC…	TGCATTCGAACAGCTTTATATGCTAGTTGCCTGGCTGGGAATTTGGTGGAACAACTATGGAATTTTGCCTCGCCTGCTGCTATTGCATTGATTCATCCTAGTCTTCTTCCTGTAGCACTAATGGCTTTCGTTGCTAAGGTATTAACTTTTTTACTTTTTTGGATAAGGTAAGATGTTCTATTAATAGAAATGTATCAAGGTGCGAAAGAGGTTTGAAAAAGAGCAGGACTTGAATAGAAGTTACAGGAAGACTAAAGGCTTGAAGATAATTATTTACCTTACATCCTGCTATACTTTGTACAGCTTGCTGTAATTGGTGGAGGTCCTCTGGTTGGCAAGCTTATGGATCACTTTCCGAGGGTACCTGCATATAATTGTCTATCTATAGTCCAGGTATCC…	T2T	MODIFIED	5	0	0	2	0.0132917
----------------------------------------------------------------------------------------------------------------------TAATGGCTTTCGTTGCTAAGGTATTAACTTTTTTACTTTTTTGGATAAGGTAAGATGTTCTATTAATAGAAATGTATCAAGGTGCGAAAGAGGTTTGAAAAAGAGCAGGACTTGAATAGAAGTTACAGGAAGACTAAAGGCTTGAAGATAATTATTTACCTTACATCCTGCTATACTTTGTACTGCTTGCTGTAATTGGTGGAGGTCCTCTGGTTGGCAAGCTTATGGATCACTTTCCGAGGTGTACCTGCATATAATTGTCTATCTATAGTCCAGGTATC…	TGCATTCGAACAGCTTTATATGCTAGTTGCCTGGCTGGGAATTTGGTGGAACAACTATGGAATTTTGCCTCGCCTGCTGCTATTGCATTGATTCATCCTAGTCTTCTTCCTGTAGCACTAATGGCTTTCGTTGCTAAGGTATTAACTTTTTTACTTTTTTGGATAAGGTAAGATGTTCTATTAATAGAAATGTATCAAGGTGCGAAAGAGGTTTGAAAAAGAGCAGGACTTGAATAGAAGTTACAGGAAGACTAAAGGCTTGAAGATAATTATTTACCTTACATCCTGCTATACTTTGTACAGCTTGCTGTAATTGGTGGAGGTCCTCTGGTTGGCAAGCTTATGGATCACTTTCCGAGG-GTACCTGCATATAATTGTCTATCTATAGTCCAGGTATC…	T2T	MODIFIED	0	1	0	2	0.0132917
----------------------------------------------------------------------------------------------------------------------TAATGGCTTTCGTTGCTAAGGTATTAACTTTTTTACTTTTTTGGATAAGGTAAGATGTTCTATTAATAGAAATGTATCAAGGTGCGAAAGAGGTTTGAAAAAGAGCAGGACTTGAATAGAAGTTACAGGAAGACTAAAGGCTTGAAGATAATTATTTACCTTACATCCTGCTATACTTTGTACAGCTTGCTGTAATTGGTGGAGGTCCTCTGGTTGGCAAGCTTATGGATCACTTTCCGAGGGGTACCTGCATATAATTGTCTATCTATAGTCCAGGTATC…	TGCATTCGAACAGCTTTATATGCTAGTTGCCTGGCTGGGAATTTGGTGGAACAACTATGGAATTTTGCCTCGCCTGCTGCTATTGCATTGATTCATCCTAGTCTTCTTCCTGTAGCACTAATGGCTTTCGTTGCTAAGGTATTAACTTTTTTACTTTTTTGGATAAGGTAAGATGTTCTATTAATAGAAATGTATCAAGGTGCGAAAGAGGTTTGAAAAAGAGCAGGACTTGAATAGAAGTTACAGGAAGACTAAAGGCTTGAAGATAATTATTTACCTTACATCCTGCTATACTTTGTACAGCTTGCTGTAATTGGTGGAGGTCCTCTGGTTGGCAAGCTTATGGATCACTTTCCGAGG-GTACCTGCATATAATTGTCTATCTATAGTCCAGGTATC…	T2T	MODIFIED	0	1	0	2	0.0132917
----------------------------------------------------------------------------------------------------------------------TAATGGCTTTCGTTGCTAAGGTATTAACTTTTTTACTTTTTTGGATAAGGTAAGATGTTCTATTAATAGAAATGTATCAAGGTGCGAAAGAGGTTTGAAAAAGAGCAGGACTTGAATAGAAGTTACAGGAAGACTAAAGGCTTGAAGATAATTATTTACCTTACATCCTGCTATACTTTGTACAGCTTGCTGTAATTGGTGGAGGTCCTCTGGTTGGCAAGCTTATGGATCACTTTCCGAGG-TACCTGCATATAATTGTCTATCTATAGTCCAGGTATCC…	TGCATTCGAACAGCTTTATATGCTAGTTGCCTGGCTGGGAATTTGGTGGAACAACTATGGAATTTTGCCTCGCCTGCTGCTATTGCATTGATTCATCCTAGTCTTCTTCCTGTAGCACTAATGGCTTTCGTTGCTAAGGTATTAACTTTTTTACTTTTTTGGATAAGGTAAGATGTTCTATTAATAGAAATGTATCAAGGTGCGAAAGAGGTTTGAAAAAGAGCAGGACTTGAATAGAAGTTACAGGAAGACTAAAGGCTTGAAGATAATTATTTACCTTACATCCTGCTATACTTTGTACAGCTTGCTGTAATTGGTGGAGGTCCTCTGGTTGGCAAGCTTATGGATCACTTTCCGAGGGTACCTGCATATAATTGTCTATCTATAGTCCAGGTATCC…	T2T	MODIFIED	1	0	0	2	0.0132917
----------------------------------------------------------------------------------------------------------------------TAATGGCTTTCGTTGCTAAGGTATTAACTTTTTTACTTTTTTGGATAAGGTAAGATGTTCTATTAATAGAAATGTATCAAGGTGCGAAAGAGGTTTGAAAAAGAGCAGGACTTGAATAGAAGTTACAGGAAGACTAAAGGCTTGAAGATAATTATTTACCTTACATCCTGCTATACTTTGTACAGCTTGCTGTAATTGGTGGAGGTCCTCTGGTTGGCAAGCTTATGGATCACTTTCCGAGGGTACCTGCATATAATTGTCTATCTATAGTCCAGGTATCC…	TGCATTCGAACAGCTTTATATGCTAGTTGCCTGGCTGGGAATTTGGTGGAACAACTATGGAATTTTGCCTCGCCTGCTGCTATTGCATTGATTCATCCTAGTCTTCTTCCTGTAGCACTAATGGCTTTCGTTGCTAAGGTATTAACTTTTTTACTTTTTTGGATAAGGTAAGATGTTCTATTAATAGAAATGTATCAAGGTGCGAAAGAGGTTTGAAAAAGAGCAGGACTTGAATAGAAGTTACAGGAAGACTAAAGGCTTGAAGATAATTATTTACCTTACATCCTGCTATACTTTGTACAGCTTGCTGTAATTGGTGGAGGTCCTCTGGTTGGCAAGCTTATGGATCACTTTCCGAGGGTACCTGCATATAATTGTCTATCTATAGTCCAGGTATCC…	T2T	UNMODIFIED	0	0	0	2	0.0132917
----------------------------------------------------------------------------------------------------------------------TAATGGCTTTCGTTGCTAAGGTATTAACTTTTTTACTTTTTTGGATAAGGTAAGATGTTCTATTAATAGAAAGGTATCAAGAAGGTGCGAAAGAGGTTT-AAAAAGAGCAGGACGGTCCTTGATTAGAAGTTACAGGAAGACTAAAGGCTTGAAGATAATTATTTACCTTACATCCTGCTATACTTTGTACAGCTTGCTGTAATTGGTGGAGGTCCTCTGGTTGGCAAGCTTATGGATCACTTTCCGAGG-----TGCATATAATTGTCTATCTATAGTCC…	TGCATTCGAACAGCTTTATATGCTAGTTGCCTGGCTGGGAATTTGGTGGAACAACTATGGAATTTTGCCTCGCCTGCTGCTATTGCATTGATTCATCCTAGTCTTCTTCCTGTAGCACTAATGGCTTTCGTTGCTAAGGTATTAACTTTTTTACTTTTTTGGATAAGGTAAGATGTTCTATTAATAGAAATGTATCAAG---GTGCGAAAGAGGTTTGAAAAAGAGCAGGAC-----TTGAATAGAAGTTACAGGAAGACTAAAGGCTTGAAGATAATTATTTACCTTACATCCTGCTATACTTTGTACAGCTTGCTGTAATTGGTGGAGGTCCTCTGGTTGGCAAGCTTATGGATCACTTTCCGAGGGTACCTGCATATAATTGTCTATCTATAGTCC…	T2T	MODIFIED	5	0	0	2	0.0132917
----------------------------------------------------------------------------------------------------------------------TAATGGCTTTCGTTGCTAAGGTATTAACTTTTTTACTTTTTTGGATAAGGTAAGATGTTCTATTAATAGAAATGTATCAAGGTGCGAAAGAGGTTTGAAAAAGAGCAGGACTTGAATAGAAGTTACAGGAAGACTAAAGGCTTGAAGATAATTATTTACCTTACATCCTGCTATACTTTGTACAGCTTGCTGTAATTGGTGGAGGTCCTCTGGTTGGCAAGCTTATGGATCACTTTCCG------CCTGCATATAATTGTCTATCTATAGTCCAGGTATCC…	TGCATTCGAACAGCTTTATATGCTAGTTGCCTGGCTGGGAATTTGGTGGAACAACTATGGAATTTTGCCTCGCCTGCTGCTATTGCATTGATTCATCCTAGTCTTCTTCCTGTAGCACTAATGGCTTTCGTTGCTAAGGTATTAACTTTTTTACTTTTTTGGATAAGGTAAGATGTTCTATTAATAGAAATGTATCAAGGTGCGAAAGAGGTTTGAAAAAGAGCAGGACTTGAATAGAAGTTACAGGAAGACTAAAGGCTTGAAGATAATTATTTACCTTACATCCTGCTATACTTTGTACAGCTTGCTGTAATTGGTGGAGGTCCTCTGGTTGGCAAGCTTATGGATCACTTTCCGAGGGTACCTGCATATAATTGTCTATCTATAGTCCAGGTATCC…	T2T	MODIFIED	6	0	0	2	0.0132917
----------------------------------------------------------------------------------------------------------------------TAATGGCTTTCGTTGCTAAGGTATTAACTTTTTTACTTTTTTGGATAAGGTAAGATGTTCTATTAATAGAAATGTATCAAGGTGCGAAAGAGGTTTGAAAAAGAGCAGGACTTGAATAGAAGTTACAGGAAGACTAAAGGCTTGAAGATAATTATTTACCTTACATCCTGCTATACTTTGTACAGCTTGCTGTAATTGGTGGAGGTCCTCTGGTTGGCAAGCTTATGGATCACTTTCCGAGGTGTACCTGCATATAATTGTCTATCTATAGTCCAGGTATC…	TGCATTCGAACAGCTTTATATGCTAGTTGCCTGGCTGGGAATTTGGTGGAACAACTATGGAATTTTGCCTCGCCTGCTGCTATTGCATTGATTCATCCTAGTCTTCTTCCTGTAGCACTAATGGCTTTCGTTGCTAAGGTATTAACTTTTTTACTTTTTTGGATAAGGTAAGATGTTCTATTAATAGAAATGTATCAAGGTGCGAAAGAGGTTTGAAAAAGAGCAGGACTTGAATAGAAGTTACAGGAAGACTAAAGGCTTGAAGATAATTATTTACCTTACATCCTGCTATACTTTGTACAGCTTGCTGTAATTGGTGGAGGTCCTCTGGTTGGCAAGCTTATGGATCACTTTCCGAGG-GTACCTGCATATAATTGTCTATCTATAGTCCAGGTATC…	T2T	MODIFIED	0	1	0	2	0.0132917
----------------------------------------------------------------------------------------------------------------------TAATGGCTTTCGTTGCTAAGGTATTAACTTTTTTACTTTTTTGGATAAGGTAAGATGTTCTATTAATAGAAATGTATCAAGGTGCGAAAGAGGTTTGAAAAAGAGCAGGACTTGAATAGAAGTTACAGGAAGACTAAAGGCTTGAAGATAATTATTTACCTTACATCCTGCTATACTTTGTACAGCTTGCTGTAATTGGTGGAGGTCCTCTGGTTGGCAAGCTTATGGATCACTTTCCGAGG-TACCTGCATATAATTGTCTATCTATAGTCCAGGTATCC…	TGCATTCGAACAGCTTTATATGCTAGTTGCCTGGCTGGGAATTTGGTGGAACAACTATGGAATTTTGCCTCGCCTGCTGCTATTGCATTGATTCATCCTAGTCTTCTTCCTGTAGCACTAATGGCTTTCGTTGCTAAGGTATTAACTTTTTTACTTTTTTGGATAAGGTAAGATGTTCTATTAATAGAAATGTATCAAGGTGCGAAAGAGGTTTGAAAAAGAGCAGGACTTGAATAGAAGTTACAGGAAGACTAAAGGCTTGAAGATAATTATTTACCTTACATCCTGCTATACTTTGTACAGCTTGCTGTAATTGGTGGAGGTCCTCTGGTTGGCAAGCTTATGGATCACTTTCCGAGGGTACCTGCATATAATTGTCTATCTATAGTCCAGGTATCC…	T2T	MODIFIED	1	0	0	2	0.0132917
----------------------------------------------------------------------------------------------------------------------TAATGGCTTTCGTTGCTAAGGTATTAACTTTTTTACTTTTTTGGATAAGGTAAGATGTTCTATTAATAGAAATGTATCAAGGTGCGAAAGAGGTTTGAAAAAGAGCAGGACTTGAATAGAAGTTACAGGAAGACTAAAGGCTTGAAGATAATTATTTACCTTACATCCTGCTATACTTTGTACAGCTTGCTGTAATTGGTGGAGGTCCTCTGGTTGGCAAGCTTATGGATCACTTTCCGAGG-TACCTGCATATAATTGTCTATCCATAGTCCAGGTATCC…	TGCATTCGAACAGCTTTATATGCTAGTTGCCTGGCTGGGAATTTGGTGGAACAACTATGGAATTTTGCCTCGCCTGCTGCTATTGCATTGATTCATCCTAGTCTTCTTCCTGTAGCACTAATGGCTTTCGTTGCTAAGGTATTAACTTTTTTACTTTTTTGGATAAGGTAAGATGTTCTATTAATAGAAATGTATCAAGGTGCGAAAGAGGTTTGAAAAAGAGCAGGACTTGAATAGAAGTTACAGGAAGACTAAAGGCTTGAAGATAATTATTTACCTTACATCCTGCTATACTTTGTACAGCTTGCTGTAATTGGTGGAGGTCCTCTGGTTGGCAAGCTTATGGATCACTTTCCGAGGGTACCTGCATATAATTGTCTATCTATAGTCCAGGTATCC…	T2T	MODIFIED	1	0	0	2	0.0132917
----------------------------------------------------------------------------------------------------------------------TAATGGCTTTCGTTGCTAAGGTATTAACTTTTTTACTTTTTTGGATAAGGTAAGATGTTCTATTAATAGAAATGTATCAAGGTGCGAAAGAGGTTTGAAAAAGAGCAGGACTTGAATAGAAGTTACAGGAAGACTAAAGGCTTGAAGATAATTATTTACCTTACATCCTGCTATACTTTGTACAGCTTGCTGTAATTGGTGGAGGTCCTCTGGTTGGCAAGCTTATGGATCACTTTCCGAGG----------------------------------TATCC…	TGCATTCGAACAGCTTTATATGCTAGTTGCCTGGCTGGGAATTTGGTGGAACAACTATGGAATTTTGCCTCGCCTGCTGCTATTGCATTGATTCATCCTAGTCTTCTTCCTGTAGCACTAATGGCTTTCGTTGCTAAGGTATTAACTTTTTTACTTTTTTGGATAAGGTAAGATGTTCTATTAATAGAAATGTATCAAGGTGCGAAAGAGGTTTGAAAAAGAGCAGGACTTGAATAGAAGTTACAGGAAGACTAAAGGCTTGAAGATAATTATTTACCTTACATCCTGCTATACTTTGTACAGCTTGCTGTAATTGGTGGAGGTCCTCTGGTTGGCAAGCTTATGGATCACTTTCCGAGGGTACCTGCATATAATTGTCTATCTATAGTCCAGGTATCC…	T2T	MODIFIED	34	0	0	2	0.0132917
----------------------------------------------------------------------------------------------------------------------TAATGGCTTTCGTTGCTAAGGTATTAACTTTTTTACTTTTTTGGATAAGGTAAGATGTTCTATTAATAGAAATGTATCAAGGTGCGAAAGAGGTTTGAAAAAGAGCAGGACTTGAATAGAAGTTACAGGAAGACTAAAGGCTTGAAGATAATTATTTACCTTACATCCTGCTATACTTTGTACAGCTTGCTGTAATTGGTGGAGGTCCTCTGGTTGGCAAGCTTATGGATCACTTTCCGAGGAGTACCTGCATATAATTGTCTATCTATAGTCCAGGTATC…	TGCATTCGAACAGCTTTATATGCTAGTTGCCTGGCTGGGAATTTGGTGGAACAACTATGGAATTTTGCCTCGCCTGCTGCTATTGCATTGATTCATCCTAGTCTTCTTCCTGTAGCACTAATGGCTTTCGTTGCTAAGGTATTAACTTTTTTACTTTTTTGGATAAGGTAAGATGTTCTATTAATAGAAATGTATCAAGGTGCGAAAGAGGTTTGAAAAAGAGCAGGACTTGAATAGAAGTTACAGGAAGACTAAAGGCTTGAAGATAATTATTTACCTTACATCCTGCTATACTTTGTACAGCTTGCTGTAATTGGTGGAGGTCCTCTGGTTGGCAAGCTTATGGATCACTTTCCGAGG-GTACCTGCATATAATTGTCTATCTATAGTCCAGGTATC…	T2T	MODIFIED	0	1	0	2	0.0132917
----------------------------------------------------------------------------------------------------------------------TAATGGCTTTCGTTGCTAAGGTATTAACTTTTTTACTTTTTTGGATAAGGTAAGATGTTCTATTAATAGAAATGTATCAAGGTGCGAAAGAGGTTTGAAAAAGAGCAGGACTTGAATAGAAGTTACAGGAAGACTAAAGGCTTGAAGATAATTATTTACCTTACATCCTGCTATACTTTGTACAGCTTGCTGTAATTGGTGGAGGTCCTCTGGTTGGCAAGCTTATGGATCACTTTCCGAGGGTACCTGCATATAATTGTCTATCTATAGTCCAGGTATCC…	TGCATTCGAACAGCTTTATATGCTAGTTGCCTGGCTGGGAATTTGGTGGAACAACTATGGAATTTTGCCTCGCCTGCTGCTATTGCATTGATTCATCCTAGTCTTCTTCCTGTAGCACTAATGGCTTTCGTTGCTAAGGTATTAACTTTTTTACTTTTTTGGATAAGGTAAGATGTTCTATTAATAGAAATGTATCAAGGTGCGAAAGAGGTTTGAAAAAGAGCAGGACTTGAATAGAAGTTACAGGAAGACTAAAGGCTTGAAGATAATTATTTACCTTACATCCTGCTATACTTTGTACAGCTTGCTGTAATTGGTGGAGGTCCTCTGGTTGGCAAGCTTATGGATCACTTTCCGAGGGTACCTGCATATAATTGTCTATCTATAGTCCAGGTATCC…	T2T	UNMODIFIED	0	0	0	2	0.0132917
----------------------------------------------------------------------------------------------------------------------TAATGGCTTTCGTTGCTAAGGTATTAACTTTTTTACTTTTTTGGATAAGGTAAGATGTTCTATTAATAGAAATGTATCAAGGTGCGAAAGAGGTTTGAAAAAGAGCAGGACTTGAATAGAAGTTACAGGAAGACTAAAGGCTTGAAGATAATTATTTACCTTACATCCTGCTATACTTTGTACAGCTTGCTGTAATTGGTGGAGGTCCTCTGGTTGGCAAGCTTATGGATCACTTTCCGAGG-TACCTGCATATAATTGTCTATCTATAGTCCAGGTATCC…	TGCATTCGAACAGCTTTATATGCTAGTTGCCTGGCTGGGAATTTGGTGGAACAACTATGGAATTTTGCCTCGCCTGCTGCTATTGCATTGATTCATCCTAGTCTTCTTCCTGTAGCACTAATGGCTTTCGTTGCTAAGGTATTAACTTTTTTACTTTTTTGGATAAGGTAAGATGTTCTATTAATAGAAATGTATCAAGGTGCGAAAGAGGTTTGAAAAAGAGCAGGACTTGAATAGAAGTTACAGGAAGACTAAAGGCTTGAAGATAATTATTTACCTTACATCCTGCTATACTTTGTACAGCTTGCTGTAATTGGTGGAGGTCCTCTGGTTGGCAAGCTTATGGATCACTTTCCGAGGGTACCTGCATATAATTGTCTATCTATAGTCCAGGTATCC…	T2T	MODIFIED	1	0	0	2	0.0132917
----------------------------------------------------------------------------------------------------------------------TAATGGCTTTCGTTGCTAAGGTATTAAATTTT--ACTTTCTTGGATAAGGTAAGATGTTTTATTTTATTAATAGAAAGGTATCAAGGTGCGAAAGAGGTTTGAAAAAGAGCAGGACTTGAATAGAAGTTACAGGAAGACTAAAGGCTTGAAGATAATTATTTACCTTACATCCTGCTATACTTTGTACAGCTTGCTGTAATTGGTGGAGGTCCTCTGGTTGGCAAGCTTATGGATCACTTTCCGAGG-TACCTGCATATAATTGTCTATCTATAGTCCAGG…	TGCATTCGAACAGCTTTATATGCTAGTTGCCTGGCTGGGAATTTGGTGGAACAACTATGGAATTTTGCCTCGCCTGCTGCTATTGCATTGATTCATCCTAGTCTTCTTCCTGTAGCACTAATGGCTTTCGTTGCTAAGGTATTAACTTTTTTACTTTTTTGGATAAGGTAAGATGTTCTATT-----AATAGAAATGTATCAAGGTGCGAAAGAGGTTTGAAAAAGAGCAGGACTTGAATAGAAGTTACAGGAAGACTAAAGGCTTGAAGATAATTATTTACCTTACATCCTGCTATACTTTGTACAGCTTGCTGTAATTGGTGGAGGTCCTCTGGTTGGCAAGCTTATGGATCACTTTCCGAGGGTACCTGCATATAATTGTCTATCTATAGTCCAGG…	T2T	MODIFIED	1	0	0	1	0.00664584
----------------------------------------------------------------------------------------------------------------------TAATGGCTTTCGTTGCTAAGGTATTAACTTTTTTACTTTTTTGGATAAGGTAAGATGTTCTATTAATAGAAATGTATCAAGGTGCGAAAGAGGTTTGAAAAAGAGCAGGACTTGAATAGAAGTTACAGGACGACTAAAGGCTTGAAGATAATTATTTACCTTACATCCTGCTATACTTTGTACAGCTTGCTGTAATTGGTGGAGGTCCTCTGGTTGGCAAGCTTATGGATCACTTTCCGAGGTTACCTGCATATAATTGTCTATCTATAGTCCAGGTATCC…	TGCATTCGAACAGCTTTATATGCTAGTTGCCTGGCTGGGAATTTGGTGGAACAACTATGGAATTTTGCCTCGCCTGCTGCTATTGCATTGATTCATCCTAGTCTTCTTCCTGTAGCACTAATGGCTTTCGTTGCTAAGGTATTAACTTTTTTACTTTTTTGGATAAGGTAAGATGTTCTATTAATAGAAATGTATCAAGGTGCGAAAGAGGTTTGAAAAAGAGCAGGACTTGAATAGAAGTTACAGGAAGACTAAAGGCTTGAAGATAATTATTTACCTTACATCCTGCTATACTTTGTACAGCTTGCTGTAATTGGTGGAGGTCCTCTGGTTGGCAAGCTTATGGATCACTTTCCGAGGGTACCTGCATATAATTGTCTATCTATAGTCCAGGTATCC…	T2T	MODIFIED	0	0	1	1	0.00664584
----------------------------------------------------------------------------------------------------------------------TAATGGCTTTCGTTGCTAAGGTATTAACTTTTTTACTTTTTTGGATAAGGTAAGATGTTCTATTAATAGAAATGTATCAAGGTGCGAAAGAGGTTTGAAAAAGAGCAGGACTTGAATAGAAGTTACAGGAAGACTAAAGGCTTGAAGATAATTATTTACCATACATCCTGCTATACTTTGTACAGCTTGCTGTAATTGGTGGAGGTCCTCTGGTTGGCAAGCTTATGGATCAATTTCCGAGGGGTACCTGCATATAATTGTCTATCTATAGTCCAGGTATC…	TGCATTCGAACAGCTTTATATGCTAGTTGCCTGGCTGGGAATTTGGTGGAACAACTATGGAATTTTGCCTCGCCTGCTGCTATTGCATTGATTCATCCTAGTCTTCTTCCTGTAGCACTAATGGCTTTCGTTGCTAAGGTATTAACTTTTTTACTTTTTTGGATAAGGTAAGATGTTCTATTAATAGAAATGTATCAAGGTGCGAAAGAGGTTTGAAAAAGAGCAGGACTTGAATAGAAGTTACAGGAAGACTAAAGGCTTGAAGATAATTATTTACCTTACATCCTGCTATACTTTGTACAGCTTGCTGTAATTGGTGGAGGTCCTCTGGTTGGCAAGCTTATGGATCACTTTCCGAGG-GTACCTGCATATAATTGTCTATCTATAGTCCAGGTATC…	T2T	MODIFIED	0	1	0	1	0.00664584
----------------------------------------------------------------------------------------------------------------------TAATGGCTTTCGTTGCTAAGGTATTAACTTTTTTACTTTTTTGGATAAGGTAAGATGTTCTATTAATAGAAATGTATCAAGGTGCGAAAGAGGTTTGAAAAAGAGCAGGACTTGAATAGAAGTTACAGGAAGACTAAAGGCTTGAAGATAATTATTTACCTTACATCCTGCTATACTTTGTACAGCTTGCTGTAATTGGTGGAGGTCCTCTGGTTGGCAAGCTTATGGATCACTTTCAGA---TACCTGCATATAATTGTCTATCTATAGTCCAGGTATCC…	TGCATTCGAACAGCTTTATATGCTAGTTGCCTGGCTGGGAATTTGGTGGAACAACTATGGAATTTTGCCTCGCCTGCTGCTATTGCATTGATTCATCCTAGTCTTCTTCCTGTAGCACTAATGGCTTTCGTTGCTAAGGTATTAACTTTTTTACTTTTTTGGATAAGGTAAGATGTTCTATTAATAGAAATGTATCAAGGTGCGAAAGAGGTTTGAAAAAGAGCAGGACTTGAATAGAAGTTACAGGAAGACTAAAGGCTTGAAGATAATTATTTACCTTACATCCTGCTATACTTTGTACAGCTTGCTGTAATTGGTGGAGGTCCTCTGGTTGGCAAGCTTATGGATCACTTTCCGAGGGTACCTGCATATAATTGTCTATCTATAGTCCAGGTATCC…	T2T	MODIFIED	3	0	0	1	0.00664584
----------------------------------------------------------------------------------------------------------------------TAATGGCTTTCGTTGCTAAGGTATTAACTTTTTTACTTTTTTGGATAAGGTAAGATGTTCTATTAATAGAAATGTATCAAGGTGCGAAAGAGGTTTGAAAAAGAGCAGGACTTGAATAGAAGTTACAGGAAGACTAAAGGCTTGAAGATAATTATTTACCTTACATCCTGCTATACTTTGTACAGCTTGCTGTAATTGGTGGAGGTCCTCTGGTTGGCAAGCTTATGGATCACTTTCCGAGG-TACCTGCATATAATTGTCTATCTATAGTCCAGGTATCC…	TGCATTCGAACAGCTTTATATGCTAGTTGCCTGGCTGGGAATTTGGTGGAACAACTATGGAATTTTGCCTCGCCTGCTGCTATTGCATTGATTCATCCTAGTCTTCTTCCTGTAGCACTAATGGCTTTCGTTGCTAAGGTATTAACTTTTTTACTTTTTTGGATAAGGTAAGATGTTCTATTAATAGAAATGTATCAAGGTGCGAAAGAGGTTTGAAAAAGAGCAGGACTTGAATAGAAGTTACAGGAAGACTAAAGGCTTGAAGATAATTATTTACCTTACATCCTGCTATACTTTGTACAGCTTGCTGTAATTGGTGGAGGTCCTCTGGTTGGCAAGCTTATGGATCACTTTCCGAGGGTACCTGCATATAATTGTCTATCTATAGTCCAGGTATCC…	T2T	MODIFIED	1	0	0	1	0.00664584
----------------------------------------------------------------------------------------------------------------------TAATGGCTTTCGTTGCTAAGGTATTAACTTTTTTACTTTTTTGGATAAGGTAAGATGTTCTATTAATAGAAATGTATCAAGGTGCGAAAGAGGTTTGAAAAAGAGCAGGACTTGAATAGAAGTTACAGGAAGACTAAAGGCTTGAAGATAATTATTTACCTTACATCCTGCTATACTTTGTACAGCTTGCTGTAATTGGTGGAGGTCCTCTGGTTGGCAAGCTTAC----CTCGTTATGATTATATACTTTGTACCTGCATATAATTGTCTATCTATAGTC…	TGCATTCGAACAGCTTTATATGCTAGTTGCCTGGCTGGGAATTTGGTGGAACAACTATGGAATTTTGCCTCGCCTGCTGCTATTGCATTGATTCATCCTAGTCTTCTTCCTGTAGCACTAATGGCTTTCGTTGCTAAGGTATTAACTTTTTTACTTTTTTGGATAAGGTAAGATGTTCTATTAATAGAAATGTATCAAGGTGCGAAAGAGGTTTGAAAAAGAGCAGGACTTGAATAGAAGTTACAGGAAGACTAAAGGCTTGAAGATAATTATTTACCTTACATCCTGCTATACTTTGTACAGCTTGCTGTAATTGGTGGAGGTCCTCTGGTTGGCAAGCTTATGGATCACTTTCCGAGG---------GTACCTGCATATAATTGTCTATCTATAGTC…	T2T	MODIFIED	0	9	1	1	0.00664584
----------------------------------------------------------------------------------------------------------------------TAATGGCTTTCGTTGCTAAGGTATTAACTTTTTTACTTTCTTGGATCAGGTAAGTTGTTCTATTAATAGAAATGTATCAAGGTGCGAAAGAGGTTTGAATAAGAGCAGGACTTGAATAGAAGTTACAGGAAGACTAAAGGCTTGAAGATAATTATTTACCTTACATCCTGCTATACTTTGTACAGCTTGCTGTAATTGGTGGAGGTCCTCTGGTTGGCAAGCTTATGGATCACTTTCCGAGGAGTACCTGCATATAAGTGTCTATCTATAGTCCAGGTATC…	TGCATTCGAACAGCTTTATATGCTAGTTGCCTGGCTGGGAATTTGGTGGAACAACTATGGAATTTTGCCTCGCCTGCTGCTATTGCATTGATTCATCCTAGTCTTCTTCCTGTAGCACTAATGGCTTTCGTTGCTAAGGTATTAACTTTTTTACTTTTTTGGATAAGGTAAGATGTTCTATTAATAGAAATGTATCAAGGTGCGAAAGAGGTTTGAAAAAGAGCAGGACTTGAATAGAAGTTACAGGAAGACTAAAGGCTTGAAGATAATTATTTACCTTACATCCTGCTATACTTTGTACAGCTTGCTGTAATTGGTGGAGGTCCTCTGGTTGGCAAGCTTATGGATCACTTTCCGAGG-GTACCTGCATATAATTGTCTATCTATAGTCCAGGTATC…	T2T	MODIFIED	0	1	0	1	0.00664584
----------------------------------------------------------------------------------------------------------------------TAATGGCTTTCGTTGCTAAGGTATTAACTTTTTTACTTTTTTGGATAAGGTAAGATGTTCTATTAATAGAAATGTATCAAGGTGCGAAAGAGGTTTGAAAAAGAGCAGGACTTGAATAGAAGTTACAGGAAGACTACAGGCTTGAAGATAATTATTTACCTTACATCCTGCTATACTTTGTACAGCTTGCTGTAATTGGTGGAGGTCCTCTGGTTGGCAAGCTTATGGATCACTTTCCGAGGTATCCTTTACCTTGATACATCCTGCTATACTTTGTACCT…	TGCATTCGAACAGCTTTATATGCTAGTTGCCTGGCTGGGAATTTGGTGGAACAACTATGGAATTTTGCCTCGCCTGCTGCTATTGCATTGATTCATCCTAGTCTTCTTCCTGTAGCACTAATGGCTTTCGTTGCTAAGGTATTAACTTTTTTACTTTTTTGGATAAGGTAAGATGTTCTATTAATAGAAATGTATCAAGGTGCGAAAGAGGTTTGAAAAAGAGCAGGACTTGAATAGAAGTTACAGGAAGACTAAAGGCTTGAAGATAATTATTTACCTTACATCCTGCTATACTTTGTACAGCTTGCTGTAATTGGTGGAGGTCCTCTGGTTGGCAAGCTTATGGATCACTTTCCGAGG---------------------------------GTACCT…	T2T	MODIFIED	0	33	0	1	0.00664584
----------------------------------------------------------------------------------------------------------------------TAATGGCTTTCGTTGCTAAGGTATTAACTTTTTTACTTTTTTGGATAAGGTAAGATGTTCTATTAATAGAAATGTATCAAGGTGCGAAAGAGGTTT-AAAAAGAGCAGGACGGTCCTTGATTAGAAGTTACAGGAAGACTAAAGGCTTGAAGATAATTATTTACCTTACATCCTGCTATACTTTGTACAGCTTGCTGTAATTGGTGGAGGTCCTCTGGTTGGCAAGCTTATGGATCACTTTCCGAGGAGTACCTGCATATAATTGTCTATCTATAGTCCAG…	TGCATTCGAACAGCTTTATATGCTAGTTGCCTGGCTGGGAATTTGGTGGAACAACTATGGAATTTTGCCTCGCCTGCTGCTATTGCATTGATTCATCCTAGTCTTCTTCCTGTAGCACTAATGGCTTTCGTTGCTAAGGTATTAACTTTTTTACTTTTTTGGATAAGGTAAGATGTTCTATTAATAGAAATGTATCAAGGTGCGAAAGAGGTTTGAAAAAGAGCAGGAC-----TTGAATAGAAGTTACAGGAAGACTAAAGGCTTGAAGATAATTATTTACCTTACATCCTGCTATACTTTGTACAGCTTGCTGTAATTGGTGGAGGTCCTCTGGTTGGCAAGCTTATGGATCACTTTCCGAGG-GTACCTGCATATAATTGTCTATCTATAGTCCAG…	T2T	MODIFIED	0	1	0	1	0.00664584
----------------------------------------------------------------------------------------------------------------------TCATGGCTTTCCGTTGCTAAGGTATTAACTTTTTTACTTTTTTGGATAAGGTAAGATGTTCTATTAATAGAAATGTATCAAGGTGCGAAAGAGGTTTGAAAAAGAGCAGGACTTGAATAGAAGTTACAGGAAGACTAAAGGCTTGAAGATAATTATTTACCTTACATCCTGCTATACTTTGTACAGCTTGCTGTAATTGGTGGAGGTCCTCTGGTTGGCAAGCTTATGGATCACTTTCCGAGGTATCCTTTACCTTGATACATCCTGCTATACTTTGTACC…	TGCATTCGAACAGCTTTATATGCTAGTTGCCTGGCTGGGAATTTGGTGGAACAACTATGGAATTTTGCCTCGCCTGCTGCTATTGCATTGATTCATCCTAGTCTTCTTCCTGTAGCACTAATGGCTTTC-GTTGCTAAGGTATTAACTTTTTTACTTTTTTGGATAAGGTAAGATGTTCTATTAATAGAAATGTATCAAGGTGCGAAAGAGGTTTGAAAAAGAGCAGGACTTGAATAGAAGTTACAGGAAGACTAAAGGCTTGAAGATAATTATTTACCTTACATCCTGCTATACTTTGTACAGCTTGCTGTAATTGGTGGAGGTCCTCTGGTTGGCAAGCTTATGGATCACTTTCCGAGG---------------------------------GTACC…	T2T	MODIFIED	0	33	0	1	0.00664584
----------------------------------------------------------------------------------------------------------------------TAATGGCTTTCGTTGCTAAGGTATTAACTTTTTTACTTTTTTGGATAAGGTAAGATGTTCTATTAATAGAAATGTATCAAGGTGCGAAAGAGGTTTGAAAAAGAGCAGGACTTGAATAGAAGTTACAGGAAGACTAAAGGCTTGAAGATAATTATTTACCTTACATCCTGCTATACTTTGTACAGCTTGCTGTAATTGGTGGAGGTCCTCTGGTTGGCAAGCTTATGGATCACTTTCCGAGG----------------------------------TATCC…	TGCATTCGAACAGCTTTATATGCTAGTTGCCTGGCTGGGAATTTGGTGGAACAACTATGGAATTTTGCCTCGCCTGCTGCTATTGCATTGATTCATCCTAGTCTTCTTCCTGTAGCACTAATGGCTTTCGTTGCTAAGGTATTAACTTTTTTACTTTTTTGGATAAGGTAAGATGTTCTATTAATAGAAATGTATCAAGGTGCGAAAGAGGTTTGAAAAAGAGCAGGACTTGAATAGAAGTTACAGGAAGACTAAAGGCTTGAAGATAATTATTTACCTTACATCCTGCTATACTTTGTACAGCTTGCTGTAATTGGTGGAGGTCCTCTGGTTGGCAAGCTTATGGATCACTTTCCGAGGGTACCTGCATATAATTGTCTATCTATAGTCCAGGTATCC…	T2T	MODIFIED	34	0	0	1	0.00664584
----------------------------------------------------------------------------------------------------------------------TAATGGCTTTCGTTGCTAAGGTATTAACTTTTTTACTTTTTTGGATAAGGTAAGATGTTCTATTAATAGAAATGTATCAAGGTGCGAAAGAGGTTTGAAAAAGAGCAGGACTTGAATAGATGTTACAGGAAGACTAAAGGCTTGAAGATAATTATTTACCTTACATCCTGCTATACTTTGTACAGCTTGCTGTAATTGGTGGAGGTCCTCTGGTTGGCAAGCTTATGGATCACTTTCCGAGG-----TGCATATAATTGTCTATCTATAGTCTAGGTATCC…	TGCATTCGAACAGCTTTATATGCTAGTTGCCTGGCTGGGAATTTGGTGGAACAACTATGGAATTTTGCCTCGCCTGCTGCTATTGCATTGATTCATCCTAGTCTTCTTCCTGTAGCACTAATGGCTTTCGTTGCTAAGGTATTAACTTTTTTACTTTTTTGGATAAGGTAAGATGTTCTATTAATAGAAATGTATCAAGGTGCGAAAGAGGTTTGAAAAAGAGCAGGACTTGAATAGAAGTTACAGGAAGACTAAAGGCTTGAAGATAATTATTTACCTTACATCCTGCTATACTTTGTACAGCTTGCTGTAATTGGTGGAGGTCCTCTGGTTGGCAAGCTTATGGATCACTTTCCGAGGGTACCTGCATATAATTGTCTATCTATAGTCCAGGTATCC…	T2T	MODIFIED	5	0	0	1	0.00664584
----------------------------------------------------------------------------------------------------------------------TAATGGCTTTCGTTGCTAAGGTATTAACTTTTTTACTTTTTTGGATAAGGTAAGATGTTCTATTAATAGAAATGTATCAAGGTGCGAAAGAGGTTTGAACAAGAGCAGGACTTGAATAGAAGTTACAGGAAGTCTAAAGGCTTGAAGATAATTATTTACCTTACATCCTGCTATACTTTGTACAGCTTGCTGTAATTGGTGGAGGTCCTCTGGTTGGCAAGCTTATGGATCACTTTCCGAGG-----TGCATATAATTGTCTATCTATAGTCCAGGTATCC…	TGCATTCGAACAGCTTTATATGCTAGTTGCCTGGCTGGGAATTTGGTGGAACAACTATGGAATTTTGCCTCGCCTGCTGCTATTGCATTGATTCATCCTAGTCTTCTTCCTGTAGCACTAATGGCTTTCGTTGCTAAGGTATTAACTTTTTTACTTTTTTGGATAAGGTAAGATGTTCTATTAATAGAAATGTATCAAGGTGCGAAAGAGGTTTGAAAAAGAGCAGGACTTGAATAGAAGTTACAGGAAGACTAAAGGCTTGAAGATAATTATTTACCTTACATCCTGCTATACTTTGTACAGCTTGCTGTAATTGGTGGAGGTCCTCTGGTTGGCAAGCTTATGGATCACTTTCCGAGGGTACCTGCATATAATTGTCTATCTATAGTCCAGGTATCC…	T2T	MODIFIED	5	0	0	1	0.00664584
----------------------------------------------------------------------------------------------------------------------TAATGGCTTTCGTTGCTAAGGTATTAACTTTTTTACTTTTTTGGATAAGGTAAGATGTTCTATTAATAGAAATGTATCAAGGTGCGAAAGAGGTTTGAAAAAGAGCAGGACTTGAATAGAAGTTACAGGAAGACTAAAGGCTTGAAGATAATTATTTACCTTACATCCTGCTATACTTTGTACAGCTTGCTGTAATTGGTGGAGGTCCTCTGGTTGGCAAGCTTATGGATCACTTTCCGAGG-------CATATAATTGTCTATCTATAGTCCAGGTATCC…	TGCATTCGAACAGCTTTATATGCTAGTTGCCTGGCTGGGAATTTGGTGGAACAACTATGGAATTTTGCCTCGCCTGCTGCTATTGCATTGATTCATCCTAGTCTTCTTCCTGTAGCACTAATGGCTTTCGTTGCTAAGGTATTAACTTTTTTACTTTTTTGGATAAGGTAAGATGTTCTATTAATAGAAATGTATCAAGGTGCGAAAGAGGTTTGAAAAAGAGCAGGACTTGAATAGAAGTTACAGGAAGACTAAAGGCTTGAAGATAATTATTTACCTTACATCCTGCTATACTTTGTACAGCTTGCTGTAATTGGTGGAGGTCCTCTGGTTGGCAAGCTTATGGATCACTTTCCGAGGGTACCTGCATATAATTGTCTATCTATAGTCCAGGTATCC…	T2T	MODIFIED	7	0	0	1	0.00664584
----------------------------------------------------------------------------------------------------------------------TCATGGCTTTCGTTGCTAAGGTATTAACTTTTTTACTTTTTTGGATAAGGTAAGATGTTCTATTAATAGAAATGTATCAAGGTGCGAAAGAGGTTTGAAAAAGAGCAGGACTTGAATAGAAGTTACAGGAAGACTAAAGGCTTGAAGATAATTATTTACCTTACATCCTGCTATACTTTGTACAGCTTGCTGTAATTGGTGGAGGTCCTCTGGTTGGCAAGCTTATGGATCACTTTCCGAGG--ACCT-----------------------CCAGGTATCC…	TGCATTCGAACAGCTTTATATGCTAGTTGCCTGGCTGGGAATTTGGTGGAACAACTATGGAATTTTGCCTCGCCTGCTGCTATTGCATTGATTCATCCTAGTCTTCTTCCTGTAGCACTAATGGCTTTCGTTGCTAAGGTATTAACTTTTTTACTTTTTTGGATAAGGTAAGATGTTCTATTAATAGAAATGTATCAAGGTGCGAAAGAGGTTTGAAAAAGAGCAGGACTTGAATAGAAGTTACAGGAAGACTAAAGGCTTGAAGATAATTATTTACCTTACATCCTGCTATACTTTGTACAGCTTGCTGTAATTGGTGGAGGTCCTCTGGTTGGCAAGCTTATGGATCACTTTCCGAGGGTACCTGCATATAATTGTCTATCTATAGTCCAGGTATCC…	T2T	MODIFIED	2	0	0	1	0.00664584
----------------------------------------------------------------------------------------------------------------------TAATGGCTTTCGTTGCTAAGGTATTAACTTTTTTACTTTTTTGGATAAGGTAAGATGTTCTATTAATAGAAATGTATCAAGGTGCGAAAGAGGTTTGAAAAAGAGCAGGACTTGAATAGAAGTTACAGGAAGACTAAAGGCTTGAAGATAATTATTTACCTTACATCCTGCTATACTTTGTACAGCTTGCTGTAATTGGTGGAGGTCCTCTGGTTGGCAAGCTTATGGATCACTTTCCGAGGGGTACCTGCATATATTTGTCTATCTATAGTCCAGGTATC…	TGCATTCGAACAGCTTTATATGCTAGTTGCCTGGCTGGGAATTTGGTGGAACAACTATGGAATTTTGCCTCGCCTGCTGCTATTGCATTGATTCATCCTAGTCTTCTTCCTGTAGCACTAATGGCTTTCGTTGCTAAGGTATTAACTTTTTTACTTTTTTGGATAAGGTAAGATGTTCTATTAATAGAAATGTATCAAGGTGCGAAAGAGGTTTGAAAAAGAGCAGGACTTGAATAGAAGTTACAGGAAGACTAAAGGCTTGAAGATAATTATTTACCTTACATCCTGCTATACTTTGTACAGCTTGCTGTAATTGGTGGAGGTCCTCTGGTTGGCAAGCTTATGGATCACTTTCCGAGG-GTACCTGCATATAATTGTCTATCTATAGTCCAGGTATC…	T2T	MODIFIED	0	1	0	1	0.00664584
----------------------------------------------------------------------------------------------------------------------TAATGGCTTTCGTTGCTAAGGTATTAACTTTTTTACTTTTTTGGATAAGGTAAGATGTTCTATTAATAGAAATGTATCAAGGTGCGAAAGAGGTTTGAAAAAGAGCAGGACTTGAATAGAAGTTACAGGAAGACTAAAGGCTTGAAGACAATAATTTACCTTACATCCTGCTATACTTTGTACAGCTTGCTGTAATTGGTGGAGGTCCTCTGGTTGGCAAGCTTATGGATCACTTTCCGAG---------------------ATCTATAGTCCAGGTATCC…	TGCATTCGAACAGCTTTATATGCTAGTTGCCTGGCTGGGAATTTGGTGGAACAACTATGGAATTTTGCCTCGCCTGCTGCTATTGCATTGATTCATCCTAGTCTTCTTCCTGTAGCACTAATGGCTTTCGTTGCTAAGGTATTAACTTTTTTACTTTTTTGGATAAGGTAAGATGTTCTATTAATAGAAATGTATCAAGGTGCGAAAGAGGTTTGAAAAAGAGCAGGACTTGAATAGAAGTTACAGGAAGACTAAAGGCTTGAAGATAATTATTTACCTTACATCCTGCTATACTTTGTACAGCTTGCTGTAATTGGTGGAGGTCCTCTGGTTGGCAAGCTTATGGATCACTTTCCGAGGGTACCTGCATATAATTGTCTATCTATAGTCCAGGTATCC…	T2T	MODIFIED	21	0	0	1	0.00664584
----------------------------------------------------------------------------------------------------------------------TAATGGCTTTCGTTGCTAAGGTATTAACTTTTTTACTTTTTTGGATAAGGTAAGATGTTCTATTAATAGAAATGTATCAAGGTGCGAAAGAGGTTTGAAAAAGAGCAGGACTTGAATAGAAGTTACAGGAAGA--------------------ATTTAAGCTAC---CTGCATATACCTGGACCAAATTTAAGCTATTTATTGAGGATGAATCAACTATGGAT--CAATATT-----TCACTTTCCGAGGTACCAAAATTGGACCAAATTTAAGCTATTTA…	TGCATTCGAACAGCTTTATATGCTAGTTGCCTGGCTGGGAATTTGGTGGAACAACTATGGAATTTTGCCTCGCCTGCTGCTATTGCATTGATTCATCCTAGTCTTCTTCCTGTAGCACTAATGGCTTTCGTTGCTAAGGTATTAACTTTTTTACTTTTTTGGATAAGGTAAGATGTTCTATTAATAGAAATGTATCAAGGTGCGAAAGAGGTTTGAAAAAGAGCAGGACTTGAATAGAAGTTACAGGAAGACTAAAGGCTTGAAGATAATTATTTACCTTACATCCTGC-TATACTTTGTACAGCTTGCTGTAATTGGTGGAGGTC-------CTCTGGTTGGCAAGCTTATGGATCACTTTCCGAGG-------------------------------…	T2T	MODIFIED	0	92	1	1	0.00664584
----------------------------------------------------------------------------------------------------------------------TAATGGCTTTCGTTGCTAAGGTATTAACTTTTTTACTTTTTTGGATAAGGTAAGATGTTCTATTAATAGAAATGTATCAAGGTGCGAAAGAGGTTTGAAAAAGAGCAGGACTTGAATAGAAGTTACAGGAAGACTAAAGGCTTGAAGATAATTATTTACCTTACATCCTGCTATACTTTGTACAGCTTGCTGTAATTGGTGGAGTTCCTCTGGTTGGCAAGCTTATGGATCACTTTCCGAGGGTACCTGCATATAATTGTCTATCTATAGTCCAGGTATCC…	TGCATTCGAACAGCTTTATATGCTAGTTGCCTGGCTGGGAATTTGGTGGAACAACTATGGAATTTTGCCTCGCCTGCTGCTATTGCATTGATTCATCCTAGTCTTCTTCCTGTAGCACTAATGGCTTTCGTTGCTAAGGTATTAACTTTTTTACTTTTTTGGATAAGGTAAGATGTTCTATTAATAGAAATGTATCAAGGTGCGAAAGAGGTTTGAAAAAGAGCAGGACTTGAATAGAAGTTACAGGAAGACTAAAGGCTTGAAGATAATTATTTACCTTACATCCTGCTATACTTTGTACAGCTTGCTGTAATTGGTGGAGGTCCTCTGGTTGGCAAGCTTATGGATCACTTTCCGAGGGTACCTGCATATAATTGTCTATCTATAGTCCAGGTATCC…	T2T	UNMODIFIED	0	0	0	1	0.00664584
----------------------------------------------------------------------------------------------------------------------TAATGGCTTTCGTTGCTAAGGTATTAACTTTTTTACTTTTTTGGATAAGGTAAGATGTTCTATTAATAGAAATGTATCAAGGTGCGAAAGAGGTTTGAAAAAGAGCAGGACTTGAATAGAAGTTACAGGAAGACTAAAGGCTTGAAGATAATTATTTACCTTACATCCTGCTATACTTTGTACAGCTTGCTGTAATTGGTGGAGGTCCTCTGGTTGGCAAGCTTATGGATCACTTTCCGAGGTATCCTTTACCTTGATACATCCTGCTATACTTTGTACCT…	TGCATTCGAACAGCTTTATATGCTAGTTGCCTGGCTGGGAATTTGGTGGAACAACTATGGAATTTTGCCTCGCCTGCTGCTATTGCATTGATTCATCCTAGTCTTCTTCCTGTAGCACTAATGGCTTTCGTTGCTAAGGTATTAACTTTTTTACTTTTTTGGATAAGGTAAGATGTTCTATTAATAGAAATGTATCAAGGTGCGAAAGAGGTTTGAAAAAGAGCAGGACTTGAATAGAAGTTACAGGAAGACTAAAGGCTTGAAGATAATTATTTACCTTACATCCTGCTATACTTTGTACAGCTTGCTGTAATTGGTGGAGGTCCTCTGGTTGGCAAGCTTATGGATCACTTTCCGAGG---------------------------------GTACCT…	T2T	MODIFIED	0	33	0	1	0.00664584
----------------------------------------------------------------------------------------------------------------------TAATGGCTTTCGTTGCTAAGGTATTAACTTTTTTACTTTTTTGGATAAGGTAAGATGTTCTATTAATAGAAATGTATCAAGGTGCGAAAGAGGTTTGAAAAAGAGCAGGACTTGAATAGAAGTTACAGGAAGACTAAAGGCTTGAAGATAATTATTTACCTTACATCCTGCTATACTTTGTACAGCTTGCTGTAATTGGTGGAGGTCCTCTGGTTGGCAAGCTTATGGATCACTTTCCGAGGGTACCTGCATATAATTGTCTATCTATAGTCCAGGTATCC…	TGCATTCGAACAGCTTTATATGCTAGTTGCCTGGCTGGGAATTTGGTGGAACAACTATGGAATTTTGCCTCGCCTGCTGCTATTGCATTGATTCATCCTAGTCTTCTTCCTGTAGCACTAATGGCTTTCGTTGCTAAGGTATTAACTTTTTTACTTTTTTGGATAAGGTAAGATGTTCTATTAATAGAAATGTATCAAGGTGCGAAAGAGGTTTGAAAAAGAGCAGGACTTGAATAGAAGTTACAGGAAGACTAAAGGCTTGAAGATAATTATTTACCTTACATCCTGCTATACTTTGTACAGCTTGCTGTAATTGGTGGAGGTCCTCTGGTTGGCAAGCTTATGGATCACTTTCCGAGGGTACCTGCATATAATTGTCTATCTATAGTCCAGGTATCC…	T2T	UNMODIFIED	0	0	0	1	0.00664584
----------------------------------------------------------------------------------------------------------------------TAATGGCTTTCGTTGCTAAGGTATTAACTTTTTTACTTTTTTGGATAAGGTAAGATGTTCTATTAATAGAAATGTATCAAGGTGCGAAAGAGGTTTGAAAAAGAGCAGGACTTGAATAGAAGTTACAGGAAGACTAAAGGCTTGAAGATAATTATTTACCTTACATCCTGCTATACTTTGTACAGCTTGCTGTAATTGGTGGAGGTCCTCTGGTTGGCAAGCTTATGGATCACTTTCCGAGG-TACCTGCATATAATTGTCTATCTATAGTCCAGTTATCC…	TGCATTCGAACAGCTTTATATGCTAGTTGCCTGGCTGGGAATTTGGTGGAACAACTATGGAATTTTGCCTCGCCTGCTGCTATTGCATTGATTCATCCTAGTCTTCTTCCTGTAGCACTAATGGCTTTCGTTGCTAAGGTATTAACTTTTTTACTTTTTTGGATAAGGTAAGATGTTCTATTAATAGAAATGTATCAAGGTGCGAAAGAGGTTTGAAAAAGAGCAGGACTTGAATAGAAGTTACAGGAAGACTAAAGGCTTGAAGATAATTATTTACCTTACATCCTGCTATACTTTGTACAGCTTGCTGTAATTGGTGGAGGTCCTCTGGTTGGCAAGCTTATGGATCACTTTCCGAGGGTACCTGCATATAATTGTCTATCTATAGTCCAGGTATCC…	T2T	MODIFIED	1	0	0	1	0.00664584
----------------------------------------------------------------------------------------------------------------------TAATGGCTTTCGTTGCTAAGGTATTAACTTTTTTACTTTTTTGGATAAGGTAAGATGTTCTATTAATAGAAATGTATCAAGGTGCGAAAGAGGTTTGAAAAAGAGCAGGACTTGAATAGAAGTTACAGGAAGACTAAAGGCTTGAAGATAATTATTTACCT-ACATCCTGCTATACTTTGTACAGCTTGCTGTAATTGGTGGAGGTCCTCTGGTTGGCAAGCTTATGGATCACTTTCCGA----------ATATAATTGTCTATCTATAGTCCAGGTATCC…	TGCATTCGAACAGCTTTATATGCTAGTTGCCTGGCTGGGAATTTGGTGGAACAACTATGGAATTTTGCCTCGCCTGCTGCTATTGCATTGATTCATCCTAGTCTTCTTCCTGTAGCACTAATGGCTTTCGTTGCTAAGGTATTAACTTTTTTACTTTTTTGGATAAGGTAAGATGTTCTATTAATAGAAATGTATCAAGGTGCGAAAGAGGTTTGAAAAAGAGCAGGACTTGAATAGAAGTTACAGGAAGACTAAAGGCTTGAAGATAATTATTTACCTTACATCCTGCTATACTTTGTACAGCTTGCTGTAATTGGTGGAGGTCCTCTGGTTGGCAAGCTTATGGATCACTTTCCGAGGGTACCTGCATATAATTGTCTATCTATAGTCCAGGTATCC…	T2T	MODIFIED	10	0	0	1	0.00664584
----------------------------------------------------------------------------------------------------------------------TAATGGCTTTCGTTGCTAAGGTATTAACTTTTTTACTTTTTTGGATAAGGTAAGATGTTCTATTAATAGAAATGTATCAAGGTGCGAAAGAGGTTTGAAAAAGAGCAGGACTTGAATAGAAGTTACAGGAAGACTAAAGGCTTGAAGATAATTATTTACCTTACATCCTGCTATACTTTGTACAGCTTGCTGTAATTGGTGGAGGTCCTCTGGTTGGCAAGCTTATGGATCACTTTCCGAGG-TACCTGCATATAATTGTCTATCTATAGTCCAGGTATCC…	TGCATTCGAACAGCTTTATATGCTAGTTGCCTGGCTGGGAATTTGGTGGAACAACTATGGAATTTTGCCTCGCCTGCTGCTATTGCATTGATTCATCCTAGTCTTCTTCCTGTAGCACTAATGGCTTTCGTTGCTAAGGTATTAACTTTTTTACTTTTTTGGATAAGGTAAGATGTTCTATTAATAGAAATGTATCAAGGTGCGAAAGAGGTTTGAAAAAGAGCAGGACTTGAATAGAAGTTACAGGAAGACTAAAGGCTTGAAGATAATTATTTACCTTACATCCTGCTATACTTTGTACAGCTTGCTGTAATTGGTGGAGGTCCTCTGGTTGGCAAGCTTATGGATCACTTTCCGAGGGTACCTGCATATAATTGTCTATCTATAGTCCAGGTATCC…	T2T	MODIFIED	1	0	0	1	0.00664584
----------------------------------------------------------------------------------------------------------------------TAATGGCTTTCGTTGCTAAGGTATTAACTTTTTTACTTTTTTGGATAAGGTAAGATGTTCTATTAATAGAAATGTATCAAGGTGCGAAAGAGGTTTGAAAAAGAGCAGGACTTGAATAGAAGTTACAGGAAGACTAAAGGCTTGAAGATAATTATTTACCTTACATCCTGCTATACTTTGTACAGCTTGCTGTAATTGGTGGAGGTCCTCTGGTTGGCAAGCTTATGGATCACTTTCCGAGGGTACCTGCATATAATTGTCTATCTATAGTCCAGGTATCC…	TGCATTCGAACAGCTTTATATGCTAGTTGCCTGGCTGGGAATTTGGTGGAACAACTATGGAATTTTGCCTCGCCTGCTGCTATTGCATTGATTCATCCTAGTCTTCTTCCTGTAGCACTAATGGCTTTCGTTGCTAAGGTATTAACTTTTTTACTTTTTTGGATAAGGTAAGATGTTCTATTAATAGAAATGTATCAAGGTGCGAAAGAGGTTTGAAAAAGAGCAGGACTTGAATAGAAGTTACAGGAAGACTAAAGGCTTGAAGATAATTATTTACCTTACATCCTGCTATACTTTGTACAGCTTGCTGTAATTGGTGGAGGTCCTCTGGTTGGCAAGCTTATGGATCACTTTCCGAGGGTACCTGCATATAATTGTCTATCTATAGTCCAGGTATCC…	T2T	UNMODIFIED	0	0	0	1	0.00664584
----------------------------------------------------------------------------------------------------------------------TAATGGCTTTCGTTGCTAAGGTATTAACTTTTTTACTTTTTTGGATAAGGTATGATGTTCTATTAATAGAAATGTATCAAGGTGCGAAAGAGGTTTGAAAAAGAGCAGGACTTGAATCGAAGTTACAGGAAGACTAAAGGCTTGAAGATAATTATTTACCTTACATCCTGCTATACTTTGTACAGCTTGCTGTAATTGGTGGAGATCCTCTGGTTGGCAAGCTTATGGATCACTTTCCGAGG-TACCTGCATATAATTGTCTATCTATAGTCCAGGTATCC…	TGCATTCGAACAGCTTTATATGCTAGTTGCCTGGCTGGGAATTTGGTGGAACAACTATGGAATTTTGCCTCGCCTGCTGCTATTGCATTGATTCATCCTAGTCTTCTTCCTGTAGCACTAATGGCTTTCGTTGCTAAGGTATTAACTTTTTTACTTTTTTGGATAAGGTAAGATGTTCTATTAATAGAAATGTATCAAGGTGCGAAAGAGGTTTGAAAAAGAGCAGGACTTGAATAGAAGTTACAGGAAGACTAAAGGCTTGAAGATAATTATTTACCTTACATCCTGCTATACTTTGTACAGCTTGCTGTAATTGGTGGAGGTCCTCTGGTTGGCAAGCTTATGGATCACTTTCCGAGGGTACCTGCATATAATTGTCTATCTATAGTCCAGGTATCC…	T2T	MODIFIED	1	0	0	1	0.00664584
----------------------------------------------------------------------------------------------------------------------TAATGGCTTTCGTTGCTAAGGTATTAACTTTTTTACTTTTTTGGATAAGGTAAGATGTTCTATTAATAGAAATGTATCAAGGTGCGAAAGAGGTTTGAAAAAGAGCAGGACTTGAATAGAAGTTACAGGAAGACTAAAGGCTTGAAGATAATTATTTACCTTACATCCTGCTATACTTTGTACAGCTTGCTGTAATTGGTGGAGGTCCTCTTGTTGGCAAGCTTATGGATCACTTTCCGAGGGGTACCTGCATATAATTGTCTATCTATAGTCCAGGTATC…	TGCATTCGAACAGCTTTATATGCTAGTTGCCTGGCTGGGAATTTGGTGGAACAACTATGGAATTTTGCCTCGCCTGCTGCTATTGCATTGATTCATCCTAGTCTTCTTCCTGTAGCACTAATGGCTTTCGTTGCTAAGGTATTAACTTTTTTACTTTTTTGGATAAGGTAAGATGTTCTATTAATAGAAATGTATCAAGGTGCGAAAGAGGTTTGAAAAAGAGCAGGACTTGAATAGAAGTTACAGGAAGACTAAAGGCTTGAAGATAATTATTTACCTTACATCCTGCTATACTTTGTACAGCTTGCTGTAATTGGTGGAGGTCCTCTGGTTGGCAAGCTTATGGATCACTTTCCGAGG-GTACCTGCATATAATTGTCTATCTATAGTCCAGGTATC…	T2T	MODIFIED	0	1	0	1	0.00664584
----------------------------------------------------------------------------------------------------------------------TAATGGCTTTCGTTGCTAAGGTATTAACTTTTTTACTTTTTTGGATAAGGTAAGATGTTCTATTAATAGAAATGTATCAAGGTGCGAAAGAGGTTTGAAAAAGAGCAGGACTTGAATAGAAGTTACAGGAAGACTAAAGGCTTGAAGATATTTATTTACCTTACATCCTGCTATACTTTGTACAGCTTGCTGTAATTGGTGGAGGTCCTCTGGTTGGCAAGCTTATGGATCACTTTCCGAGG-TACCTGCATATAATTGTCTATCTATAGTCCAGGTATCC…	TGCATTCGAACAGCTTTATATGCTAGTTGCCTGGCTGGGAATTTGGTGGAACAACTATGGAATTTTGCCTCGCCTGCTGCTATTGCATTGATTCATCCTAGTCTTCTTCCTGTAGCACTAATGGCTTTCGTTGCTAAGGTATTAACTTTTTTACTTTTTTGGATAAGGTAAGATGTTCTATTAATAGAAATGTATCAAGGTGCGAAAGAGGTTTGAAAAAGAGCAGGACTTGAATAGAAGTTACAGGAAGACTAAAGGCTTGAAGATAATTATTTACCTTACATCCTGCTATACTTTGTACAGCTTGCTGTAATTGGTGGAGGTCCTCTGGTTGGCAAGCTTATGGATCACTTTCCGAGGGTACCTGCATATAATTGTCTATCTATAGTCCAGGTATCC…	T2T	MODIFIED	1	0	0	1	0.00664584
----------------------------------------------------------------------------------------------------------------------TAATGGCTTTCGTTGCTAAGGGATTAATTTTTTTACTTTTTTGGATAAGGTAAGATGTTCTATTAATAGAAATGTATCAAGGTGCGTAAGAGGTTTGAAAAAGAGCAGGACTTGAATAGAAGTTACAGGAAGACTACAGGCTTGAAGATAATTATTTACCTTACATCCTGCTATACTTTGTACAGCTTGCTGTAATTGGTGGAGGTCCTCTGGTTGGCAAGTTTATGGATCACTTTCCGAGGGTACCTGCATATAATGGTCTATCTATAGTCCAGGTATCC…	TGCATTCGAACAGCTTTATATGCTAGTTGCCTGGCTGGGAATTTGGTGGAACAACTATGGAATTTTGCCTCGCCTGCTGCTATTGCATTGATTCATCCTAGTCTTCTTCCTGTAGCACTAATGGCTTTCGTTGCTAAGGTATTAACTTTTTTACTTTTTTGGATAAGGTAAGATGTTCTATTAATAGAAATGTATCAAGGTGCGAAAGAGGTTTGAAAAAGAGCAGGACTTGAATAGAAGTTACAGGAAGACTAAAGGCTTGAAGATAATTATTTACCTTACATCCTGCTATACTTTGTACAGCTTGCTGTAATTGGTGGAGGTCCTCTGGTTGGCAAGCTTATGGATCACTTTCCGAGGGTACCTGCATATAATTGTCTATCTATAGTCCAGGTATCC…	T2T	UNMODIFIED	0	0	0	1	0.00664584
----------------------------------------------------------------------------------------------------------------------TAATGGCTTTCGTTGCTAACGTATTAACTTTTTTACTTTTTTGGATAAGGTAAGATGTTCTATTAATAGAAATGTATCAAGGTGCGAAAGAGGTTTGAAAAAGAGCAGGACTTGAATAGAAGTTACAGGAAGACTAAAGGCTTGAAGATAATTATTTACCTTACATCCTGCTATACTTTGTACAGCTTGCTGTAATTGGTGGAGGTCCTCTGGTTGGCAAGCTTATGGATCACTTTCCGAGG-------CATATAATTGTCTATCTATAGTCCAGGTATCC…	TGCATTCGAACAGCTTTATATGCTAGTTGCCTGGCTGGGAATTTGGTGGAACAACTATGGAATTTTGCCTCGCCTGCTGCTATTGCATTGATTCATCCTAGTCTTCTTCCTGTAGCACTAATGGCTTTCGTTGCTAAGGTATTAACTTTTTTACTTTTTTGGATAAGGTAAGATGTTCTATTAATAGAAATGTATCAAGGTGCGAAAGAGGTTTGAAAAAGAGCAGGACTTGAATAGAAGTTACAGGAAGACTAAAGGCTTGAAGATAATTATTTACCTTACATCCTGCTATACTTTGTACAGCTTGCTGTAATTGGTGGAGGTCCTCTGGTTGGCAAGCTTATGGATCACTTTCCGAGGGTACCTGCATATAATTGTCTATCTATAGTCCAGGTATCC…	T2T	MODIFIED	7	0	0	1	0.00664584
----------------------------------------------------------------------------------------------------------------------TAATGGCTTTCGTTGCTAAGGTATTAACTTTTTTACTTTTTTGGATAAGGTAAGATGTTCTATTAATAGAAATGTATCAAGGTGCGAAAGAGGTTTGAAAAAGAGCAGGACGGTCCTTGATTAGAAGTTACAGGAAGACTAAAGGCTTGAAGATAATTATTTACCTTACATCCTGCTATACTTTGTACAGCTTGCTGTAATTGGTGGAGGTCCTCTGGTTGGCAAGCTTATGGATCACTTTCCGA-------TGCATATAATTGTCTATCTATAGTCCAGG…	TGCATTCGAACAGCTTTATATGCTAGTTGCCTGGCTGGGAATTTGGTGGAACAACTATGGAATTTTGCCTCGCCTGCTGCTATTGCATTGATTCATCCTAGTCTTCTTCCTGTAGCACTAATGGCTTTCGTTGCTAAGGTATTAACTTTTTTACTTTTTTGGATAAGGTAAGATGTTCTATTAATAGAAATGTATCAAGGTGCGAAAGAGGTTTGAAAAAGAGCAGGAC-----TTGAATAGAAGTTACAGGAAGACTAAAGGCTTGAAGATAATTATTTACCTTACATCCTGCTATACTTTGTACAGCTTGCTGTAATTGGTGGAGGTCCTCTGGTTGGCAAGCTTATGGATCACTTTCCGAGGGTACCTGCATATAATTGTCTATCTATAGTCCAGG…	T2T	MODIFIED	7	0	0	1	0.00664584
----------------------------------------------------------------------------------------------------------------------TAATGGCTTTCGTTGCTAAGGTATTAACTTTTTTACTTTTTTGGATAAGGTAAGATGTTCTATTAATAGAAATGTATCAAGGTGCGAAAGAGGTTTGAAAAAGAGCAGGACTTGAATAGAAGTTACAGGAAGACTAAAGGCTTGAAGATAATTATTTACCTTACATCCTGCTATACTTTGTACAGCTTGCTGTAATTGGTGGAGGTCCTCTGGTTGGCAAGCTTATGGATCACTTTCCGA------CTGCATATAATTGTCTATCTATAGTCCAGGTATCC…	TGCATTCGAACAGCTTTATATGCTAGTTGCCTGGCTGGGAATTTGGTGGAACAACTATGGAATTTTGCCTCGCCTGCTGCTATTGCATTGATTCATCCTAGTCTTCTTCCTGTAGCACTAATGGCTTTCGTTGCTAAGGTATTAACTTTTTTACTTTTTTGGATAAGGTAAGATGTTCTATTAATAGAAATGTATCAAGGTGCGAAAGAGGTTTGAAAAAGAGCAGGACTTGAATAGAAGTTACAGGAAGACTAAAGGCTTGAAGATAATTATTTACCTTACATCCTGCTATACTTTGTACAGCTTGCTGTAATTGGTGGAGGTCCTCTGGTTGGCAAGCTTATGGATCACTTTCCGAGGGTACCTGCATATAATTGTCTATCTATAGTCCAGGTATCC…	T2T	MODIFIED	6	0	0	1	0.00664584
----------------------------------------------------------------------------------------------------------------------TAATGGCTTTCGTTGCTAAGGTATTAACTTTTTTACTTTTTTGGATAAGGTAAGATGTTCTATTAATAGAAATGTATCAAGGTGCGAAAGAGGTTTGAAAAAGAGCAGGACTTGAATAGAAGTTACAGGAAGACTAAAGGCTTGAAGATCATTATTTACCTTACATCCTGCTATACTTTGTACAGCTTGCTGTAATTGGTGGAGGTCCTCTGGTTGGCAAGCTTATGGATCACTTTCCGAGG-----TGCATATAATTGTCTATCTATAGTCCAGGTATCC…	TGCATTCGAACAGCTTTATATGCTAGTTGCCTGGCTGGGAATTTGGTGGAACAACTATGGAATTTTGCCTCGCCTGCTGCTATTGCATTGATTCATCCTAGTCTTCTTCCTGTAGCACTAATGGCTTTCGTTGCTAAGGTATTAACTTTTTTACTTTTTTGGATAAGGTAAGATGTTCTATTAATAGAAATGTATCAAGGTGCGAAAGAGGTTTGAAAAAGAGCAGGACTTGAATAGAAGTTACAGGAAGACTAAAGGCTTGAAGATAATTATTTACCTTACATCCTGCTATACTTTGTACAGCTTGCTGTAATTGGTGGAGGTCCTCTGGTTGGCAAGCTTATGGATCACTTTCCGAGGGTACCTGCATATAATTGTCTATCTATAGTCCAGGTATCC…	T2T	MODIFIED	5	0	0	1	0.00664584
----------------------------------------------------------------------------------------------------------------------TAATGGCTTTCGTTGCTAAGGTATTAACTTTTTTACTTTTTAGGATAAGGTAAGATGTTCTATTAATAGAAATGTATCAAGGTGCGAAAGAGGTTTGAAAAAGAGCAGGACTTGAATAGAAGTTACAGGAAGACTAAAGGCTTGAAGATAATTATTTACCTTACATCCTGCTATACTTTGTACTGCTTGCTGTAATTGGTGGAGGTCCTCTGGTTGGCAAGCTTATGGATCACTTTCCGAGGTATCCTTTACCTTGATACATCCTGCTATACTTTGTACCT…	TGCATTCGAACAGCTTTATATGCTAGTTGCCTGGCTGGGAATTTGGTGGAACAACTATGGAATTTTGCCTCGCCTGCTGCTATTGCATTGATTCATCCTAGTCTTCTTCCTGTAGCACTAATGGCTTTCGTTGCTAAGGTATTAACTTTTTTACTTTTTTGGATAAGGTAAGATGTTCTATTAATAGAAATGTATCAAGGTGCGAAAGAGGTTTGAAAAAGAGCAGGACTTGAATAGAAGTTACAGGAAGACTAAAGGCTTGAAGATAATTATTTACCTTACATCCTGCTATACTTTGTACAGCTTGCTGTAATTGGTGGAGGTCCTCTGGTTGGCAAGCTTATGGATCACTTTCCGAGG---------------------------------GTACCT…	T2T	MODIFIED	0	33	0	1	0.00664584
----------------------------------------------------------------------------------------------------------------------TAATGGCTTTCGTTGCTAAGGTATTAACTTTTTTACTTTTTTGGATATGGTAAGATGTTCTATTAATAGAAATGTATCAAGGTGCGAAAGAGGTTTGAAAAAGAGCAGGACTTGAATAGAAGTTACAGGAAGACTAAAGGCTTGAAGATAATTATTTACCTTACATCCTGCTATACTTTGTACAGCTTGCTGTAATTGGTGGAGGTCCTCTGGTTGGCAAGCTTATGGATCACTTTCCGAGG----------------------------------TATCC…	TGCATTCGAACAGCTTTATATGCTAGTTGCCTGGCTGGGAATTTGGTGGAACAACTATGGAATTTTGCCTCGCCTGCTGCTATTGCATTGATTCATCCTAGTCTTCTTCCTGTAGCACTAATGGCTTTCGTTGCTAAGGTATTAACTTTTTTACTTTTTTGGATAAGGTAAGATGTTCTATTAATAGAAATGTATCAAGGTGCGAAAGAGGTTTGAAAAAGAGCAGGACTTGAATAGAAGTTACAGGAAGACTAAAGGCTTGAAGATAATTATTTACCTTACATCCTGCTATACTTTGTACAGCTTGCTGTAATTGGTGGAGGTCCTCTGGTTGGCAAGCTTATGGATCACTTTCCGAGGGTACCTGCATATAATTGTCTATCTATAGTCCAGGTATCC…	T2T	MODIFIED	34	0	0	1	0.00664584
----------------------------------------------------------------------------------------------------------------------TAATGGCTTTCGTTGCTAAGGTATTAATTTTTTTACTTTTTTGGATAAGGTAAGATGTTCTATTAATAGAAATGTATCAAGGTGCGAAAGAGGTTTGAAAAAGAGCAGGACTTGAATAGAAGTTACAGGAAGACTAAAGGCTTGAAGATAATTATTTACCTTACATCCTGCTATACTTTGTACAGCTTGCTGTAATTGGTGGAGGTCCTCTGGTTGGCAAGCTTATGGATCACTTTCCGATG-TACCTGCATATAATTGTCTATCTATAGTCCAGGTATCC…	TGCATTCGAACAGCTTTATATGCTAGTTGCCTGGCTGGGAATTTGGTGGAACAACTATGGAATTTTGCCTCGCCTGCTGCTATTGCATTGATTCATCCTAGTCTTCTTCCTGTAGCACTAATGGCTTTCGTTGCTAAGGTATTAACTTTTTTACTTTTTTGGATAAGGTAAGATGTTCTATTAATAGAAATGTATCAAGGTGCGAAAGAGGTTTGAAAAAGAGCAGGACTTGAATAGAAGTTACAGGAAGACTAAAGGCTTGAAGATAATTATTTACCTTACATCCTGCTATACTTTGTACAGCTTGCTGTAATTGGTGGAGGTCCTCTGGTTGGCAAGCTTATGGATCACTTTCCGAGGGTACCTGCATATAATTGTCTATCTATAGTCCAGGTATCC…	T2T	MODIFIED	1	0	0	1	0.00664584
----------------------------------------------------------------------------------------------------------------------TAATGGCTTTCGTTGCTAAGGTATTAACTTTTTTACTTTTTTGGATAAGGTAAGATGTTCTATTAATAGAAATGTATCAAGGTGCGAAAGAGGTTTGAAAAAGAGCAGGACTTGAATAGAAGTTACAGGAAGACTAAAGGCTTGAAGATAATTATTTACCTTACATCCTGCTATACTTTGTACAGCTTGCTGTAATTGGTGGAGGTCCTCTGGTTGGCAAGCTTATGGATCACTTTCCGAGGTATCCTTTACCTTGATACATCCTGCTATACTTTGTACCT…	TGCATTCGAACAGCTTTATATGCTAGTTGCCTGGCTGGGAATTTGGTGGAACAACTATGGAATTTTGCCTCGCCTGCTGCTATTGCATTGATTCATCCTAGTCTTCTTCCTGTAGCACTAATGGCTTTCGTTGCTAAGGTATTAACTTTTTTACTTTTTTGGATAAGGTAAGATGTTCTATTAATAGAAATGTATCAAGGTGCGAAAGAGGTTTGAAAAAGAGCAGGACTTGAATAGAAGTTACAGGAAGACTAAAGGCTTGAAGATAATTATTTACCTTACATCCTGCTATACTTTGTACAGCTTGCTGTAATTGGTGGAGGTCCTCTGGTTGGCAAGCTTATGGATCACTTTCCGAGG---------------------------------GTACCT…	T2T	MODIFIED	0	33	0	1	0.00664584
----------------------------------------------------------------------------------------------------------------------TAATGGCTTTCGTTGCTAAGGTATTAACTTTTTTACTTTTTTGGATAAGGTAAGATGTTCTATTAATAGAAATGTATCAAGGTGCGAAAGAGGTTTGAAAAAGAGCAGGACTTGAATAGAAGTTACAGGAAGACTAAAGGCTTGAAGATAATTATTTACCTTACATCCTGCTATACTTTGTACAGCTTGCTGTAATTGGTGGAGGTCCTCTGGTTGGCAAGCTTATGGATCACTTTCCGAG--TACCTGCATATAATTGTCTATCTATAGTCCAGGTATCC…	TGCATTCGAACAGCTTTATATGCTAGTTGCCTGGCTGGGAATTTGGTGGAACAACTATGGAATTTTGCCTCGCCTGCTGCTATTGCATTGATTCATCCTAGTCTTCTTCCTGTAGCACTAATGGCTTTCGTTGCTAAGGTATTAACTTTTTTACTTTTTTGGATAAGGTAAGATGTTCTATTAATAGAAATGTATCAAGGTGCGAAAGAGGTTTGAAAAAGAGCAGGACTTGAATAGAAGTTACAGGAAGACTAAAGGCTTGAAGATAATTATTTACCTTACATCCTGCTATACTTTGTACAGCTTGCTGTAATTGGTGGAGGTCCTCTGGTTGGCAAGCTTATGGATCACTTTCCGAGGGTACCTGCATATAATTGTCTATCTATAGTCCAGGTATCC…	T2T	MODIFIED	2	0	0	1	0.00664584
----------------------------------------------------------------------------------------------------------------------TAATGGCTTTCGTTGCTAAGGTATTAACTTTTTTACTTTTTTGGATAAGGTAAGATGTTCTATTAATAGAAATGTATCAAGGTGCGAAAGAGGTTTGAAAAAGAGCAGGACTTGAATAGAAGTTACAGGCAGACTAAAGGCTTGAAGATAATTATTTACCTTACATCCTGCTATACTTTGTACAGCTTGCTGTAATTGGTGGAGGTCCTCTGGTTGGCAAGCTTATGGATCACTTTCCGAGG-TACCTGCATATAATTGTCTATCTATAGTCCAGGTATCC…	TGCATTCGAACAGCTTTATATGCTAGTTGCCTGGCTGGGAATTTGGTGGAACAACTATGGAATTTTGCCTCGCCTGCTGCTATTGCATTGATTCATCCTAGTCTTCTTCCTGTAGCACTAATGGCTTTCGTTGCTAAGGTATTAACTTTTTTACTTTTTTGGATAAGGTAAGATGTTCTATTAATAGAAATGTATCAAGGTGCGAAAGAGGTTTGAAAAAGAGCAGGACTTGAATAGAAGTTACAGGAAGACTAAAGGCTTGAAGATAATTATTTACCTTACATCCTGCTATACTTTGTACAGCTTGCTGTAATTGGTGGAGGTCCTCTGGTTGGCAAGCTTATGGATCACTTTCCGAGGGTACCTGCATATAATTGTCTATCTATAGTCCAGGTATCC…	T2T	MODIFIED	1	0	0	1	0.00664584
----------------------------------------------------------------------------------------------------------------------TAATGGCTTTCGTTGCTAAGGTATTAACTTTTTTACTTTTTTGGATAAGGTAAGATGTTCTATTAATAGAAATGTATCAAGGTGCGAAAGAGGTTTGAAAAAGAGCAGGACTTGAATAGAAGTTACAGGAAGACTAAAGGCTTGAAGATAATTATTTACCTTACATCCTGCTATACTTTGTACAGCTTGCTGTAATTGGTGGAGGTCCTCTGGTTGGCAAGCTTATGGATCACTTTCCGAGGGTACCTGCATATAATTGTCTATCTATAGTCCAGGTATCC…	TGCATTCGAACAGCTTTATATGCTAGTTGCCTGGCTGGGAATTTGGTGGAACAACTATGGAATTTTGCCTCGCCTGCTGCTATTGCATTGATTCATCCTAGTCTTCTTCCTGTAGCACTAATGGCTTTCGTTGCTAAGGTATTAACTTTTTTACTTTTTTGGATAAGGTAAGATGTTCTATTAATAGAAATGTATCAAGGTGCGAAAGAGGTTTGAAAAAGAGCAGGACTTGAATAGAAGTTACAGGAAGACTAAAGGCTTGAAGATAATTATTTACCTTACATCCTGCTATACTTTGTACAGCTTGCTGTAATTGGTGGAGGTCCTCTGGTTGGCAAGCTTATGGATCACTTTCCGAGGGTACCTGCATATAATTGTCTATCTATAGTCCAGGTATCC…	T2T	UNMODIFIED	0	0	0	1	0.00664584
----------------------------------------------------------------------------------------------------------------------TAATGGCTTTCGTTGCTAAGGTATTAACTTTTTTACTTTTTTGGATAAGGTAAGATGTTCTATTAATAGAAATGTATCAAGGTGCGAAAGAGGTTTGAAAAAGAGCAGGACTTGAATAGAAGTTACAGGAAGACTAAAGGCTTGAAGATAATTATTTACCTTACATCCTGCTATACTTTGTACAGCTTGCTGTAATTGGTGGAGGTCCTCTGGTTGGCAAGCTTATGGATCACTTTCCGAGGGTACCTGCATATAATTGTCTATCTATAGTCCAGGTATCC…	TGCATTCGAACAGCTTTATATGCTAGTTGCCTGGCTGGGAATTTGGTGGAACAACTATGGAATTTTGCCTCGCCTGCTGCTATTGCATTGATTCATCCTAGTCTTCTTCCTGTAGCACTAATGGCTTTCGTTGCTAAGGTATTAACTTTTTTACTTTTTTGGATAAGGTAAGATGTTCTATTAATAGAAATGTATCAAGGTGCGAAAGAGGTTTGAAAAAGAGCAGGACTTGAATAGAAGTTACAGGAAGACTAAAGGCTTGAAGATAATTATTTACCTTACATCCTGCTATACTTTGTACAGCTTGCTGTAATTGGTGGAGGTCCTCTGGTTGGCAAGCTTATGGATCACTTTCCGAGGGTACCTGCATATAATTGTCTATCTATAGTCCAGGTATCC…	T2T	UNMODIFIED	0	0	0	1	0.00664584
----------------------------------------------------------------------------------------------------------------------TAATGGCTTTCGTTGCTAAGGTATTAACTTTTTTACTTTTTTGGATAAGGTAAGATGTTCTATTAATAGAAATGTATCAAGGTGCGAAAGAGGTTTGAAAAAGAGCAGGACTTGAATAGAAGTTACAGGAAGACTAAAGGCTTGAAGATAATTATTTACCTTACATCCTGCTATACTTTGTACAGCTTGCTGTAATTGGTGGAGGTCCTCTGGTTGGCAAGCTTATGGATCACTTTCCGAGG-TACCTGCATATAATTGTCTATCTATAGTCCAGGTATCC…	TGCATTCGAACAGCTTTATATGCTAGTTGCCTGGCTGGGAATTTGGTGGAACAACTATGGAATTTTGCCTCGCCTGCTGCTATTGCATTGATTCATCCTAGTCTTCTTCCTGTAGCACTAATGGCTTTCGTTGCTAAGGTATTAACTTTTTTACTTTTTTGGATAAGGTAAGATGTTCTATTAATAGAAATGTATCAAGGTGCGAAAGAGGTTTGAAAAAGAGCAGGACTTGAATAGAAGTTACAGGAAGACTAAAGGCTTGAAGATAATTATTTACCTTACATCCTGCTATACTTTGTACAGCTTGCTGTAATTGGTGGAGGTCCTCTGGTTGGCAAGCTTATGGATCACTTTCCGAGGGTACCTGCATATAATTGTCTATCTATAGTCCAGGTATCC…	T2T	MODIFIED	1	0	0	1	0.00664584
----------------------------------------------------------------------------------------------------------------------TAATGGCTTTCGTTGCTAAGGTATTAACTTTTTTACTTTTTTGGATAAGGTAAGATGTTCTATTAATAGAAATGTATCAAGGTGCGAAAGAGGTTTGAAAAAGAGCAGGACTTGAATAGAAGTTACAGGAAGACTAAAGGCTTGAAGATAATTATTTACCTTACATCCTGCTATACTTTGTACAGCTTGCTGTAATTGGTGGAGGTCCTCTGGTTGGCAAGCTTATGGATCACTTTCCGAGG--------------TTGTCTATCTATAGTCCAGGTATCC…	TGCATTCGAACAGCTTTATATGCTAGTTGCCTGGCTGGGAATTTGGTGGAACAACTATGGAATTTTGCCTCGCCTGCTGCTATTGCATTGATTCATCCTAGTCTTCTTCCTGTAGCACTAATGGCTTTCGTTGCTAAGGTATTAACTTTTTTACTTTTTTGGATAAGGTAAGATGTTCTATTAATAGAAATGTATCAAGGTGCGAAAGAGGTTTGAAAAAGAGCAGGACTTGAATAGAAGTTACAGGAAGACTAAAGGCTTGAAGATAATTATTTACCTTACATCCTGCTATACTTTGTACAGCTTGCTGTAATTGGTGGAGGTCCTCTGGTTGGCAAGCTTATGGATCACTTTCCGAGGGTACCTGCATATAATTGTCTATCTATAGTCCAGGTATCC…	T2T	MODIFIED	14	0	0	1	0.00664584
----------------------------------------------------------------------------------------------------------------------TAATGGCTTTCGTTGCTAAGGTATTAATTTTTTTACTTTTTTGGATAAGGTAAGATGTTCTATTAATAGAAATGTATCAAGGTGCGAAAGAGGTTTGAAAAAGAGCAGGACTTGAATAGAAGTTACAGGAAGACTAAAGGCTTGAAGATAATTATTTACCTTACATCCTGCTATACTTTGTACAGCTTGCTGTAATTGGTGGAGGTCCTCTGGTTGGCAAGCTTATGGATCACTTTCCGAGGGGTACCTGCATATAATTGTCTATCTATAGTCCAGGTATC…	TGCATTCGAACAGCTTTATATGCTAGTTGCCTGGCTGGGAATTTGGTGGAACAACTATGGAATTTTGCCTCGCCTGCTGCTATTGCATTGATTCATCCTAGTCTTCTTCCTGTAGCACTAATGGCTTTCGTTGCTAAGGTATTAACTTTTTTACTTTTTTGGATAAGGTAAGATGTTCTATTAATAGAAATGTATCAAGGTGCGAAAGAGGTTTGAAAAAGAGCAGGACTTGAATAGAAGTTACAGGAAGACTAAAGGCTTGAAGATAATTATTTACCTTACATCCTGCTATACTTTGTACAGCTTGCTGTAATTGGTGGAGGTCCTCTGGTTGGCAAGCTTATGGATCACTTTCCGAGG-GTACCTGCATATAATTGTCTATCTATAGTCCAGGTATC…	T2T	MODIFIED	0	1	0	1	0.00664584
----------------------------------------------------------------------------------------------------------------------TCATGGCTTTCGTTGCTAAGGTATTAACTTTTTTACTTTTTTGGATAAGGTAAGATGTTCTATTAATAGAAATGTATCAAGGTGCGAAAGAGGTTTGAAAAAGAGCAGGACTTGAATAGAAGTTACAGGAAGACTAAAGGCTTGAAGATAATTATTTACCTTACATCCTGCTATACTTTGTACAGCTTGCTGTCATTGGTGGAGGTCCTCTGGTTGGCAAGCTTATGGATCACTTTCCGAGGGGTACCTGCATATAATTGTCTATCTATAGTCCAGGTATC…	TGCATTCGAACAGCTTTATATGCTAGTTGCCTGGCTGGGAATTTGGTGGAACAACTATGGAATTTTGCCTCGCCTGCTGCTATTGCATTGATTCATCCTAGTCTTCTTCCTGTAGCACTAATGGCTTTCGTTGCTAAGGTATTAACTTTTTTACTTTTTTGGATAAGGTAAGATGTTCTATTAATAGAAATGTATCAAGGTGCGAAAGAGGTTTGAAAAAGAGCAGGACTTGAATAGAAGTTACAGGAAGACTAAAGGCTTGAAGATAATTATTTACCTTACATCCTGCTATACTTTGTACAGCTTGCTGTAATTGGTGGAGGTCCTCTGGTTGGCAAGCTTATGGATCACTTTCCGAGG-GTACCTGCATATAATTGTCTATCTATAGTCCAGGTATC…	T2T	MODIFIED	0	1	0	1	0.00664584
----------------------------------------------------------------------------------------------------------------------TAATGGCTTTCGTTGCTAAGGTATTAACTTTTTTACTTTTTTGGATAAGGTAAGATGTTCTATTAATAGAAATGTATCAAGGTGCGAAAGAGGTTTGAAAAAGAGAAGGACTTGAATAGAAGTTACAGGAAGACTAAAGGCTTGAAGATAATTATTTACCTTACATCCTGCTATACTTTGTACAGCTCGCTGTAATTGGTGGAGGTCCTCTGGTTGGCAAGCTTATGGATCACTTTCCGAGGTTACCTGCATATAATTGTCTATCTATAGTCCATGTATCC…	TGCATTCGAACAGCTTTATATGCTAGTTGCCTGGCTGGGAATTTGGTGGAACAACTATGGAATTTTGCCTCGCCTGCTGCTATTGCATTGATTCATCCTAGTCTTCTTCCTGTAGCACTAATGGCTTTCGTTGCTAAGGTATTAACTTTTTTACTTTTTTGGATAAGGTAAGATGTTCTATTAATAGAAATGTATCAAGGTGCGAAAGAGGTTTGAAAAAGAGCAGGACTTGAATAGAAGTTACAGGAAGACTAAAGGCTTGAAGATAATTATTTACCTTACATCCTGCTATACTTTGTACAGCTTGCTGTAATTGGTGGAGGTCCTCTGGTTGGCAAGCTTATGGATCACTTTCCGAGGGTACCTGCATATAATTGTCTATCTATAGTCCAGGTATCC…	T2T	MODIFIED	0	0	1	1	0.00664584
----------------------------------------------------------------------------------------------------------------------TAATGGCTTTCGTTGCTAAGGTATTAACTTTTTTACTTTTTTGGATAAGGTAAGATGTTCTATTAATAGAAATGTATCAAGGTGCGAAAGAGGTTTGAAAAAGAGCAGGACTTGAATAGAAGTTACAGGAAGACTAAAGGCTTGAAGATAATTATTTACCTTACATCCTGCTATACTTTGTACAGCTTGCTGTAATCGGTGGAGGTCCTCTGGTTGGCAAGCTTATGGATCACTTTCCGAGGTGTACCTGCATATAATTGTCTATCTATAGTCCAGGTATC…	TGCATTCGAACAGCTTTATATGCTAGTTGCCTGGCTGGGAATTTGGTGGAACAACTATGGAATTTTGCCTCGCCTGCTGCTATTGCATTGATTCATCCTAGTCTTCTTCCTGTAGCACTAATGGCTTTCGTTGCTAAGGTATTAACTTTTTTACTTTTTTGGATAAGGTAAGATGTTCTATTAATAGAAATGTATCAAGGTGCGAAAGAGGTTTGAAAAAGAGCAGGACTTGAATAGAAGTTACAGGAAGACTAAAGGCTTGAAGATAATTATTTACCTTACATCCTGCTATACTTTGTACAGCTTGCTGTAATTGGTGGAGGTCCTCTGGTTGGCAAGCTTATGGATCACTTTCCGAGG-GTACCTGCATATAATTGTCTATCTATAGTCCAGGTATC…	T2T	MODIFIED	0	1	0	1	0.00664584
----------------------------------------------------------------------------------------------------------------------TAATGGCTTTCGTTGCTAAGGTATTAACTTTTTTACTTTTTTGGATAAGGTAAGATGTTCTATTAATAGAAATGTATCAAGGTGCGAAAGAGGTTTGAAAAAGAGCAGGACTTGAATAGAAGTTACAGGAAGACTAAAGGCTTGAAGATAATTATTTACCTTACATCCTGCTATACTTTGTACAGCTTGCTGTAATTGGTGGAGGTCCTCTGGTTGGCAAGCTTATGGATCACTTTCCGAGG--------------------CTCTATAGTCCAGGTATCC…	TGCATTCGAACAGCTTTATATGCTAGTTGCCTGGCTGGGAATTTGGTGGAACAACTATGGAATTTTGCCTCGCCTGCTGCTATTGCATTGATTCATCCTAGTCTTCTTCCTGTAGCACTAATGGCTTTCGTTGCTAAGGTATTAACTTTTTTACTTTTTTGGATAAGGTAAGATGTTCTATTAATAGAAATGTATCAAGGTGCGAAAGAGGTTTGAAAAAGAGCAGGACTTGAATAGAAGTTACAGGAAGACTAAAGGCTTGAAGATAATTATTTACCTTACATCCTGCTATACTTTGTACAGCTTGCTGTAATTGGTGGAGGTCCTCTGGTTGGCAAGCTTATGGATCACTTTCCGAGGGTACCTGCATATAATTGTCTATCTATAGTCCAGGTATCC…	T2T	MODIFIED	20	0	0	1	0.00664584
----------------------------------------------------------------------------------------------------------------------TAATGGCCTTCGTTGCTAAGGTATTAACTTTTTTACTTTTTTGGATAAGGTAAGATGTTCTATTAATAGAAATGTATCAAGGTGCGAAAGAGGTTTGAAAAAGAGCAGGACTTGAATAGAAGTTACAGGAAGACTAAAGGCTTGAAGATAATTATTTACCTTACATCCTGCTATACTTTGTACGGCTTGCTGTAATTGGTGGAGGTCCTCTGGTTGGCAAGCTTATGGATCACTTTCCGAGGTATACTTTGTACCTGCATATAATTGTCTATCTATAGTCC…	TGCATTCGAACAGCTTTATATGCTAGTTGCCTGGCTGGGAATTTGGTGGAACAACTATGGAATTTTGCCTCGCCTGCTGCTATTGCATTGATTCATCCTAGTCTTCTTCCTGTAGCACTAATGGCTTTCGTTGCTAAGGTATTAACTTTTTTACTTTTTTGGATAAGGTAAGATGTTCTATTAATAGAAATGTATCAAGGTGCGAAAGAGGTTTGAAAAAGAGCAGGACTTGAATAGAAGTTACAGGAAGACTAAAGGCTTGAAGATAATTATTTACCTTACATCCTGCTATACTTTGTACAGCTTGCTGTAATTGGTGGAGGTCCTCTGGTTGGCAAGCTTATGGATCACTTTCCGAGG--------GTACCTGCATATAATTGTCTATCTATAGTCC…	T2T	MODIFIED	0	8	0	1	0.00664584
----------------------------------------------------------------------------------------------------------------------TAATGGCTTTCGTTGCTAAGGTATTAACTTTTTTACTTTTTTGGATAAGGTAAGATGTTCTATTAATAGAAATGTATCAAGGTGCGAAAGAGGTTTGAAAAAGAGCAGGACTTGAATAGAAGTTACAGGAAGACTAAAGGCTTGAAGATAATTATTTACCTTACATCCTGCTATACTTTGTACAGCTTGCTGTAATTGGTGGAGGTCCTCTGGTTGGCAAGCTTATGGATCACTTTCCGA----------ATATAATTGTCTATCTATAGTCCAGGTATCC…	TGCATTCGAACAGCTTTATATGCTAGTTGCCTGGCTGGGAATTTGGTGGAACAACTATGGAATTTTGCCTCGCCTGCTGCTATTGCATTGATTCATCCTAGTCTTCTTCCTGTAGCACTAATGGCTTTCGTTGCTAAGGTATTAACTTTTTTACTTTTTTGGATAAGGTAAGATGTTCTATTAATAGAAATGTATCAAGGTGCGAAAGAGGTTTGAAAAAGAGCAGGACTTGAATAGAAGTTACAGGAAGACTAAAGGCTTGAAGATAATTATTTACCTTACATCCTGCTATACTTTGTACAGCTTGCTGTAATTGGTGGAGGTCCTCTGGTTGGCAAGCTTATGGATCACTTTCCGAGGGTACCTGCATATAATTGTCTATCTATAGTCCAGGTATCC…	T2T	MODIFIED	10	0	0	1	0.00664584
----------------TA----------------------------------------------------------------------------------------------------------CTTTCGTTGCTAAGGTATTAACTTTTTTACTTTTTTGGATAAGGTAAGATGTTCTATTAATAGAAATGTATCAAGGTGCGAAAGAGGTTTGAAAAAGAGCAGGACTTGAATAGAAGTTACAGGAAGACTAAAGGCTTGAAGATAATTATTTACCTTACATCCTGCTATACTTTGTACAGCTTGCTGTAATTGGTGGAGGTCCTCTGGTTGGCAAGCTTATGGATCACTTTCCGAGGGTACCTGCATATAATTGTCTATCTATAGTCCAGGTATCC…	TGCATTCGAACAGCTTTATATGCTAGTTGCCTGGCTGGGAATTTGGTGGAACAACTATGGAATTTTGCCTCGCCTGCTGCTATTGCATTGATTCATCCTAGTCTTCTTCCTGTAGCACTAATGGCTTTCGTTGCTAAGGTATTAACTTTTTTACTTTTTTGGATAAGGTAAGATGTTCTATTAATAGAAATGTATCAAGGTGCGAAAGAGGTTTGAAAAAGAGCAGGACTTGAATAGAAGTTACAGGAAGACTAAAGGCTTGAAGATAATTATTTACCTTACATCCTGCTATACTTTGTACAGCTTGCTGTAATTGGTGGAGGTCCTCTGGTTGGCAAGCTTATGGATCACTTTCCGAGGGTACCTGCATATAATTGTCTATCTATAGTCCAGGTATCC…	T2T	UNMODIFIED	0	0	0	1	0.00664584
----------------------------------------------------------------------------------------------------------------------TAATGGCTTTCGTTGCTAAGGTATTAAATTTT--ACTTTCTTGGATAAGGTAAGATGTTTTATTTTATTAATAGAAAGGTATCAAGGTGCGAAAGAGGTTTGAAAAAGAGCAGGACTTGAATAGAAGTTACAGGAAGACTAAAGGCTTGAAGATAATTATTTACCTTACATCCTGCTATACTTTGTACAGCTTGCTGTAATTGGTGGAGGTCCTCTGGTTGGCAAGCTTATGGATCACTTTCCGAGGGTAACTGCATATAATTGTCTATCTATAGTCCAGG…	TGCATTCGAACAGCTTTATATGCTAGTTGCCTGGCTGGGAATTTGGTGGAACAACTATGGAATTTTGCCTCGCCTGCTGCTATTGCATTGATTCATCCTAGTCTTCTTCCTGTAGCACTAATGGCTTTCGTTGCTAAGGTATTAACTTTTTTACTTTTTTGGATAAGGTAAGATGTTCTATT-----AATAGAAATGTATCAAGGTGCGAAAGAGGTTTGAAAAAGAGCAGGACTTGAATAGAAGTTACAGGAAGACTAAAGGCTTGAAGATAATTATTTACCTTACATCCTGCTATACTTTGTACAGCTTGCTGTAATTGGTGGAGGTCCTCTGGTTGGCAAGCTTATGGATCACTTTCCGAGGGTACCTGCATATAATTGTCTATCTATAGTCCAGG…	T2T	UNMODIFIED	0	0	0	1	0.00664584
----------------------------------------------------------------------------------------------------------------------TAATGGCTTTCGTTGCTAAGGTATTAACTTTTTTACTTTTTTGGATAAGGTAAGATGTTCTATTAATAGAAATGTATCAAGGTGCGAAAGAGGTTTGAAAAAGAGCAGGACTTGAATAGAAGTTACAGGAAGA--------------------ATTTAAGCTAC---CTGCATATACCTGGACCAAATTTAAGCTATTTATTGAGGATGAATCAACTATGGAT--CAATATT-----TCACTTTCCGAGGTACCAAAATTGGACCAAATTTAAGCTATTTA…	TGCATTCGAACAGCTTTATATGCTAGTTGCCTGGCTGGGAATTTGGTGGAACAACTATGGAATTTTGCCTCGCCTGCTGCTATTGCATTGATTCATCCTAGTCTTCTTCCTGTAGCACTAATGGCTTTCGTTGCTAAGGTATTAACTTTTTTACTTTTTTGGATAAGGTAAGATGTTCTATTAATAGAAATGTATCAAGGTGCGAAAGAGGTTTGAAAAAGAGCAGGACTTGAATAGAAGTTACAGGAAGACTAAAGGCTTGAAGATAATTATTTACCTTACATCCTGC-TATACTTTGTACAGCTTGCTGTAATTGGTGGAGGTC-------CTCTGGTTGGCAAGCTTATGGATCACTTTCCGAGG-------------------------------…	T2T	MODIFIED	0	92	1	1	0.00664584
----------------------------------------------------------------------------------------------------------------------TAATGGCTTTCGTTGCTAAGGTATTAACTTTTTTACTTTTTTGGATAAGGTAAGATGTTCTATTAATAGAAATGTATCAAGGTGCGAAAGAGGTTTGAAAAAGAGCAGGACTTGAATAGAAGTTACAGGAAGACTAAAGGCTTGAAGATAATTATTTACCTTACATCCTGCTATACCTTGTACAGCTTGCTGTAATTGGTGGAGGTCCTCTGGTTGGCAAGCTTATGGATCACTTTCCGAGGGTACCTGCATATAATTGTCTATCTATAGTCCAGGTATCC…	TGCATTCGAACAGCTTTATATGCTAGTTGCCTGGCTGGGAATTTGGTGGAACAACTATGGAATTTTGCCTCGCCTGCTGCTATTGCATTGATTCATCCTAGTCTTCTTCCTGTAGCACTAATGGCTTTCGTTGCTAAGGTATTAACTTTTTTACTTTTTTGGATAAGGTAAGATGTTCTATTAATAGAAATGTATCAAGGTGCGAAAGAGGTTTGAAAAAGAGCAGGACTTGAATAGAAGTTACAGGAAGACTAAAGGCTTGAAGATAATTATTTACCTTACATCCTGCTATACTTTGTACAGCTTGCTGTAATTGGTGGAGGTCCTCTGGTTGGCAAGCTTATGGATCACTTTCCGAGGGTACCTGCATATAATTGTCTATCTATAGTCCAGGTATCC…	T2T	UNMODIFIED	0	0	0	1	0.00664584
----------------------------------------------------------------------------------------------------------------------TAATGGCTTTCGTTGCTAAGGTATTAACTTTTTTACTTTTTTGGATAAGGTAAGATGTTCTATTAATAGAAATGTATCAAGGTGCGAAAGAGGTTTGAAAAAGAGCAGGACTTGAATAGAAGTTACAGGAAGACTAAAGGCTTGAAGATAATTATTTACCTTACATCCTGCTATACTTTGTAC---------------------------------------------------------------CTGCATATAATTGTCTATCTATAGTCCAGGTATCC…	TGCATTCGAACAGCTTTATATGCTAGTTGCCTGGCTGGGAATTTGGTGGAACAACTATGGAATTTTGCCTCGCCTGCTGCTATTGCATTGATTCATCCTAGTCTTCTTCCTGTAGCACTAATGGCTTTCGTTGCTAAGGTATTAACTTTTTTACTTTTTTGGATAAGGTAAGATGTTCTATTAATAGAAATGTATCAAGGTGCGAAAGAGGTTTGAAAAAGAGCAGGACTTGAATAGAAGTTACAGGAAGACTAAAGGCTTGAAGATAATTATTTACCTTACATCCTGCTATACTTTGTACAGCTTGCTGTAATTGGTGGAGGTCCTCTGGTTGGCAAGCTTATGGATCACTTTCCGAGGGTACCTGCATATAATTGTCTATCTATAGTCCAGGTATCC…	T2T	MODIFIED	63	0	0	1	0.00664584
----------------------------------------------------------------------------------------------------------------------TAATGGCTTTCGTTGCTAAGGTATTAACTTTTTTACTTTTTTGGATAAGGTAAGATGTTCTATTAATAGAAATGTATCAAGGTGCGAAAGAGGTTTGAAAAAGAGCAGGACTTGAATAGAAGTTACAGGAAGACTAAAGGCTTGAAGATAATTATTTACCTTACATCCTGCTATACTTTGTACAGCTTGCTGTAATTGGTGGAGGTTCTCTGGTTGGCAAGCTTATGGATCACTTTCCGAGGGGTACCTGCATATAATTGTCTATCTATAGTCCAGGTATC…	TGCATTCGAACAGCTTTATATGCTAGTTGCCTGGCTGGGAATTTGGTGGAACAACTATGGAATTTTGCCTCGCCTGCTGCTATTGCATTGATTCATCCTAGTCTTCTTCCTGTAGCACTAATGGCTTTCGTTGCTAAGGTATTAACTTTTTTACTTTTTTGGATAAGGTAAGATGTTCTATTAATAGAAATGTATCAAGGTGCGAAAGAGGTTTGAAAAAGAGCAGGACTTGAATAGAAGTTACAGGAAGACTAAAGGCTTGAAGATAATTATTTACCTTACATCCTGCTATACTTTGTACAGCTTGCTGTAATTGGTGGAGGTCCTCTGGTTGGCAAGCTTATGGATCACTTTCCGAGG-GTACCTGCATATAATTGTCTATCTATAGTCCAGGTATC…	T2T	MODIFIED	0	1	0	1	0.00664584
----------------------------------------------------------------------------------------------------------------------TAATGGCTTTCGTTGCTAAGGTATTAACTTTTTTACTTTTTTTGGATAAGGTAAGATGTTCTATTAATAGAAATGTATCAAGGTGCGAAAGAGGTTTGAAAAAGAGCAGGACTTGAATAGAAGTTACAGGAAGACTAAAGGCTTGAAGATAATTATTTACCTTACATCCTGCTATACTTTGTACAGCTTGCTGTAATTGGTGGAGGTCCTCTGGTTGGCAAGCTTATGGATCACTTTCCGAGG-TACCTGCATATAATTGTCTATCTATAGTCCAGGTATC…	TGCATTCGAACAGCTTTATATGCTAGTTGCCTGGCTGGGAATTTGGTGGAACAACTATGGAATTTTGCCTCGCCTGCTGCTATTGCATTGATTCATCCTAGTCTTCTTCCTGTAGCACTAATGGCTTTCGTTGCTAAGGTATTAACTTTTTTACTTTTTT-GGATAAGGTAAGATGTTCTATTAATAGAAATGTATCAAGGTGCGAAAGAGGTTTGAAAAAGAGCAGGACTTGAATAGAAGTTACAGGAAGACTAAAGGCTTGAAGATAATTATTTACCTTACATCCTGCTATACTTTGTACAGCTTGCTGTAATTGGTGGAGGTCCTCTGGTTGGCAAGCTTATGGATCACTTTCCGAGGGTACCTGCATATAATTGTCTATCTATAGTCCAGGTATC…	T2T	MODIFIED	1	0	0	1	0.00664584
----------------------------------------------------------------------------------------------------------------------TAATGGCTTTCGTTGCTAAGGTATTAACTTTTTTACTTTTTTGGATAAGGTAAGATGTTCTATTAATAGAAATGTATCAAGGTGCGAAAGAGGTTTGAAAAAGAGCAGGACTTGAATAGAAGTTACAGGAAGACTAAAGGCTTGAAGATAATTATTTACCTTACATCCTGCTATACTTTGTACAGCTTGCTGTAATTGGTGGAGGTCCTCTGGTTGGCAAGCTTATGGATCACTTTCCGAGGGTACCTGCATATAATTGTCTATCTATAGTCCAGGTATCC…	TGCATTCGAACAGCTTTATATGCTAGTTGCCTGGCTGGGAATTTGGTGGAACAACTATGGAATTTTGCCTCGCCTGCTGCTATTGCATTGATTCATCCTAGTCTTCTTCCTGTAGCACTAATGGCTTTCGTTGCTAAGGTATTAACTTTTTTACTTTTTTGGATAAGGTAAGATGTTCTATTAATAGAAATGTATCAAGGTGCGAAAGAGGTTTGAAAAAGAGCAGGACTTGAATAGAAGTTACAGGAAGACTAAAGGCTTGAAGATAATTATTTACCTTACATCCTGCTATACTTTGTACAGCTTGCTGTAATTGGTGGAGGTCCTCTGGTTGGCAAGCTTATGGATCACTTTCCGAGGGTACCTGCATATAATTGTCTATCTATAGTCCAGGTATCC…	T2T	UNMODIFIED	0	0	0	1	0.00664584
----------------------------------------------------------------------------------------------------------------------TAATGGCTTTCGTTGCTAAGGTATTAACTTTTTTACTTTTTTGGATAAGGTAAGATGTTCTATTAATAGAAATGTATCAAGGTGCGAAAGAGGTTTGAAAAAGAGCAGGACTTGAATAGAAGTTACAGGAAGACTAAAGGCTTGAAGATAATTATTTACCTTACATCCTGCTATACTTTGTACAGCTTGCTGTAATTGGTGGAGGTCCTCTGGTTGGCAAGCTTATGGATCACTTTCCGAGGTGTACCTGCATATAATTGTCTATCTATAGTCCAGGTATA…	TGCATTCGAACAGCTTTATATGCTAGTTGCCTGGCTGGGAATTTGGTGGAACAACTATGGAATTTTGCCTCGCCTGCTGCTATTGCATTGATTCATCCTAGTCTTCTTCCTGTAGCACTAATGGCTTTCGTTGCTAAGGTATTAACTTTTTTACTTTTTTGGATAAGGTAAGATGTTCTATTAATAGAAATGTATCAAGGTGCGAAAGAGGTTTGAAAAAGAGCAGGACTTGAATAGAAGTTACAGGAAGACTAAAGGCTTGAAGATAATTATTTACCTTACATCCTGCTATACTTTGTACAGCTTGCTGTAATTGGTGGAGGTCCTCTGGTTGGCAAGCTTATGGATCACTTTCCGAGG-GTACCTGCATATAATTGTCTATCTATAGTCCAGGTATC…	T2T	MODIFIED	0	1	0	1	0.00664584
----------------------------------------------------------------------------------------------------------------------TAATGGCTTTCGTTGCTAAGGTATTAACTTTTTTACTTTTTTGGATAAGGTAAGATGTTCTATTAATAGAAATGTATCAAGGTGCGAAAGAGGTTTGAAAAAGAGCAGGACTTGAATAGAAGTTACAGGAAGACTAAAGGCTTGAAGATAATTATTTACCTTACATCCTGCTATACTTTGTACAGCTTGCTGTAATTGGTGGAGGTCCTCTGGTTGGCAAGCTTATGGATCACTTTCCGTCCAGAGGACGTACCTGCATATAATTGTCTATCTATAGTCCA…	TGCATTCGAACAGCTTTATATGCTAGTTGCCTGGCTGGGAATTTGGTGGAACAACTATGGAATTTTGCCTCGCCTGCTGCTATTGCATTGATTCATCCTAGTCTTCTTCCTGTAGCACTAATGGCTTTCGTTGCTAAGGTATTAACTTTTTTACTTTTTTGGATAAGGTAAGATGTTCTATTAATAGAAATGTATCAAGGTGCGAAAGAGGTTTGAAAAAGAGCAGGACTTGAATAGAAGTTACAGGAAGACTAAAGGCTTGAAGATAATTATTTACCTTACATCCTGCTATACTTTGTACAGCTTGCTGTAATTGGTGGAGGTCCTCTGGTTGGCAAGCTTATGGATCACTTTCCG-----AGG--GTACCTGCATATAATTGTCTATCTATAGTCCA…	T2T	MODIFIED	0	2	0	1	0.00664584
----------------------------------------------------------------------------------------------------------------------TAATGGCTTTCGTTGCTAAGGTATTAACTTTTTTACTTTTTTGGATAAGGTAAGATGTTCTATTAATAGAAATGTATCAATGTGCGAAAGAGGTTTGAAAAAGAGCAGGACTTGAATAGAAGTTACAGGAAGACTAAAGGCTTGAAGATAATTATTTACCTTACATCCTGCTATACTTTGTACAGCTTGCTGTAATTGGTGGAGGTCCTCTGGTTGGCAAGCTTATGGATCACTT---------ACCTGCATATAATTGTCTATCTATAGTCCAGGTATCC…	TGCATTCGAACAGCTTTATATGCTAGTTGCCTGGCTGGGAATTTGGTGGAACAACTATGGAATTTTGCCTCGCCTGCTGCTATTGCATTGATTCATCCTAGTCTTCTTCCTGTAGCACTAATGGCTTTCGTTGCTAAGGTATTAACTTTTTTACTTTTTTGGATAAGGTAAGATGTTCTATTAATAGAAATGTATCAAGGTGCGAAAGAGGTTTGAAAAAGAGCAGGACTTGAATAGAAGTTACAGGAAGACTAAAGGCTTGAAGATAATTATTTACCTTACATCCTGCTATACTTTGTACAGCTTGCTGTAATTGGTGGAGGTCCTCTGGTTGGCAAGCTTATGGATCACTTTCCGAGGGTACCTGCATATAATTGTCTATCTATAGTCCAGGTATCC…	T2T	MODIFIED	9	0	0	1	0.00664584
----------------------------------------------------------------------------------------------------------------------TAATGGCTTTCGTTGCTAAGGTATTAATTTTTTTACTTTTTTGGATAAGGTAAGATGTTCTATTAATAGAAATGTATCAAGGTGCGAAAGAGGTTTGAAAAAGAGCAGGACTTGAATAGAAGTTACAGGAAGACTAAAGGCTTGAAGATAATTATTTACCTTACATCCTGCTATACTTTGTACAGCTTGCTGTAATTGGTGGAGGTCCTCTGGTTGGCAAGCTTATGGATCACTTTCCG----TACCTGCATATAATTGTCTATCTATAGTCCAGGTATCC…	TGCATTCGAACAGCTTTATATGCTAGTTGCCTGGCTGGGAATTTGGTGGAACAACTATGGAATTTTGCCTCGCCTGCTGCTATTGCATTGATTCATCCTAGTCTTCTTCCTGTAGCACTAATGGCTTTCGTTGCTAAGGTATTAACTTTTTTACTTTTTTGGATAAGGTAAGATGTTCTATTAATAGAAATGTATCAAGGTGCGAAAGAGGTTTGAAAAAGAGCAGGACTTGAATAGAAGTTACAGGAAGACTAAAGGCTTGAAGATAATTATTTACCTTACATCCTGCTATACTTTGTACAGCTTGCTGTAATTGGTGGAGGTCCTCTGGTTGGCAAGCTTATGGATCACTTTCCGAGGGTACCTGCATATAATTGTCTATCTATAGTCCAGGTATCC…	T2T	MODIFIED	4	0	0	1	0.00664584
----------------------------------------------------------------------------------------------------------------------TAATGGCTTTCGTTGCTAAGGTATTAACTTTTTTACTTTTTTGGATAAGGTAAGATGTTCTATTAATAGAAATGTATCAAGGTGCGAAAGAGGTTTGAAAAAGAGCAGGACTTGAATAGAAGTTACAGGAAGACTAAAGGCTTGAAGATAATTATTTACCTTACATCCTGCTATACTTTGTACAGCTTGCTGTAATTGGTGGAGGTCCTCTGGTTGGCAAGCTTATGGATCACTTTCCGAGG-----TGCATATAATTGTCTATCTATAGTCCAGGTATCC…	TGCATTCGAACAGCTTTATATGCTAGTTGCCTGGCTGGGAATTTGGTGGAACAACTATGGAATTTTGCCTCGCCTGCTGCTATTGCATTGATTCATCCTAGTCTTCTTCCTGTAGCACTAATGGCTTTCGTTGCTAAGGTATTAACTTTTTTACTTTTTTGGATAAGGTAAGATGTTCTATTAATAGAAATGTATCAAGGTGCGAAAGAGGTTTGAAAAAGAGCAGGACTTGAATAGAAGTTACAGGAAGACTAAAGGCTTGAAGATAATTATTTACCTTACATCCTGCTATACTTTGTACAGCTTGCTGTAATTGGTGGAGGTCCTCTGGTTGGCAAGCTTATGGATCACTTTCCGAGGGTACCTGCATATAATTGTCTATCTATAGTCCAGGTATCC…	T2T	MODIFIED	5	0	0	1	0.00664584
----------------------------------------------------------------------------------------------------------------------TAATGGCTTTCGTTGCTAAGGTATTAACTTTTTTACTTTTTTGGATAAGGTAAGATGTTCTATTAATAGAAATGTATCAAGGTGCGAAAGAGGTTTGAAAAAGAGCAGGACTTGAATAGAAGTTACAGGAAGACTAAAGGCTTGAAGATAATTATTTACCTTACATCCTGCTATACTTTGTACAGCTTGCTGTAATTGGTGGAGGTCCTCTGGTTGGCAAGCTTATGGATCACTTTCCGAGG-TACCTGCATATAATTGTCTATCTATAGTCCAGGTATCC…	TGCATTCGAACAGCTTTATATGCTAGTTGCCTGGCTGGGAATTTGGTGGAACAACTATGGAATTTTGCCTCGCCTGCTGCTATTGCATTGATTCATCCTAGTCTTCTTCCTGTAGCACTAATGGCTTTCGTTGCTAAGGTATTAACTTTTTTACTTTTTTGGATAAGGTAAGATGTTCTATTAATAGAAATGTATCAAGGTGCGAAAGAGGTTTGAAAAAGAGCAGGACTTGAATAGAAGTTACAGGAAGACTAAAGGCTTGAAGATAATTATTTACCTTACATCCTGCTATACTTTGTACAGCTTGCTGTAATTGGTGGAGGTCCTCTGGTTGGCAAGCTTATGGATCACTTTCCGAGGGTACCTGCATATAATTGTCTATCTATAGTCCAGGTATCC…	T2T	MODIFIED	1	0	0	1	0.00664584
----------------------------------------------------------------------------------------------------------------------TAATGGCTTTCGTTGCTAAGGTATTAACTTTTTTACTTTTTTGGATAAGGTAAGATGTTCTATTAATAGAAATGTATCAAGGTGCGAAAGAGGTTTGAAAAAGAGCAGGACTTGAATAGAAGTTACAGGAAGACTAAAGGCTTGAAGATAATTATTTACCTTACATCCTGCTATACTTTGTACAGCTTGCTGTAATTGGTGGAGGTCCTCTGGTTGGCAAGCTTATGGATCACTTTCCGAGG-TACCTGCATATAATTGTCTATCTATAGTCCAGGTATCC…	TGCATTCGAACAGCTTTATATGCTAGTTGCCTGGCTGGGAATTTGGTGGAACAACTATGGAATTTTGCCTCGCCTGCTGCTATTGCATTGATTCATCCTAGTCTTCTTCCTGTAGCACTAATGGCTTTCGTTGCTAAGGTATTAACTTTTTTACTTTTTTGGATAAGGTAAGATGTTCTATTAATAGAAATGTATCAAGGTGCGAAAGAGGTTTGAAAAAGAGCAGGACTTGAATAGAAGTTACAGGAAGACTAAAGGCTTGAAGATAATTATTTACCTTACATCCTGCTATACTTTGTACAGCTTGCTGTAATTGGTGGAGGTCCTCTGGTTGGCAAGCTTATGGATCACTTTCCGAGGGTACCTGCATATAATTGTCTATCTATAGTCCAGGTATCC…	T2T	MODIFIED	1	0	0	1	0.00664584
----------------------------------------------------------------------------------------------------------------------TAATGGCTTTCGTTGCTAAGGTATTAACTTTTTTACTTTTTTGGATAAGGTAAGATGTTCTATTAATAGAAATGTATCAAGGTGCGAAAGAGGTTTGAAAAAGAGCAGGACTTGAATAGAAGTTACAGGAAGACTAAAGGCTTGAAGATAATTATTTACCTTACATCCTGCTATACTTTGTACAGCTTGCTGTAATTGGTGGAGGTCCTCTGGTTGGCAAGCTTATGGATCACTTTCCGAGG----------------------------------TATCC…	TGCATTCGAACAGCTTTATATGCTAGTTGCCTGGCTGGGAATTTGGTGGAACAACTATGGAATTTTGCCTCGCCTGCTGCTATTGCATTGATTCATCCTAGTCTTCTTCCTGTAGCACTAATGGCTTTCGTTGCTAAGGTATTAACTTTTTTACTTTTTTGGATAAGGTAAGATGTTCTATTAATAGAAATGTATCAAGGTGCGAAAGAGGTTTGAAAAAGAGCAGGACTTGAATAGAAGTTACAGGAAGACTAAAGGCTTGAAGATAATTATTTACCTTACATCCTGCTATACTTTGTACAGCTTGCTGTAATTGGTGGAGGTCCTCTGGTTGGCAAGCTTATGGATCACTTTCCGAGGGTACCTGCATATAATTGTCTATCTATAGTCCAGGTATCC…	T2T	MODIFIED	34	0	0	1	0.00664584
----------------------------------------------------------------------------------------------------------------------TAAGTGGCTTTCGTTGCTAAGGTATTAACTTTTTTACTTTTTTGGATAAGGTAAGATGTTCTATTAATAGAAATGTATCAAGGTGCGAAAGAGGTTTGAAAAAGAGCAGGACTTGAATAGAAGTTACAGGAAGACTAAAGGCTTGAAGATAATTATTTACCTTACATCCTGCTATACTTTGTACAGCTTGCTGTAATTGGTGGAGGTCCTCTGGTTGGCAAGCTTATGGATCACTTTCCGAGG----CTGCATATAATTGTCTATCTATAGTCCAGGTATC…	TGCATTCGAACAGCTTTATATGCTAGTTGCCTGGCTGGGAATTTGGTGGAACAACTATGGAATTTTGCCTCGCCTGCTGCTATTGCATTGATTCATCCTAGTCTTCTTCCTGTAGCACTAA-TGGCTTTCGTTGCTAAGGTATTAACTTTTTTACTTTTTTGGATAAGGTAAGATGTTCTATTAATAGAAATGTATCAAGGTGCGAAAGAGGTTTGAAAAAGAGCAGGACTTGAATAGAAGTTACAGGAAGACTAAAGGCTTGAAGATAATTATTTACCTTACATCCTGCTATACTTTGTACAGCTTGCTGTAATTGGTGGAGGTCCTCTGGTTGGCAAGCTTATGGATCACTTTCCGAGGGTACCTGCATATAATTGTCTATCTATAGTCCAGGTATC…	T2T	MODIFIED	4	0	0	1	0.00664584
----------------------------------------------------------------------------------------------------------------------TAATGGCTTTCGTTGCTAAGGTATTAACTTTTTTACTTTTTTGGATAAGGTAAGATGTTCTATTAATAGAAATGTATCAAGGTGCGAAAGAGGTTTGAAAAAGAGCAGGACTTGAATAGAAGTTACAGGAAGACTAAAGGCTTGAAGATAATTATTTACCTTACATCCTGCTATACTTTGTACAGCTTGCTGTAATTGGTGGAGGTCCTCTGGTTGGCAAGCTTATGGATCACTTTCCGAGG-----------TAATTGTCTATCTATAGTCCAGGTATCC…	TGCATTCGAACAGCTTTATATGCTAGTTGCCTGGCTGGGAATTTGGTGGAACAACTATGGAATTTTGCCTCGCCTGCTGCTATTGCATTGATTCATCCTAGTCTTCTTCCTGTAGCACTAATGGCTTTCGTTGCTAAGGTATTAACTTTTTTACTTTTTTGGATAAGGTAAGATGTTCTATTAATAGAAATGTATCAAGGTGCGAAAGAGGTTTGAAAAAGAGCAGGACTTGAATAGAAGTTACAGGAAGACTAAAGGCTTGAAGATAATTATTTACCTTACATCCTGCTATACTTTGTACAGCTTGCTGTAATTGGTGGAGGTCCTCTGGTTGGCAAGCTTATGGATCACTTTCCGAGGGTACCTGCATATAATTGTCTATCTATAGTCCAGGTATCC…	T2T	MODIFIED	11	0	0	1	0.00664584
----------------------------------------------------------------------------------------------------------------------TAATGGCTTTCGTTGCTAAGGTATTAACTTTTTTACTTTTTTGGATAAGGTAAGATGTTCTATTAATAGAAATGTATCAAGGTGCGAAAGAGGTTTGAAAAAGAGCAGGACGGTCCTTGATTAGAAGTTACAGGAAGACTAAAGGCTTGACGATAATTATTTACCTTACATCCTGCTATACTTTGTACAGCTTGCTGTAATTGGTGGAGGTCCTCTGGTTGGCAAGCTTATGGATCACTTTCCGA----------ATATAATTGTCTATCTATAGTCCAGG…	TGCATTCGAACAGCTTTATATGCTAGTTGCCTGGCTGGGAATTTGGTGGAACAACTATGGAATTTTGCCTCGCCTGCTGCTATTGCATTGATTCATCCTAGTCTTCTTCCTGTAGCACTAATGGCTTTCGTTGCTAAGGTATTAACTTTTTTACTTTTTTGGATAAGGTAAGATGTTCTATTAATAGAAATGTATCAAGGTGCGAAAGAGGTTTGAAAAAGAGCAGGAC-----TTGAATAGAAGTTACAGGAAGACTAAAGGCTTGAAGATAATTATTTACCTTACATCCTGCTATACTTTGTACAGCTTGCTGTAATTGGTGGAGGTCCTCTGGTTGGCAAGCTTATGGATCACTTTCCGAGGGTACCTGCATATAATTGTCTATCTATAGTCCAGG…	T2T	MODIFIED	10	0	0	1	0.00664584
----------------------------------------------------------------------------------------------------------------------TAATGGCTTTCGTTGCTAAGGTATTAACTTTTTTACTTTTTTGGATCAGGTAAGATGTTCTCTTAATAGAAATGTATCAAGTTGCGAAAGAGGTTTGAAAAAGAGCAGGACTTGAATAGAAGTTACAGGAAGACTAAAGGCTTGAAGATAATTATTTACCTTACATCCTGCTATACTTTGTACAGCTTGCTGTAATTGGTGGAGGTCCTCTGGTTGGCAAGCTTATGGATCACTTTCCGAGG-----TGCATATAATTGTCTATCTATCGTCCAGGTATCC…	TGCATTCGAACAGCTTTATATGCTAGTTGCCTGGCTGGGAATTTGGTGGAACAACTATGGAATTTTGCCTCGCCTGCTGCTATTGCATTGATTCATCCTAGTCTTCTTCCTGTAGCACTAATGGCTTTCGTTGCTAAGGTATTAACTTTTTTACTTTTTTGGATAAGGTAAGATGTTCTATTAATAGAAATGTATCAAGGTGCGAAAGAGGTTTGAAAAAGAGCAGGACTTGAATAGAAGTTACAGGAAGACTAAAGGCTTGAAGATAATTATTTACCTTACATCCTGCTATACTTTGTACAGCTTGCTGTAATTGGTGGAGGTCCTCTGGTTGGCAAGCTTATGGATCACTTTCCGAGGGTACCTGCATATAATTGTCTATCTATAGTCCAGGTATCC…	T2T	MODIFIED	5	0	0	1	0.00664584
----------------------------------------------------------------------------------------------------------------------TAATGGCTTTCGTTGCTAAGGTATTAACTTTTTTACTTTTTTGGATAAGGTAAGATGTTCTATTAATAGAAATGTATCAAGTTGCGAAAGAGGTTTGAAAAAGAGCAGGACTTGAATAGAAGTTACAGGAAGACTAAAGGCTTGAAGATAATTATTTACCTTACATCCTGCTATACTTTGTACAGCTTGCTGTAATTGGTGGAGGTCCTCTGGTTGGCAAGCTTATGGATCACTTTCCGAGGGTACCTGCATATAATTGTCTATCTATAGTCCAGGTATCC…	TGCATTCGAACAGCTTTATATGCTAGTTGCCTGGCTGGGAATTTGGTGGAACAACTATGGAATTTTGCCTCGCCTGCTGCTATTGCATTGATTCATCCTAGTCTTCTTCCTGTAGCACTAATGGCTTTCGTTGCTAAGGTATTAACTTTTTTACTTTTTTGGATAAGGTAAGATGTTCTATTAATAGAAATGTATCAAGGTGCGAAAGAGGTTTGAAAAAGAGCAGGACTTGAATAGAAGTTACAGGAAGACTAAAGGCTTGAAGATAATTATTTACCTTACATCCTGCTATACTTTGTACAGCTTGCTGTAATTGGTGGAGGTCCTCTGGTTGGCAAGCTTATGGATCACTTTCCGAGGGTACCTGCATATAATTGTCTATCTATAGTCCAGGTATCC…	T2T	UNMODIFIED	0	0	0	1	0.00664584
----------------------------------------------------------------------------------------------------------------------TAATGGCTTTCGTTGCTAAGGTATTAACTTTTTTACTTTTTTGGATAAGGTAAGATGTTCTATTAATAGAAATGTATCAAGGTGCGAAAGAGGTTTGAAAAAGAGCAGGACTTGAATAGAAGTTACAGGAAGACTAAAGACTTGAAGATAATTATTTACCTTACATCCTGCTATACTTTGTACAGCTTGCTGTAATTGGTGGAGGTCCTCTGGTTGGCAAGCTTATGGATCACTTTCCGAGGGTACCTGCATATAATTGTCTATCTATAGTCCAGGTATCC…	TGCATTCGAACAGCTTTATATGCTAGTTGCCTGGCTGGGAATTTGGTGGAACAACTATGGAATTTTGCCTCGCCTGCTGCTATTGCATTGATTCATCCTAGTCTTCTTCCTGTAGCACTAATGGCTTTCGTTGCTAAGGTATTAACTTTTTTACTTTTTTGGATAAGGTAAGATGTTCTATTAATAGAAATGTATCAAGGTGCGAAAGAGGTTTGAAAAAGAGCAGGACTTGAATAGAAGTTACAGGAAGACTAAAGGCTTGAAGATAATTATTTACCTTACATCCTGCTATACTTTGTACAGCTTGCTGTAATTGGTGGAGGTCCTCTGGTTGGCAAGCTTATGGATCACTTTCCGAGGGTACCTGCATATAATTGTCTATCTATAGTCCAGGTATCC…	T2T	UNMODIFIED	0	0	0	1	0.00664584
----------------------------------------------------------------------------------------------------------------------TAATGGCTTTCGTTGCTAAGGTATTAACTTTTTTACTTTTTTGGATAAGGTAAGATGTTCTATTAATAGAAATGTATCAAGGTGCGAAAGAGGTTTGAAAAAGAGCAGGACTTGAATAGAAGTTACAGGAAGACTAAAGGCTTGAAGATAATTATTTACCTTACATCCTGCTATACTTTGTACAGCTTGCTGTAATTGGTGGAGGTCCTCTGGTTGGCAAGCTTATGGATCACTTTCCGAGGGTACCTGCATATAATTGTCTATCTATAGTCCAGGTATCC…	TGCATTCGAACAGCTTTATATGCTAGTTGCCTGGCTGGGAATTTGGTGGAACAACTATGGAATTTTGCCTCGCCTGCTGCTATTGCATTGATTCATCCTAGTCTTCTTCCTGTAGCACTAATGGCTTTCGTTGCTAAGGTATTAACTTTTTTACTTTTTTGGATAAGGTAAGATGTTCTATTAATAGAAATGTATCAAGGTGCGAAAGAGGTTTGAAAAAGAGCAGGACTTGAATAGAAGTTACAGGAAGACTAAAGGCTTGAAGATAATTATTTACCTTACATCCTGCTATACTTTGTACAGCTTGCTGTAATTGGTGGAGGTCCTCTGGTTGGCAAGCTTATGGATCACTTTCCGAGGGTACCTGCATATAATTGTCTATCTATAGTCCAGGTATCC…	T2T	UNMODIFIED	0	0	0	1	0.00664584
----------------------------------------------------------------------------------------------------------------------TAATGGCTTTCGTTGCTAAGGTATTAACTTTTTTACTTTTTTGGATAAGGTAAGATGTTCTATTAATAGAAATGTATCAAGGTGCGAAAGAGGTTTGAAAAAGAGCAGGACTTGAATAGAAGTTACAGGAAGACTAAAGGCTTGAAGATAATTATTTACCTTACATCCTGCTATACTTTGTACAGCTTGCTGTAATTGGTGGAGGTCCTCTGGTTGGCAAGCTTATGGATCACTTTCCGAGGGTACCTGCATATAATTGTCTATCTATAGTCCAGGTATCC…	TGCATTCGAACAGCTTTATATGCTAGTTGCCTGGCTGGGAATTTGGTGGAACAACTATGGAATTTTGCCTCGCCTGCTGCTATTGCATTGATTCATCCTAGTCTTCTTCCTGTAGCACTAATGGCTTTCGTTGCTAAGGTATTAACTTTTTTACTTTTTTGGATAAGGTAAGATGTTCTATTAATAGAAATGTATCAAGGTGCGAAAGAGGTTTGAAAAAGAGCAGGACTTGAATAGAAGTTACAGGAAGACTAAAGGCTTGAAGATAATTATTTACCTTACATCCTGCTATACTTTGTACAGCTTGCTGTAATTGGTGGAGGTCCTCTGGTTGGCAAGCTTATGGATCACTTTCCGAGGGTACCTGCATATAATTGTCTATCTATAGTCCAGGTATCC…	T2T	UNMODIFIED	0	0	0	1	0.00664584
----------------------------------------------------------------------------------------------------------------------TAATGGCTTTCGTTGCTAAGGTATTAACTTTTTTACTTTTTTGGATAAGGTAAGATGTTCTATTAATAGAAATGTATCAAGGTGCGAAAGAGGTTTGAAAAAGAGCAGGACTTGAATAGAAGTTACAGGAAGACTAAAGGCTTGAAGATAATTATTTACCTTACATCCTGCTATACTTTGTACAGCTTGCTGTAATTGGTGGAGGTCCTCTGGTTGGCAAGCTTATGGATCACCTTCCGAGGGTACCTGCATATAATTATCTATCTATAGTCCAGGTATCC…	TGCATTCGAACAGCTTTATATGCTAGTTGCCTGGCTGGGAATTTGGTGGAACAACTATGGAATTTTGCCTCGCCTGCTGCTATTGCATTGATTCATCCTAGTCTTCTTCCTGTAGCACTAATGGCTTTCGTTGCTAAGGTATTAACTTTTTTACTTTTTTGGATAAGGTAAGATGTTCTATTAATAGAAATGTATCAAGGTGCGAAAGAGGTTTGAAAAAGAGCAGGACTTGAATAGAAGTTACAGGAAGACTAAAGGCTTGAAGATAATTATTTACCTTACATCCTGCTATACTTTGTACAGCTTGCTGTAATTGGTGGAGGTCCTCTGGTTGGCAAGCTTATGGATCACTTTCCGAGGGTACCTGCATATAATTGTCTATCTATAGTCCAGGTATCC…	T2T	UNMODIFIED	0	0	0	1	0.00664584
----------------------------------------------------------------------------------------------------------------------TAATGGCTTTCGTTGCTAAGGTATTAACTTTTTTACTTTTTTGGATAAGGTAAGATGTTCTATTAATAGAAATGTATCAAGGTGCGAAAGAGGTTTGAAAAAGAGCAGGACTTGAATAGAAGTTACAGGAAGACTAAAGGCTTGAAGATAATTATTTACCTTACATCCTGCTATACTTTGTACAGCTTGCTGTAATTGGTGGAGGTCCTCTGGTTGGCAAGCTTATGGATCACTTTCCGAGGGTACCTGCATATAATTGTCTATCTATAGTCCAGGTATCC…	TGCATTCGAACAGCTTTATATGCTAGTTGCCTGGCTGGGAATTTGGTGGAACAACTATGGAATTTTGCCTCGCCTGCTGCTATTGCATTGATTCATCCTAGTCTTCTTCCTGTAGCACTAATGGCTTTCGTTGCTAAGGTATTAACTTTTTTACTTTTTTGGATAAGGTAAGATGTTCTATTAATAGAAATGTATCAAGGTGCGAAAGAGGTTTGAAAAAGAGCAGGACTTGAATAGAAGTTACAGGAAGACTAAAGGCTTGAAGATAATTATTTACCTTACATCCTGCTATACTTTGTACAGCTTGCTGTAATTGGTGGAGGTCCTCTGGTTGGCAAGCTTATGGATCACTTTCCGAGGGTACCTGCATATAATTGTCTATCTATAGTCCAGGTATCC…	T2T	UNMODIFIED	0	0	0	1	0.00664584
----------------------------------------------------------------------------------------------------------------------TAATGGCTTTCGTTGCTAAGGTATTAACTTTTTTACTTTTTTGGATAAGGTAAGATGTTCTATTAATAGAAATGTATCAAGGTGCGAAAGAGGTTTGAAAAAGAGCAGGACTTGAATAGAAGTTACAGGAAGACTAAAGGCTTGAAGATAATTATTTACCTTACATCCTGCTATACTTTGTACAGCTTGCTGTAATTGGTGGAGGTCCTCTGGTTGGCAAGCTTATGGATCACTTTCCGAGG-TACCTGCATATAATTGTCTATCTATAGTCCAGGTATCC…	TGCATTCGAACAGCTTTATATGCTAGTTGCCTGGCTGGGAATTTGGTGGAACAACTATGGAATTTTGCCTCGCCTGCTGCTATTGCATTGATTCATCCTAGTCTTCTTCCTGTAGCACTAATGGCTTTCGTTGCTAAGGTATTAACTTTTTTACTTTTTTGGATAAGGTAAGATGTTCTATTAATAGAAATGTATCAAGGTGCGAAAGAGGTTTGAAAAAGAGCAGGACTTGAATAGAAGTTACAGGAAGACTAAAGGCTTGAAGATAATTATTTACCTTACATCCTGCTATACTTTGTACAGCTTGCTGTAATTGGTGGAGGTCCTCTGGTTGGCAAGCTTATGGATCACTTTCCGAGGGTACCTGCATATAATTGTCTATCTATAGTCCAGGTATCC…	T2T	MODIFIED	1	0	0	1	0.00664584
----------------------------------------------------------------------------------------------------------------------TAATGGCTTTCGTTGCTAAGGTATTAACTTTTTTACTTTTTTGGATAAGGTAAGATGTTCTATTAATAGAAATGTATCAAGGTGCGAAAGAGGTTTGAAAAAGAGCAGGACTTGATTAGAAGTTACAGGAAGACTAAAGGCTTGAAGATAATTATTTACCTTACATCCTGCTATACTTTGTACAGCTTGCTGTAATTGGTGGAGGTCCTCTGGTTGGCAAGCTTATGGATCACTTTCCGAGGGTACCTGCATATAATTGTCTATCTATAGTCCAGGTATCC…	TGCATTCGAACAGCTTTATATGCTAGTTGCCTGGCTGGGAATTTGGTGGAACAACTATGGAATTTTGCCTCGCCTGCTGCTATTGCATTGATTCATCCTAGTCTTCTTCCTGTAGCACTAATGGCTTTCGTTGCTAAGGTATTAACTTTTTTACTTTTTTGGATAAGGTAAGATGTTCTATTAATAGAAATGTATCAAGGTGCGAAAGAGGTTTGAAAAAGAGCAGGACTTGAATAGAAGTTACAGGAAGACTAAAGGCTTGAAGATAATTATTTACCTTACATCCTGCTATACTTTGTACAGCTTGCTGTAATTGGTGGAGGTCCTCTGGTTGGCAAGCTTATGGATCACTTTCCGAGGGTACCTGCATATAATTGTCTATCTATAGTCCAGGTATCC…	T2T	UNMODIFIED	0	0	0	1	0.00664584
----------------------------------------------------------------------------------------------------------------------TCATGGCTTTCGTTGCTAAGGTATTAACTTTTTTACTTTTTTGGATAAGGTAAGATGTTCTATTAATAGAAATGTATCAAGGTGCGAAAGAGGTTTGAAAAAGAGCAGGACTTGAATAGAAGTTACAGGAAGACTAAAGGCTTGAAGATAATTATTTACCTTACATCCTGCTATACTTTGTACAGCTTGCTGTAATTGGTGGAGGTCCTCTGGTTGGCAAGCTTATGGATCACTTTCCGAGGGTACCTGCATATAATTGTCTATCTATAGTCCAGGTATCC…	TGCATTCGAACAGCTTTATATGCTAGTTGCCTGGCTGGGAATTTGGTGGAACAACTATGGAATTTTGCCTCGCCTGCTGCTATTGCATTGATTCATCCTAGTCTTCTTCCTGTAGCACTAATGGCTTTCGTTGCTAAGGTATTAACTTTTTTACTTTTTTGGATAAGGTAAGATGTTCTATTAATAGAAATGTATCAAGGTGCGAAAGAGGTTTGAAAAAGAGCAGGACTTGAATAGAAGTTACAGGAAGACTAAAGGCTTGAAGATAATTATTTACCTTACATCCTGCTATACTTTGTACAGCTTGCTGTAATTGGTGGAGGTCCTCTGGTTGGCAAGCTTATGGATCACTTTCCGAGGGTACCTGCATATAATTGTCTATCTATAGTCCAGGTATCC…	T2T	UNMODIFIED	0	0	0	1	0.00664584
----------------------------------------------------------------------------------------------------------------------TAATGGCTTTCGTTGCTAAGGTATTAACTTTTTTACTTTTTTGGATAAGGTAAGATGTTCTATTAATAGAAATGTATCAAGGTGCGAAAGAGGTTTGAAAAAGAGCAGGACTTGAATAGAAGTTACAGGAAGACTAAAGGCTTGAAGATAATTATTTACCTTACATCCTGCTATACTTTGTACAGCTTGCTGTAATTGGTGGAGGTCCTCTGGTTGGCAAGCTTATGGATCACTTTCCAATTACAGGTTACCTGCATATAATTGTCTATCTATAGTCCAGG…	TGCATTCGAACAGCTTTATATGCTAGTTGCCTGGCTGGGAATTTGGTGGAACAACTATGGAATTTTGCCTCGCCTGCTGCTATTGCATTGATTCATCCTAGTCTTCTTCCTGTAGCACTAATGGCTTTCGTTGCTAAGGTATTAACTTTTTTACTTTTTTGGATAAGGTAAGATGTTCTATTAATAGAAATGTATCAAGGTGCGAAAGAGGTTTGAAAAAGAGCAGGACTTGAATAGAAGTTACAGGAAGACTAAAGGCTTGAAGATAATTATTTACCTTACATCCTGCTATACTTTGTACAGCTTGCTGTAATTGGTGGAGGTCCTCTGGTTGGCAAGCTTATGGATCACTTTCCGA-----GGGTACCTGCATATAATTGTCTATCTATAGTCCAGG…	T2T	MODIFIED	0	0	1	1	0.00664584
----------------------------------------------------------------------------------------------------------------------TAATGGCTTTCGTTGCTAAGGTATTAAATTTT--ACTTTTTTGGATAAGGTAAGATGTTCTATTAATAGAAATGTATCAAGGTGCGAAAGAGGTTT-AAAAAGAGCAGGACTTGAATAGAAGTTACAGGAAGACTAAAGGCTTGAAGATAATTATTTACCTTACATCCTGCTATACTTTGTACAGCTTGCTGTAATTGGTGGAGGTCCTCTGGTTGGCAAGCTTATGGATCACTTTCCGAGGGTACCTGCATATAATTGTCTATCTATAGTCCAGGTATCC…	TGCATTCGAACAGCTTTATATGCTAGTTGCCTGGCTGGGAATTTGGTGGAACAACTATGGAATTTTGCCTCGCCTGCTGCTATTGCATTGATTCATCCTAGTCTTCTTCCTGTAGCACTAATGGCTTTCGTTGCTAAGGTATTAACTTTTTTACTTTTTTGGATAAGGTAAGATGTTCTATTAATAGAAATGTATCAAGGTGCGAAAGAGGTTTGAAAAAGAGCAGGACTTGAATAGAAGTTACAGGAAGACTAAAGGCTTGAAGATAATTATTTACCTTACATCCTGCTATACTTTGTACAGCTTGCTGTAATTGGTGGAGGTCCTCTGGTTGGCAAGCTTATGGATCACTTTCCGAGGGTACCTGCATATAATTGTCTATCTATAGTCCAGGTATCC…	T2T	UNMODIFIED	0	0	0	1	0.00664584
----------------------------------------------------------------------------------------------------------------------TAATGGCTTTCGTTGCTAAGGTATTAACTTTTTTACTTTTTTGGATAAGGTAAGATGTTCTATTAATAGAAATGTATCAAGGTGCGAAAGAGGTTTGAAAAAGAGCAGGACTTGAATAGAAGTTACAGGAAGACTAAAGGCTTGAAGATAATTATTTACCTTACATCCTGCTATACTTTGTACAGCTTGCTGTAATTGGTGGAGGTCCTCTGGTTGGCAAGCTTATGGATCACTTTCCGAGGGTACCTGCATATAATTGTCTATCTATAGTCCAGGTATCC…	TGCATTCGAACAGCTTTATATGCTAGTTGCCTGGCTGGGAATTTGGTGGAACAACTATGGAATTTTGCCTCGCCTGCTGCTATTGCATTGATTCATCCTAGTCTTCTTCCTGTAGCACTAATGGCTTTCGTTGCTAAGGTATTAACTTTTTTACTTTTTTGGATAAGGTAAGATGTTCTATTAATAGAAATGTATCAAGGTGCGAAAGAGGTTTGAAAAAGAGCAGGACTTGAATAGAAGTTACAGGAAGACTAAAGGCTTGAAGATAATTATTTACCTTACATCCTGCTATACTTTGTACAGCTTGCTGTAATTGGTGGAGGTCCTCTGGTTGGCAAGCTTATGGATCACTTTCCGAGGGTACCTGCATATAATTGTCTATCTATAGTCCAGGTATCC…	T2T	UNMODIFIED	0	0	0	1	0.00664584
----------------------------------------------------------------------------------------------------------------------TAATGGCTTTCGTTGCTAAGGTATTAACTTTTTTACTTTTTTGGATAAGGTAAGATGTTCTATTAATAGAAATGTATCAAGGTGCGAAAGTGGTTTGAAAAAGAGCAGGACTTGAATAGAAGTTACAGGAAGACTAAAGGCTTGAAGATAATTATTTACCTTACATCCTGCTATACTTTGTACAGCTTGCTGTAATTGGTGGAGGTCCTCTGGTTGGCAAGCTTATGGATCACTTTCCGAGG-TACCTGCATATAATTGTCTATCTATAGTCCAGGTATCC…	TGCATTCGAACAGCTTTATATGCTAGTTGCCTGGCTGGGAATTTGGTGGAACAACTATGGAATTTTGCCTCGCCTGCTGCTATTGCATTGATTCATCCTAGTCTTCTTCCTGTAGCACTAATGGCTTTCGTTGCTAAGGTATTAACTTTTTTACTTTTTTGGATAAGGTAAGATGTTCTATTAATAGAAATGTATCAAGGTGCGAAAGAGGTTTGAAAAAGAGCAGGACTTGAATAGAAGTTACAGGAAGACTAAAGGCTTGAAGATAATTATTTACCTTACATCCTGCTATACTTTGTACAGCTTGCTGTAATTGGTGGAGGTCCTCTGGTTGGCAAGCTTATGGATCACTTTCCGAGGGTACCTGCATATAATTGTCTATCTATAGTCCAGGTATCC…	T2T	MODIFIED	1	0	0	1	0.00664584
[truncated: 8,689 more rows]

## Sheet: SR1-T2-4
Aligned_Sequence	Reference_Sequence	Reference_Name	Read_Status	n_deleted	n_inserted	n_mutated	#Reads	%Reads
[truncated: 7,993 more rows]

## Sheet: SR1-T2-9
Aligned_Sequence	Reference_Sequence	Reference_Name	Read_Status	n_deleted	n_inserted	n_mutated	#Reads	%Reads
[truncated: 8,322 more rows]

## Sheet: SR1-T3-8
Aligned_Sequence	Reference_Sequence	Reference_Name	Read_Status	n_deleted	n_inserted	n_mutated	#Reads	%Reads
[truncated: 3,817 more rows]

## Sheet: SR1-T3-9
Aligned_Sequence	Reference_Sequence	Reference_Name	Read_Status	n_deleted	n_inserted	n_mutated	#Reads	%Reads
[truncated: 2,980 more rows]

## Sheet: SR1-T3-11
Aligned_Sequence	Reference_Sequence	Reference_Name	Read_Status	n_deleted	n_inserted	n_mutated	#Reads	%Reads
[truncated: 4,388 more rows]

## Sheet: SR1-T3-13
Aligned_Sequence	Reference_Sequence	Reference_Name	Read_Status	n_deleted	n_inserted	n_mutated	#Reads	%Reads
[truncated: 3,686 more rows]

[truncated: 14 more sheets: SR1-T4-6, SR1-T4-9, SR1-T4-10, Nsyl-T2-2, Nsyl-T2-3, Nsyl-T2-5, Nsyl-T2-8, Nsyl-T3-2, Nsyl-T3-3, Nsyl-T3-5, Nsyl-T4-2, Nsyl-T4-5, Nsyl-T4-9, Graphs]
